# Supplementary material for: Combining diffusion and transformer models for enhanced promoter synthesis and strength prediction in deep learning
Source: mSystems. 2025 Mar 19;10(4):e00183-25. doi: 10.1128/msystems.00183-25 (PMC12013266; doi:10.1128/msystems.00183-25)
Supplement: File S1 — The cyanobacteria promoter data set. [file msystems.00183-25-s0001.xlsx]

## Sheet: Sheet
Promoter	Reads	Legend
CACCTCCAAATTATCTAAGTTAGCCAAATACCAAGAAGATTGGGCAAAGAGGAAATCCCCCGCTAACACTGCCACCCGATTGTCAAATAAACTATTCACC	106	The cyanobacteria promoter dataset used in this study contains 3,713 samples. Each sample includes a 100-nt long promoter sequence and the strength information of the promoter sequence. The promoter sequences and intensity information are stored in the 'Promoter' and 'Reads' columns, respectively.
TTTTGGGGAAACCGGCCGGGTCAGATTTAATCAGCGGCAACATCACCGCCCCAGCCCTATTTGCCATGGAAAAATATCCCCTACTTGGTAAATTAATTGA	643
CCAAACGATGCTGAAGTTTACCGTTGCTGGTGAGCAGCAATAGTCCTTCGCTATCTTGATCCAAACGCCCCACGGGATATAAATCTGGCAAATTAATATA	372
CAGCAACTCTTAACGGGAAATCCCAATGGTCCCTGGCAGAAAAAATTTGGCGATCGCCGTTGATCAAGGCTCCCTCCCCCCAGGGCATTAAAATAGGAAC	834
CCTGAATATCTCCAGGGTTATACCGCCCCCGATGAAGCTTTTGTTTGAACTCCATCTTGAGCGGTAATGACTTCCCCGAAGAAGTTATAAACTTGTAGGC	1496
TGAGAATTTTGCCAAGTTTAGGTAAAATTTTTGGGGCATTTTTCCTGGCTGAAAATTTTTTGGCGGTGTGTTCGCCGCAATCATGGCAGATAATAGGGTT	802
ACCCATTTTTGCTTCCAACGGCTGGCAATTTATCAAACTGTATTTGATGAAGCCCATTGCAGTGGATCAGTTGGCTGGAGCTGTGCGCTAAGGTTGTCTT	1873
TACTGCAAAAAGTTCCGTTTGCAACAAAACACGTAACAGTTTGTAACAGTTGCCCCCCCTGACTAGAAACCCCGTTTCAACCCTTGTTACACTAGGCAAT	48480
CCAGCAAATATCCACTGGAACGCTAAAGCCGCAATCGTTGCTCACCATGGCGATCGCCAGAAGGCCTGCATCTGGGCAAGGATTCTGATATTTTTAGGGG	2003
AATAGTCGGGCATACAATTATGATCCATATACCTAATACTTATTGATATCCCTGAATTTTTTGGTCACATTGTCCCTGGGTTCCGCCACAATGTTTCATT	1742
TAATGAAAAATAATGAAATTGATCACTGGGCCTTGCACGCCATTACTCTTAAGGTCAGTGGTCAGTCAGTTTAAGCAATAGTCGGGCATACAATTATGAT	99
TTACAAGAAAGTAAAACTTATGTCATCTATAAGCTTCGTGTATATTAACTTCCTGTTACAAAGCTTTACAAAACTCTCATTAATCCTTTAGACTAAGTTT	138086
TCCGGTTGTTGGTAGAGGTCACCCACTGACAAAACTGTTCCCACAAGGAAGCGCTTTCGCGCTGTTGGAGAGTCGTTGTCATTTGGTTATAATTCCTTAT	633
CTTCAATGGGGGGTGCTTTTTGCTTGACTGAGTAATCTTCTGATTGCTGATCTTGATTGCCATCGATCGCCGGGGAGTCCGGGGCAGTTACCATTAGAGA	2092
CGGCTCGGCGATCGCCCTGACCTATGAGAATGGTTTGTTGGTGCGGGGGGTAACTAGGGGAGACGGCACCACCGGGGAAGAAATTAGCCAAAATATTAAA	193
TTATTGTCCAAAAGGCTTACCCTGACAGTCCCCTTAGAAGAGTTCAGGGGATATATTTTGGCGATCGCCTTTCACTCCAAGGGCGATTAACATAGGGAAT	930
TACTCTCCCAGGGTCATGAACTCAATTACTCCGTCAAAATAGGTGATACGTAGCCCTGACCGTTGTTCCATCGCCGCCTGAATCGTCTTAAAATCTTCCC	1085
TCACCAAGGTAGTAGGATTCATCCGGCTCAAACGATACCGATTTCTCCCTCGATTCACGGGTTGCACTACCAACTGGAAAAAATTCAATACCCTGAGAGA	696
GCAATCCAAAAGTTTACAGCTCGATAAAAATAAACAGCGATCGCCATGGACAAGGCAGGGAACTATTCCGGTTGCCCCCTTTTATTGATAATCTTTCCTA	138
CCCACTGGTAGTTCTTGCGGGCTGATCAATAATCGGGCGGCCATGTCAGCCACAGAAAGAAAAATTCCCCCCATCACCATGGCGTAGGGTAAAATCCATC	3020
CTTGGATTGTGGTCCGTCTCCGGTCTTTACCCCTATCGTTTCGCCTCGATCGCCATGTCCCCTTGGTAATGGGATTACTTACTGCTCTAGCATTATTACT	271
TGCCGAATAGTCCTCTGTTAAATGCTTGGTCGCCATGGGGATTCTTCCTTTTTCCTGCAAATATTGCTGTAGTGGCTATTAATTGTTAAGAATAATTAGG	280
AGGAAAAAGGAAGAATCCCCATGGCGACCAAGCATTTAACAGAGGACTATTCGGCATTAAAACCCATTTCCCTGTCCCCCAGTCCTCTACAATAATCTCT	217
CGGATTCATAGGATGCGGTGAAAGCGTAGTCAGCATAGTCAAGGGTTCCGCCCACATATTGTTCCACCATCCTCCCTAGGCTGTTGGATACACTGTCAAA	1365
CCGTTAGCCGGGGATTTTTTTGCCTCAAAGTCCGTTTTTGGATCAACGTGACCGTTTTTTGGATAGACAAGGCCAGAGACAACTATCTACACTAATTTTC	7
AGCAGATCTTTGGCCTGGTGAAGACGTTGTTGGGTCAGATAACCGATTACAGAGGTGCCAAACAGTTCCCGAAAACCACGGCGGAGGGTACGATCACATA	462
CAAAACGGAAGGAGGGCTTTCCAGTTGGGCAACTAGTCTGGCTCTCGCTTCGTAGATCTTCTCAATTGTTTTTGGTTTCAAAGTGCCAGAAAATGGAGAA	6389
AAAGAGGTAAATCAGAGCGATTAGGTTTGGGAATTGCATTATAATCGGGATCAAATACGTTAATTGACGTCGGACCACCAAAAAGCGTTAAAATACTCTC	188
AACAAAAACTTTATTAGCGCTGGATATAATCTAGAGCATCGCTTCAATGAAAATTGGAAGTTACGCAATGCTTTTCGCTATATGAGCTACAACTATGACT	58
CTAATTGCACTTCGACTTCAGCAAACGGTTCATTAAGTGGTTTTTTCGAGTTTAAATTAATTACACCTCCGGGTTCAATTTGGCCATATAAAATAGAAGA	104
TTCTGACAGAAGAAAAGTTATGATCTAAAAAGTCCGTTTCACAAAGAAAAAAGTCCGTCCTACAAAGAAATACATTTTGGCTTTCCCCTAGAATATATCC	19
GCTTCTGGATTGGTATATCCTACCCTTTGTGCTACCTGGGCCACGGATAAGTTATTATCTGCTAATAATTGCTGAGCCTGTTGCATGCGATAATTATACA	312
AAAGGTGTTGCTGAATTGAAATTCTGGAGTCTCTGTATCGTTACGATACTCCAATCCAAATAACACCCGATGTTTAACCGGCCCAGTGTAGAATTCTCCT	118
CTTCGTCAAAAAAGTCAAAGAGGGGCGCATAGCGGACGGGGGCGTAGGCCAAGTATTGCATGGCATGGCGTAGCTTCAGATTTTCGTTAAAATCGTGGTT	541
TAAGCAAATCTTATTGCTTATCCATTTAATTTATTGAAAATAGTTATCAATTGCTATTATGGCTAGGCAAGGGGATTAATTGAGAATTACTCTTAACTGT	94
TTTAAGGGCCTATATTCACGGTTGCAGAGAAAAAATTTTGGAATAAAAGAGTCAGTGGAGGTGTTTAATGTCGCAACTAAACGTCTATAATGCTATAGCT	22
TTGGGTCAGGCAGAAATTAGAGATTGACATGGAATTCTTGCATTGACAGGCAATTATTGTGGCCCCTAGCCTAGGCTGAACTGCATCTATTATGTGAAAT	12
TCAGATTGAGAAAAAAAGATCGACATAATGCCCTATGCAACGACAAACTGCCTAGCATCCTTGCTAGACAGTCAATAAATTTTAATGATAAATATTTTCA	34
TGCATCTCGTTTTTCTCAGTTACTGAGGACTAGCTCTGCGATCAAGTTAACCTAGCGTGATGGCTTGACGCATCGGCTTCACTACTTGAAAATATTTATC	365
CACTCCTTGCACCAAAGCTTGAAATTCTTAGTTGAGACAGCCGGCCATGGCATCTGATAACACAGGAGGAACAACCTTAACTGCAACTAATTCTCAAATA	5
TAACGCTCACTAGGGCAATTTCTTCGGTGGGGTTTTCCTGTTGCAGTCCGTCACTATCCGGCAAGGCTAGGATGGCATTGGGAATATCTACAATTAGTGC	718
CATCCTAGCCTTGCCGGATAGTGACGGACTGCAACAGGAAAACCCCACCGAAGAAATTGCCCTAGTGAGCGTTACAGCATTACCTGATAATATTGTTCGC	1665
CTAAGCCCAGTACCTGACCATCGAAACGGAATGGACGTTGCCAGTCAGCGGGGGTTTGCATCTCAAAGGCAACAGTGGGGGCGATCGCCGATAATTTGTT	793
TGAGTAACTGAGCAAAGCGCAAGCGGGGAATGCCATACTTCCTCCCCTATCCCCGATCCAAAATCAAAACCTGATCTGTTTTGTTTTATACTCCATTGCC	234
CCCCACCCGTCCCGTAATTACCGTCAAACTGCCCCGTTGTAAGCTAAAGCTGATATCAGCAATGCCATTGTCACTGCCTGGATAATGGTAAACTAATCCT	790
TGAACATTCTTCCAGTACAAAAATCTCTTGGAATGAGCGGATGATATTCCAGAAGCTTTTGGCATCATTACTAGCGAATAGAGTGGAGTACAATGGAAGT	99
ACCAACTGAGAGGTAAATTAAGGGGAAAACTCCATTGGCCTGGGGCTACATAGACCGTTGCTTCTGGACAATGGCGAGCTAGAGACGGTACATTAGCCTT	11968
AAATTTGCCCTTTACTTCCCTGGTGATAATTTCCCCTTCGTCGTCGATTAAATACATGCCGGTAATATCATCGGTGCTTTCTTTCGCTAGAATTGTCGGT	314
GCGCTGTTGGGCTTTGAGCAGGTGGTGAACTTGGGTTTCGAGTAGTCCCATGGGGGTGTTTTTTCGGCCACTACCGGGATCTATGCCATGATGGGGAGTT	5495
GGAGGGCTAGGGAAATTTGACATCACTTTCAAACTTTGTCAACACCCTCTAATTTGGGCGAAACGAACTGTTACTGAAAATTTTCGTTAACCTTGGAATC	889
CGACTACTCTTGGAATAAACCAGGGCTCCAATATGTGGAAGCCTACGAATACATCCGGGCTTAACACCTCGGGTTTGTAACAGTTTCGTTACACTAGTTC	94
GACTAACTTAATCTTTTAATTTCCGGTGGCGATCGCCCCTTGGCCAGGGGAATTCTCCTCCAGTGCTTGCAAGGGAGGGGCAATATAGGAAAATACAATC	18040
CAATGCTTGGTGGAAACATTACTGGTACGGCATCATCACTACGGTTAGTTTTTCATTCTTGGGCTAAAAAAAGCCAGGCCCATGACCCAAAATGGGTAGT	2132
TTTGTTCTGCTTTGGTTAACTTAGCCGGCATGGTGGATGGATTTAACATTCAGACAGTATGTATCTTGACAAGAAAAAAAACTTCCCCTACTTTTGAGAT	3008
CCAGAAATGGAATGTCAGCAGTGGTTGCTTGACGGGTATTTAGCGTGGTTGACATCACGACCCCTTGGGGAAAGTTTTGCGTAAAAGATACAATCTGTAT	82
ACCGGAGGCCCGGGGCCAAGGTTTTGGCAAAGCGTTACTAAGGGCTTTATTGGCCAAAGGGCGATCACAGGGCCATGAATTTGCTGGCATTATGGTAATC	650
GTATGCGTCTCAACTAAAAAAGATAACTACCATGTTTGACAAGGGGTGAAACTGGCTGGCTTTAATCATTGGTAATCGGTGGTTGGACTATGATCAATTC	867
TGCCAGCGGCCTGCAACACCCGAATAATGTCACGAAATTGTTGCCGAGCGAGGGGATCCAGCCCGGAAACCGGCTCATCCAGCAGGAGTAAAATGGGCTC	1116
ACCGATGAAGATAATGCAGTGATCAAAAGCTACTATTTTGACAGCAGTGCAGATAATAACAATATAGTTTTATTTGACCAATTTCAACTAAAATAAATCC	251
AATGGTAACGGCGATGCACCATAACACCATCAGGGGTGTATTCTTCGTAGGCCTGGGGATCGGTATAGGGCGGAGTAACATTACCTCCTAAACTATGGGG	440
AAGGATCACTCAACATAACCAGGAAATGCATTAATAACAAACTAGTGACAATCATCCCCTGCCCTCGGTTTTATTGCTCCGACAATGGCAAAATTAAACC	331
GAAAAGGGGGAGAATCAGCGCCAACAATCTTCAGTTTAGGAAACCGTTTAATTAGGTTAACTTTAAGTTGCTGCAAACAATCTTCTGTGCCACCATAAAG	249
GCATTTATACACATTTGCCCCCCGGCGATCGCCAAATTGGGGCAAAAAATTAGATAATTGCGGCGCATTTGCCCCATCCTATCCCCGATAAACTAAAGGT	587
TATGATCGGCCAGGGAAAGGGGAGGAGGTACGGTCATTACCAATAGGTTTAAGTATCGTTGCTTACTGCAACCTTTAGTTTATCGGGGATAGGATGGGGC	1153
GGGCAAATGCGCCGCAATTATCTAATTTTTTGCCCCAATTTGGCGATCGCCGGGGGGCAAATGTGTATAAATGCTTACGTCAACCTGTAGAATCTCAGTT	275
AACTAGGGTTGAGATACCTTGCTGGTTAGTTCCTTTAGGGGTTGCCAGTGGTTGATGTCATCCAAGAGCGCTTTGTAGCCCGCCACGTTAGGATGGAGTC	619
AATTTAGACATAGTTTTTTAGATTTTTTTAAGAGGGTTTAACCTGAATCTCTACCAATGGAAGATGGTTTTGTGTCCATTTGAGGTTTATCAGGATCAGA	7
CTATTCCGATCCGGGGGAAGGAGATGCTAACCAACCGGGGCGTAATTTCAATTACATTCGTAATTCAGTCAAAATTTTAGTGGATGCCTACAATGGTGAT	80
GGGGGTTAACAGCTTGGCGATCGCCCACTGCCCCGGGCCATGGTTGGGGACAAACGATTGGTTAACAGAGGTCATCCACCAAAGGATTAAGATGGGAAAC	1008
TGGTGGATGACCTCTGTTAACCAATCGTTTGTCCCCAACCATGGCCCGGGGCAGTGGGCGATCGCCAAGCTGTTAACCCCCGGTTTGGTAAATTGACAAT	2515
ATGCTAACTATCAGCTGATCAAGAAGGAATTAGAGGACTAACCGCAGTCAATAAGGATAAAATTGGGCTTTTCAAAAGGAAAACGGACTACATTTGTCTT	319
AAGATCTCCATCGCATCCGGGAACAAATAGCAGTTTCCCTTTTCTCTCCCTGAACCATCCAGTGCTTGCCCTGGGTTAACGGTTGCCCAACAATGGAGAG	2503
ACTTCACGGCGATCGCCCGTCGTCTGGGCTAGCAAAACCAAGGGGATCAGTTGGGATCAGTCCTCCCTTTGGGGTCGAAAATGGTTGTAGCATGGACAAC	3458
ACTTTTATCGATGCCCAAAATAACGCTCTGATTGATTTACCAGTTTCCGCTCTGACAGAACCTTGGCAAACGGCGATCGCCCGTCGGCTAAAATCCTAAG	648
AATTACCGTAATGACTGATCCCATCCACTACCCCGGTGAAAATACGTCGATTCCTAGCATCGTCCAAATTACCGAACCGTAGGGAATTTAAAATGGCGAT	261
GGGTTGGGGCTCAGATTTCAAACCCGGTGGACACTAGGCACATTCTACCTTGAACTATCTAACCGGATTGTTTTTAGGCAATGTCAGATAAAATGAGCCT	391
GTCATGGCAAGGAGGGTAAAAGGGTCAGGCATTCCAGGCTCATTTTATCTGACATTGCCTAAAAACAATCCGGTTAGATAGTTCAAGGTAGAATGTGCCT	991
GGTGGAAGTTCAGTTTGGCTCGACTTTTTAGTAAGCACAACCTTAAAATCCTCAAATACTCCCTAGGAACGAAGCGCTCCGGGGAAAAGATCCGTTACCC	70
CTGGGGCCCGTTAGCACAATTAATTGTCCTTTTACTGAAGTTTGGTCTGGAGCCATGGAGCTTAACAATTACTTAATAACAAAAGTGAATAATTATGAGT	89
AGACCAGGCTTTGCACCGCTTAGTGAAGTTAATTGGGGAGGAGGAGTAGCCCCGGGATTAAAATACGCCCACTGCCACCCCAACCCTGTAAAATTGGTCT	3733
CCACAATCAGCAGGGTTTGTCCCGCCGCATCGGTTAACACATCCTGCCAAAATCTTTGGGCCTGGGCATAGAGAGCCGCAACGGGGTAATATTCCGCTCC	321
GTCTACGATCCATGGCTAAGGGCTGGGAATAGCTCAGCGCCTGTCAATACCAGGTATTTGTGCAGGGGTTGGGGTCAAACCAATGTTAAGGTGGTTCACT	406
CTTTCCATTCTAACGGCATGGTAGCACGACCTCTAGGGACAGTAGGAGGGGAACGTTCGTGATGAGCATCTGCTCCACCGGTCCCTTTGTTAAGCTGTAG	1631
TTTAGGCAATTCTACAGCTTAACAAAGGGACCGGTGGAGCAGATGCTCATCACGAACGTTCCCCTCCTACTGTCCCTAGAGGTCGTGCTACCATGCCGTT	3393
TTGACCTTCGGAAGTGAGAATAGCCGCCCGTTTTTTTCTCTCTGCGGTCATTTGCAGTTCCATGGAATCCAACACTGCTTTAGAAGGCATAATGTCCCGT	203
ATTCCATTGGACGTCAAGCCTGAGGGGTTGGAGTCCCCCCAAAATATCCCGGGCATTGTCAAAAAATAAACCTAATACCCAAGGAATTTAAACTGAATAT	299
CGGCTTTGAATAAGGTAGACCGCCATCGGGCAGTTTAGGCAGTTAGCTTGGGGGCTGGGCTTTCTTGCTAAAGGCTACCATTTCAGGTTATATTCAGTTT	7113
GTTTTGGCATAAATATATTCCTCAAAAGGCCATCCCAAAGCGGTCCCAGTGGTGTGGACAGGGGCAAGGTGGCCTACAGAAAAATGTTGTAATGTTGGAC	575
CTGGGTTTTCAATAATTTTGCGGCAAAAAAGCGGTCGGTGTAGAGGAGTCGCACCATACTGCCTTAATCCTTGACGATGTTTGGCCGTACCATAACCCTT	242
CCCGTACTCCATCATCAACAATCTGTTTCCGCATTAACTTTTTGGTCAATGCTTTGTAGAGGTTGCCGACTAGTTTGGGGTCTTCTTCTACACTTTGTTT	551
CCCCAGCTTCCACCATGACAATACCGGCGGGGGTACCGGCCACCACCAGGTCCAAATCTCCGTTATGGACTTCCCGATAGGTGGGATTAATAATGAAATC	631
CATCAATACCTAATACCCGACACCCGGTGGACAAGGCCCATTTCCCCGGTGATCAACCTTTGGTCGGCCCAGGGTTCGTCAATGGTGTTAGGATCTGCTG	1689
GGGGGATGTTTTCCTTGATGAATTGCCAAGGGGAAGGGATGGGGGAATTTTGCATAAAAGGGAATCGAACGGGAAAAGCTCCTCGGGTTAGAATCTGGGG	283
AGGCTAACCATAGGGCGATGGAAAAAGGGTTTGAAAAGCGAAATTCAACAATGTCAGGCGGCGTTTGGGTACGCAGTCTCTCCTCGATTATGCTTGATCT	822
TAGAATCTGGGGAGATTGATGGGGCTAGATACATGGGCAAACCCTGACAGCTAGGGCAAACCTCGGTAAGCAAAGGCCACAGATCAAGCATAATCGAGGA	1334
CGGCCACGGCATCCAAATTATGAATAATTGACCTGGATCAATCAATTGCGGCAGAAATTCCCCCTACATCAGCCCATCCTCCCTGGGGTAGGATAACCTA	1774
TGAGCGCCAAATCATCATAAGCCTCTAATATTCGTTCAATCATCGAAAGTTTACTGTATAAAATACACTCGCTTGCCTCTTTATAGTCTAAACTAATACC	147
GGAAAGCATGACCGCTGTAGGTTGATTATAGATTTGAAGGGTGGTTAATAACTACCCATTTTTTGTTGTGTGGGATAACCTTTTTAGATATAATATGAAT	1423
CAAGTTCTGAAAGTCTTACGATTAGGCACTTTCAATAATTAATCCTAAAATATCTCTCTTGGTTTGACGGAAGAGGGATACAGCGGATACCCTATTAGTT	116
TGCCAGGGCCAATTTCCAGCAGGCGATCTCGTAGAGATCCGCTTTGCGGTGCGCCGGACTGAATATCTGCGGCCGCCACAATGGCCTGTAAAGTTGGTTC	824
AAGAACTAGAAGATTTTTCCTGGACGGGTAGAGAAAGGATTGACGGAGTTAAGTTAGTTGAAACAAGGATGGGGGATAGGACAAATTGTACAATGGGCTT	430
CCAAAGCGTTTGCGGGGTCGAAAAGCCATAAAATTCTAATCAATGCTTGGTTTACTACCCTGCCGGGGCAATGCCAGAAGCCCATTGTACAATTTGTCCT	488
GGTTTTGAAGAAATTATTCGTCCCTGTACGGAGTTGGGAGCCACAGCGTTTCAACCTTTGTTGACGGAACGTACCCTATTAAAGCCCAGTCAAAATAAAC	983
CATCTCTACAGCACCCTGGCCTTCTGCCGCGATCGCCGTTTGGAATGAACAAACCTCCACATTCGTTGACAAGACAATGCAGCCGCATTACCATCGGCGT	783
TTGATGATCAGACAAACGTTGTTTAATCATTGGTTTTCCTCTCCCCAATCGGAAGGAGAGTCAATGCGGAAGGCGATCGCCTGGGGATAATATGGGGAGT	863
GGTGAAATGCCAACGACGGACGGATTGGATCAATAGCCCCAGACTGAGGGGAAATACCATCAATAACCAAGCGGAAAATAGGTTGGCATACATTAATAGG	230
ATGGAACCAAATTAGCCCAGGGTGATCCGGCAAAATTACAGGTGCCTGGGTAAAAGTCGTTGCTTTCAGGTTCTCGATGTTCTGGTCTACCATGGGAAAT	1508
CATATTTTATCGGCAATGATCAGCCAAATTTCGCCCAGTTTGCAATGATAATTATTTGCTAGGCGATCGCCGAAGGGTTGAGGAAGATTACAATGGGATC	6937
CCCATTGTAATCTTCCTCAACCCTTCGGCGATCGCCTAGCAAATAATTATCATTGCAAACTGGGCGAAATTTGGCTGATCATTGCCGATAAAATATGGCG	329
CTGATTAACGTCGATTTTTTTATCAAGCCCATTGATTAAGTCTTTCAGTTCCTGTAGATCGGAATCAGTTATGGTTGCCATGATGAGTTAGACTCCTTGT	1505
ACTATCGACCGGGCGAAAGATGAAAGGTTATTTACTGGGAGACGGGGTCAAGGACGTTTTGAGGTGAGAGCAAAATCGAGATCTGCCCTATGATCAAGAT	626
GAACTGTAACATTTCACCAAATTCTGCTCCCCAGGACAATGGGTAGAGCATCTCTGTTAGAACGCCCAGTAGGTTGGTGTAATCGAGATAGAATCATAGG	4615
AGAGATGCTCTACCCATTGTCCTGGGGAGCAGAATTTGGTGAAATGTTACAGTTCTTGACAAAGCCAGATGGTAACCGTAGGTCAGTGGTAGGATTCCCT	16962
AGAGTATGAGGAAACTTTAAATAAAGCGAGGGGACTTTTGGAAGCCATTCGTGCCTTGTCCTAGGTTTCTTCCATCACCCCTACCTGTAAAATGGGCTCT	1044
TTGGCCCCTCCGCCGAGCCCCTCCAGGCGATCGCCGAATATATTGTTGCCAGAAAATATTGATCCCTTGCCTCAAACTAATTTCCCGTTAAGCTAGGGAC	435
CTCTTACTTTGGCTAGTCAACCAAGGGGAAAAGCCCTGGCTTAAACGACTGGGCTTTTAACGGTGGTAACAAATTGCTTTAGCTTGAGTAAACTAAGGGT	1314
GTTTTAGTTTTACCTTCGGTCTATTTATCATCCAGGGCTTATTGGGCTGGGCCGTGCTGGCACCCGCTGGCGATCGCCTCTGGACAATTATTATGCAGGG	138
TCCCCATCACCACAATGGAACGCAAATTGGCATCGGCGATCGCCAGGGAAAGGGGCACCAAGAAAGGCAACCAAGCAGCGGCCAACATTACAATGAACAC	802
TTCCTATATCGTCACCGGCAAAAGGGAATGAGATAGGGTGATTAATGGGGGAGTGGGGAGATTAGGTCGGATGGCCACGAAGATTTGCTAAACTGGACGC	896
CCCCAACAGATTTTTGTGGCGAGCTTTACGCAGACAGTCATGGGTCGGACATAAATAAGCCGATCGCCCCGCACCGTGATCTAATTGTACAGTTCGAGAT	597
ATCCACATCGGTTTCCGTGACTTCCCCTGGGGACGCCAACAGGACTCGGATCTGTACTTCCCCTTGGGGTAATTGTTCCAAGGAGCCTAAAATAGCCCCC	1578
CCAGGGCTAAACTAACTTTCCACCACGGGAAAAAACATCCGGCGATGACAAGGGCGATCGCCCTTGTTTCCCTTTTCCAAAGGTTTGCTAGTTTTAAGGG	751
CCCTTGATGAAGTGATTCGGTCTTATTGCATCGTCTAGTGCTTCACTCTTATTTGAAATAACTATAACTATAATTACATATTTAATGCTAAGATTGCTAG	1803
ATTTCCCTAAATTTGAACAATGTAGTTTATCTAACATTGTTACACTCGCTTTTTTGGAAATCTCTAGCAATCTTAGCATTAAATATGTAATTATAGTTAT	563
TATTCCGTCCAGTCCGTCCCCTATTGTGACAACCAGTTAAGTCTGAGGATATTTTTGCTTTCATAGCTTGTTTTCTTCCTGAGGGAAGTTAGGATTAGTG	193
ATCGCCGTTAACTGGTCAATGCTAGCGGTGTCTAAACTGTCAGCAAAGGCGGCCACCACATCGGGATTGCTAATGGCCAAAAACTGCTGTAATTGTTCGT	577
GATCGCCATTTTGCCCCTGATTTTGATTCCTTTACATATAAAGTAAGTTCAAGCTATTCAGGTGAGATTTTAAGTAATACCAAATTTTAAAATGATAGAT	34
GCCTTGGTGGGCCATGGTTCTAGGGAACTCCTAACCCAATACCCATATCAACAGCTAACCTGCCCCTCCAATTGACGGCAGGAGTGTGTCAAAATCTAGG	1986
ATTGGGTTAGGAGTTCCCTAGAACCATGGCCCACCAAGGCTGAGAAAGTCCGCAACAAGTCGTTAAATTTCTGCGCTTGCATTGGCCTTATTCTGAAGGG	11265
AAATCGTGATCGATGCCTTTTGCACCGCCGGAAAGTCCATCATGGCCTTGAGCATTTCTTGGGTTTGGCTGGTGCCAGAATCTGCGTATAAAATTTTGCT	667
ACAACATGGGGTGATTGGTCAGTTGAAATACATACTGACTAACAGAATTTTCTAGAATGGCTTCCAACCGTTTCAAGCCCCGGGAACCCATAATAATCAG	89
CTTCTTTGCGAGTTAGTAACACCGGACAGGGGGCATTGACCCGAATATAGTCCGATAGGGAAGTGCCCAATAGTCGGTCTAAATCTGGCAAACTCTTGGC	246
ACCATTGTCAAACAGAACAGAGTCAGGGGCGGAGTTGATCCAGCCCCTTTTTTTGCCGATAGTTAAACCCTGGGTAAATATTTCGCCTTTAATTGAAATT	333
ACAATGGTTAACCAAGGCTTAGCTTTCGCTTTGTTTCCCGGTTTGAATAAACAGGATCAACAGGAAAACCGTTGGCACCAACACAAATAAAATACTTGCT	515
GTGGATAGTAAAATTAGGCGGAGAAGGCGGAGCAAAAAGTTTGGCCAGCCCTTCAGCCATTGCCCCAGGGCCATGACCCACCAATGCTATTCTAGGTAGG	33088
TCCCCTAGCTCCCAAAATTTGGTAGAGGTTAGACCCCAGTTCCCCTAAGGTGATCGCCCTATCATCCTAGCCCCTAGCCCTGATGGGGTAAAATTCAATG	7643
TTGGTGGTGTCGGGAATAACCCCGATCGCCCGTCCCGCTAGGGAATCGGCAGATTCTAGATCACTATCCACCCCGGTGATAATTTTGGTACCATCGGCAA	13202
TCTCTTTTTCTAGTGTGCCATTGATTAGAGCCATAGGCCGCTGTGGTTTGTGACCCCAATTAATTGAAACTTCATTGCCCCCTCCGTAGTCTTGGGAAAT	633
CACCAATTTCCCAAGACTACGGAGGGGGCAATGAAGTTTCAATTAATTGGGGTCACAAACCACAGCGGCCTATGGCTCTAATCAATGGCACACTAGAAAA	365422
AGAGGGCGGCTGGCCAGCGGCGATCGTACCGGCATTGTTAAACAGTTTGCAGTCCTTTGACCCAGGGGAAACCTAAACCCACGGTGAACGTCCAAAACCC	880
AAACCTAAACCCACGGTGAACGTCCAAAACCCAGGGGTGGAGGATGGATTTCTGACCTTAGCGACCCAAACAGATTGCCCCAATTCGCTACACTAGCTTT	7795
AAGTCCAGCCGGCCCCGCCCCCACTGGTCCCAATCCTCTCCCCGGTGATACCCTGCCAGATTTGCCGCCCCTGGGTTCTTAGCTGTGGGATACTAACGGC	906
AATTTTGCCAAAGACATTTGCCAAGCTAAAAACGAAAATTTGTTAAGTATTGCAACGGTGGTTTCCCAGGGGCAGAGCGTCCCCGTAAGATGAGATTTTT	13787
TCTTTCAATTGCCCGATCGCCTTTGATATTTTCCCAAAGGATAAAAGCTAGTCCATTCAGAATCGAGCCTTAAAGTACTCCCATATTGGCTAGCCCCAGA	0
GCCACCGATTCCGTGGTCAGCACCAAGATGTTGCAGACAGCCCTCCAGCAAACAGGAGAAACTCCGGCGATCGCCATTTCCCATGATTTACCCTAGGGGT	1276
GGAACATGCCCCCCAAGGTAGCCGTGAGCAAAATGGCAATGAATTCCGCCAAGGAAGTCCCCGTTTGTTGCACATAACGCACCGACATTAAAATGGTGAC	991
CTGGGGCCCTTTGCCATGGCCCAAAACCAGGAAAATACTAATAAATTCCATCACCCATTCTAATTCTCCTTTGCGGCAAACCTGCGCTAAGCTTATTCGT	5441
GTGGTGGCATTCTCTACCTCACCACCCTGGAATGGCGCGATCGCCGTCGGCAGGATCGGGATAAAAAAATGGGTCGCTAGTTTTTTGAGTAGTTGAAAAG	2
AAGGGGATAGAGACAATGATGGTTCCAGGGGAGATTAGCTCGGGCGTTTTGTCCCTGAGGCAAGCTTTAAAATTTTGCCCGATCGCCGTAAGATAAAGGC	6843
CAGACATAGTCGATCAGCACCGCATAGAGACGATTGCCGATGCCCGCCAAAGTAAATTCCAATTCTACGCTTTCGGGGGTTTCCACCTGATAATGGTTAA	1124
CCATCATTGTCTCTATCCCCTTTTTTCTCCCCCAAAGCTAGAAACCATGGCCCTGTTTAACCATTATCAGGTGGAAACCCCCGAAAGCGTAGAATTGGAA	925
GCCAATCCTAGCCATAAACCTAGGGTTAAAAGTAGGGCAATGATAGTTTTTGGCCAGGAGAATTTTTTGCTTGTCATAGGGGATGTTTTAAACTTGCTAC	159
CGGGGTAACCTTCTGCATGGATATAACTAATTTCCTTGAGTTTTAAAGCTCCCTCCAGCGCAATGGGAAAATTGATGCCCCGACCAAGGAAAATAAAGTC	805
TGAGCATAAAGTGCCGAAAGCCCTGTTTTTCAACGGTGGTGGCGCTCCAATCGAGGGTGCGGGGTAATTTTCTCACCCTTTTCAGGTTAAAGTCGTAAAC	181
TGCCAAGTTCCTCCCGAAAGCCCATTACCATACCCAGCTAATTGCCATGGGGGGCGATAGATTTGTCATTGGGCAGAAGGAAAAAGCTAAACTGGAGGGC	2588
CGACGGCAACACCGGCCTTGACTAATCCTTGGGCGATCGCCCGGGCCATGGTTGCTGTATTGCCATAGGCGGAAGCATAGATCAATGCTACTTTGAGGGT	152
TGCAATGACAATGCCCAGGGGTTCAAAGCTGCCTTGAATCACCCAGGAAGCTAACATGGCACTCCGCACATCTCCCTTTTGAGCGGTTAAAATATACAGT	41086
GTTGCCACTAGAACAACCTGCAGCGGTGCAATGCGTTTTAATGCCATCAACACCGAGCGGGCATTGGAGCCCATCAAGCAATTGTAATAGTATTGGAAAT	266
TTGGATGGCCACCTTGGAGCCCACCACCGTCACCTGGGGGGCCAGTTCTAAGAGGTCTGGAATCAGTCCACTGTGGTCTGGTTCTGTATGATTGACGATC	761
GTTGACTGATTAATTAAAACTTTAGTTATAAGAAAAACTAATTTTTTTATTTAGATATTGACATTTTACAGAATCCAGTATCCACAGCACCATAGAAGTC	730
GAATCAATTAGGGTAACCATAGAAAACTTTGTGGTTTTTCAAGCAAGTTCGCTGCTGACTTCTATGGTGCTGTGGATACTGGATTCTGTAAAATGTCAAT	5688
TAATATCGGCGGAGCCCATTGAGGCCAGTGAATGGAAGATGCCTTTTTTGGTGGCTCCATCTTGCCCACGAACTAGATTTTTCTTGCTAGGATTGGGCTT	7585
GTTGGCGCAACACACTAATAGCCCGCTGATACTGCGGATCAATCTCCGTGGCCATTAATTCTGGGTCGTTACGAAACTGTAGCTTGGTATCGTTGGAAAT	529
AACTTACGCATGAGTCGATAGGCATCGTCCGCCACCACTGCATATTCCGCAATGTTAGACAGGGACGAACACAAAAACGTTAACGGTTTATTATTGGAGA	5200
GGTGGCGGCCTGACCTTGTTTTTGCACCAGACCCGCCGTCAAGCGATATTCATCTGTTAAACCCAACGGAGCCAGTTTCTCCATCAGGTATTCTAGGGGA	70
ACATTGTTATTCGGTGAGATTGACGGGGTAAAGAGGAAAGCTGTTGGCCCTCAACAAACCTGAGCAACCAGGAGAGGCTCCCTTGCATAAACTAGGAGGT	203
CAGACTGGGCTCCGATCCTTTCCACATCTTTTGCCAATAGCTTGAGATATACCAGCCCCACCAGTGCTCCGAGCAAATAATTTAAAGCTATATTGAGGGA	2996
TTCTTTGGCGATCGCCAGGGGGATTGCCGTCCTTGTTGGGGGTCTAGGCAAAAAACAAAAAACTAAGAATCCGTTGCGACAGCGTGATATGATCGCTTCT	13659
CTGTCGCAACGGATTCTTAGTTTTTTGTTTTTTGCCTAGACCCCCAACAAGGACGGCAATCCCCCTGGCGATCGCCAAAGAAAATTGCCAAGATCACCTA	39
GAAAAAACCAGATCCCCAAAAGATCCAAGCGGTGATGCGAAATGCTTTCCAAGAAGCCCAAAACCGATTTAAAAATCCCCCCAGTGGCCATAATTAGGTT	319
ACAGCCCAGGCCAGGGAAGCAATGGCGGCCTTGCTGACCAACCTTAGCCAGCCAGACAAATTGCCCAAACAGGAAGCTGACTTAAGGGTATGGTTAAAAC	420
TGATGGCAATGGTACTTCTAGCAAAATTTATTGGCAAAGGCCATAAATTAACACCTAAAAACACCGAACCGAGCACAAAATATTAACTTAAACTTAATCG	290
GCGGCTTGCAACCAACGGAGGGAGGCCCTAGGGGAAGCTCCAATCAGAATATCGGGATGATAGCGGGTTTTTTCCACCAGGGCCAAGAGATAATCCAATA	568
GTCTTTGTCAACGGGGCACCGGGGTCTGCTCCAGAATGGCGGTGATCACTTCATCAATGCCAATGCCATCAAGCTGGGCTTCCGGCCTTAGAATTAAACG	732
TCATTCGTTGACGACAAAAGAAGAAGTTTAGCCAAGACCCAATTGTTGCCATAGGGAATTTCCGCCCACAGCCTCCCCCGTTGTCGCTAAGATGGAAACT	7002
CAAACTTTTCCGGTCGCAGATAATCTGAAAACCTTCATAATCAAACACTTCATCATGTTCCGTTGCCCGGTTCGGTTCTTCAAAGTCCATCATGTAGGAC	53
CAATGCCCTCATTGGTGGAGGGTTCCAGTTTACCAATCCTAATGCTAATCAAACCTGTGGTTGTGGTAAATCCTTTGGGGTTTAAATTTTCATTCTAGTT	0
TGCCTAGAATACCGAGAATGGTCAATAGTACTGAAATTCCTCCCTTGATGGCCGGGGAATAGGTCATAACCCTAAGGGTGTAACGGTTAGAATGCTCATT	971
GGCGAGATTCCCTCAGGTCAAACACCTTGGAGCGGAGAAACTGCACGTCCTTCTCGGGAATTTCCACCGTATTTAAGCTAATTAACCGAGAATAGATCGA	942
CACGGAGTCTAAACCGATTTTCACCCCAATCGCCAACCCAGAGAACAACAATAGTTTATATTGACTATTTCGGAAGTGTACTCACTGTTAAGATGGCGGT	41
GTGAAAATCGGTTTAGACTCCGTGACAAGCCTGACAAATCCCTGGAGTGGCCAATGATGTCTGGGAGCTTGGGGTTAGAAGTTTTTGGTAGGATAGAATC	1607
AAACTTCAAAAAGCATTGAGTTACAACATTATTCAATAGTTCACTGCCAAGCCAATGGTCACCATGGGAAAAGCCTCCCCTGGAAGCTTATAATGCTTAC	1119
ATCAATGCCAATAAATTTCATCAAATAAACACTCGAAAATATTTGCCAAAAAACTTGCCAAGGGCCACAGGGGAGGACTAAGATTAGGGTCTGTGAAATT	51
CCTGCCTGAACATGGCCAGGGAAAATGCCCGCTCCATTCGAGAAATTATTTCTTCGGAGATGTGGGAAGAAATTAATCGCTTTTACCTTATGGTCAAAGA	7493
GAGCAATACTGCAGGTGAAGCAAAAATAACGGTTTAGACTACCAGGGAGAAGGAAAAACAGTGAAAATGCCAAACTTTGATGGGGTGTTAGAATCGGGCC	4639
ATTTCTGATGGATTGGGGTCGAACTAATCGAAGACAATGGGCGATCGCCAGGACGGGGGTCAACTTTCCAGAGGTTGCCCTTAACCCCTAAACTAAAGTC	6442
CCCAACCATGGCGCACCGAGCGATCACTAAAGCCTTTGTCCCCCAACTATTTTCACTAAAGCTCCGGCAAGGTTGGGGGATTTGGACTTACACTTCCCTC	89
ATCCCCCAACCTTGCCGGAGCTTTAGTGAAAATAGTTGGGGGACAAAGGCTTTAGTGATCGCTCGGTGCGCCATGGTTGGGATTAGCCGTTAAGCTAGAG	1525
TGCTGGGGTCCCGACCGATGTCGTAGGTGTTTTCTTCTAGGGAAACAATGCGACGAGATTTCTGATCCTCAATGACCAGGACGTGGCGGACAATGGAATC	399
CAGTTTGGCGCAATTTTTGCAGAGCGGCGTTGGCTCGAGAGAGTAAATCTTCGGCCCGGTTACCATCGTTGGGGTAGGCGGAAATGCCAATGTTAATATT	425
CTAACCGCAACTTGCCATCATTGATGACCCGCCCAAACCCTTAATAAAGTTTGTCTAAGAAGTACGATCCAACCGTTAGGGGTTATGTCACACTAGAGGT	1063
GATGGGGACTAAGCTCAGCAAAGGAAGAAAAACGCACCAAATCAGCAGAACTAGGGGCCAAACGGGATGCTTCCTGTTCCTGCTCATTTATAATGGTGGA	633
TAGAAAGTATGTTGGGCCAAGCTATCTTCTGCCTGTTGCCGTCGGGTAATGTCAATTAAGTAGCTACGAATAATTTGATTTTCAGTCAGATAATGGACGT	92
CCCAAAATTGGGGGCCAGGGGGCTTTTCAAACAGGCTCTTAGGTTCAGTTTTAGAAGCTTTTTGCTCCAGAGGAGGCAACGGTAGGATAGACTGAATATT	3965
GTTCCACTTCCCCACCAAAATCAGCGTGGCCAGGGGTATCGACAATATTAATTAACGTATCTTGGTAGCGGACCGCCGTATTTTTCGAGAGGATAGTAAT	133
AAAGGTCAAACTCTCTCCATCGTGGGCTGGGGCCGACTGATAAGAATATCCAACAACAGTTGCATTTGATAAAGATTAAGGTAGGTGGGAAAATCTAAAT	1203
AGCCATGAAAGCAGGGGATGTAGCTGCCGTGGCCATTCTGACTGAAGAATATGCCCACATCGTTGGCCGCAAAAATCAAAATGTGAATACCCTAAGAGAT	490
CGTTGAACTTGGGGGAAATCCCTGCCCAAAGTATGGCAGAAAACCTTTCCCTTCCCAATGCCCCAACTTCCGGTAACCCGATCTGAGCTACAGTGGAGTT	3600
CCGTCGGTAACAATTCACCGCGGAACTCCACTGTAGCTCAGATCGGGTTACCGGAAGTTGGGGCATTGGGAAGGGAAAGGTTTTCTGCCATACTTTGGGC	1488
GAACCGGTGCCGGTGGCTTTTGAAGCTAGCCATGGGTTGGGAGCCTATGCCCTTAATAGGATTACACCCCAGGAGGAAGCAAAGCTGTTACAACAAGGAC	150
GGGAGCAACTTCCTCGCTTTTGAAAGCACTTTCTCCACTTTCTATCGCCGCAAAAACATCATCAGGAATTTGCTCAAAATCCACTTCATGGATAATGAAA	222
GCAAACAAATCATCTACATCTTGATACTCGCCCTGGGCCGCTCTTTGCAGTATGGCCAACAAGTCCTCCCCTGCCGAGGGTACCGGACTAAAATAACCAT	626
AAAGCGAAAGTAGGGAATGATCGCCTTGGGTAAATTCAAGCTTGACCAAGTGTCATTGGCCATAATTTCCCCATCGGACATTTGGGGTAACCTGGTTAAC	592
GGGGGGAGAAAAAACTGGTTAAACCTTTAAAAGTGAGGTAATACCCACAAAAGTAGAGTTAGTTGAGGTAGTGTCTAATTTTTAAGCTAAGGTATTTACC	7974
CTAACTCTACTTTTGTGGGTATTACCTCACTTTTAAAGGTTTAACCAGTTTTTTCTCCCCCCGCTGTTGGTGATACGGCTGGTTGAAATACAATCAAGAG	899
TGGAAGGATTAACGATTTCCCGGAACTGTTCCACCGCCTCGGTGTAGCGAATGGGTAGCACATACTCCAGGTTTTCGTGGGGACGGGCAATAATGTGGTT	522
AAAACTACGCTGATCAGCGTCCATTGCCCAGGCTCGGCAGTCCTGGCTATTCTGTGTAGTTGACTACCGATCGCCAAACAAAGGGGAATTAATATGTCCG	1476
TTGCCCCCTGATTTTTGATTAGTAATGCTGAATAGTCGAATTAAAAATTATCATAATCCCTTATGTTGTCAAAGGGCCCAAGGTTTCCTATGCTTTTCAT	179
GAGGATAAATAAAAAATTTACGGAAATTTGATTATCTACCCTATGAAAAGCATAGGAAACCTTGGGCCCTTTGACAACATAAGGGATTATGATAATTTTT	377
ACCAATGGCAGAGGGGAAGTTTGTAACAAAAAGCAACATGGCCAGCAAATCTCAATAAAAGTTACCCTCCATTGGTTGGGAACTGCTTTAAACTAGGCTT	8904
TCGACCTTTGACCGTCTGAATGCCCCATATTCCAAAATATCATTGTTGTTCGGGGCTTGGCCATGGCCCCACCAGGGATTTTTGTTGGTAACTTGTACCA	773
TTTGTTACAAACTTCCCCTCTGCCATTGGTACAAGTTACCAACAAAAATCCCTGGTGGGGCCATGGCCAAGCCCCGAACAACAATGATATTTTGGAATAT	232
TTGACGCAGCTTAAGCAAAAAGTCCCGCTCCGGGCGGCGCTCCTCACTGGAGCCGTGGGTGTTGAGATAGGCCCGGCGTTGACAACGCTTATAATCCAGC	188
TAATCATTTTCGTAGAATAATGGGGGTTGACTAAGGCAAAATTTTTGATTTGTGAACTTTGTGGATGATCTCAGCGAATTTCCCCGACAGAATAGTAACC	370
CCGAGCTATGTACTTTTTCTGTCAGCCCATCCCCATTGGTGGCAGTAAGAGGGCGTCATGTCGGCAATAAATTAATCATTTTCGTAGAATAATGGGGGTT	768
TCAGGGAGAACGCTCTAACCGCACTGATACCCGACAACAAGGAGCAACCGATCGCCAAAATAATCGCCAAAACTTTGTGGACAACAATAATAATTGGTAC	546
GATGTGGTGGCGGGTTTAACCCTTGCGGCCTATGCCATTCCCGTGGCCCTAGCCTATGGATCTTTAGCGGGATTGCCCTCTGAGGTGGGATTGTATTGTT	290
GTTCGGAAATAAAATTAACAATCTGGGATAACTTGAGTAACCAAGCTAGCAGGCAAATTATTGCTACCAAAATCGCAGTGGAAGATGCCAAAATCAAATA	428
ACCCTTTTACCGCCACTAAAACTACCGATCCCAGGATTGCCTCTGGTAAATTGCTGAAAAGACCGGTAAAAAACAGCAAGACTATGGCAATAATACAGGC	568
TAACTTGGGCGTTATCCAAAGCGGCGATCGCCTGGCGGACTAACCAGTGGTGGAATCGATGGTTGGGGGAACCGAGTTTTTTGTCAGGTAACATGGTGGT	188
GGGGAAAGGGAGCTTACAAATCAACGGAAGGTCCACCTCAATATTCCATAACAATCCGAAAAAAGTTGCACAAGTCCAGGCCCACCGGGGATGATGTTAA	553
GGGCAACAGGTCTTCGATTTGGCTGGCATTGCTGTAGCGCAGATCCACCCGGGAACCGAACAGTTCTCCCAATTGGTTTAAACGGTCTACATTGATGTCT	130
ATACTATGCCGACACCCCTATTAAATCAAACATTTCCACCGATGCCATGGACTAGAACCCCAACTATGGATTGGTCATCAATTCCCTTAAAATAGTAAGT	3448
AGCAATGTCACAGGCGATCGCCAGGGACCCCAATTCCCTAGCTTGGTCGTCAGCGGTGGGGGCATTGGCATATTTGCCCGTATGTAATTCAATGAATTTT	570
GGGTAATCCAGCTATAGGCTAAACGGGCTTCTTCCCAGTCATTACTGGCCAAGGGGCGGATTAAATCCGCTAATTCCTTAACCGAGGTACCCTGGTAGTT	761
CCCAAGTTTGCTTGGGCTAGTCTATTGCCCACAAGTCAGTGGCGTGGAAAAGCTTTGAAAACGGATTCTTAGGTAAAATCGTCCCTGTTAGAATGGCAAA	773
CGTGCAAAGGTAAATAGGGCGGTTTAGTAGGAGGCGATCGTAGCAGGTTGCCAGACTGGCTGATTCCTCCCCCCATCAGCCTATCACGGGGGATAAACTC	309
GCATCATAATGTCGGAAATGACCAAAGCCGGCAAATGGTGCTGAAGATAATCCCAAGCTTCCGTGGCATTGGCCGCTAAATCCACCTTAAAATCACCACT	1295
TGCCACGGAAGCTTGGGATTATCTTCAGCACCATTTGCCGGCTTTGGTCATTTCCGACATTATGATGCCCCAGGTGGACGGTTATCAGTTTTTGCAAAAG	916
CACACAGACTAGGGACAAGCCCATAGGTTTGGGGCATTTGGGAGTGCCTTGGCGTAACCCCGATTGAAACAAGGCTCGTGCTTTCCCCGTCTGGGATGGG	1003
AGGCGAAATGGAGCACTTTCATGCCGGGAAAGTTAAATTCATCCCGTAGCGCTTCCACTTCCGGAGTAATTACCCCCAAATCTTCGGCCACAATGGGTAA	633
ATTCGCTGTGATCCCATGGGTTTATAGGCACATCTTGACAGTAGCGCCGCCAAAACCAGTAAAGTCATTTCTTGGCCCGTTGGATATGTTAAATCTGGAA	708
AGATAAATTGGGTGGAAATGATTGAGACAAAGGCAGAAGAGAAGTGGAAGTTGGCGACAAAAATTTGGCAGAACCGCCCATCAACCATTAAAACAGGGAC	1010
ATGACTCGAGGAGAACGGTTGGGGGATAAATCCAAAGAGGCGATCGCCATGAGCCATTTTTGTGCTTCCAAAGGGGGAATCGCGAGGATTAATTCAAAAT	2
TAGAGAGATAAATATTAGCCCCCAGACTTGTTTTACTAAGTATTATTTAAATATCTACCAAAGGGATGATGGCAGAAGAATTTTGGTATATAATGCCGCC	14855
TTTTATAGACAGGTTGTCCTGGGGTGAGGGCAAGAACTTTTTTCGCAGAGTTGGGTTCCCGACTCAAAGTTATTTCCCCCAAATCAACTAAAATCGAAAA	573
GGGTAAGGGAACTTGAGACTAAAGCAAGTATGGTAGCCCGGCCCTTTTTCGAGTCCAGGGGCTTTGTGGTCATAGCGGAAGAAACCGTTACCATAGGGGG	938
AGGGTTAAACCAAGTCCCCTAGGGTCTGGGAACAGGACTTTGCATTTGAATCGGACAGTGCAAAATGATTTGGGACTGGGCAAGGCGATATAATGGCCCC	3477
TGTCAGCAACGTTAGCAGCTAATTCTGAGCAGAAGCCGCTTTTTGCTGTTCCGTTAATAGTGCTTGGTCCCGGCGACGTTTTTTAGCGTAGAGTTGAATC	1450
GTGGCATTTTCCAGCTCCGTTTGTAAGGTGGGTAGATCGAGCTTAGTCAGAGTATGGGACATCAGTGGGTGATGGAAAATATTTATGTAAGAGTATAGGT	1244
AAGACTAGATGTTAAAACGGTTGTTGTCGGGATAGATAAATTGGGTTCAGAGTTAAAAGTCTATAAAGGATTCTTAAAAAAATTAGATTATAAAATAATT	362
GAATTACTGGCCACTATTCCAGGACTGCTTAAACCCCAATGCAGTGCCGAACAAAATTGACCGGGCAATGTCCCTAGGACGGCCATGGTAAGATGATTAA	2783
AATGGCGATTAAACAAGTTCAACGTCTTTCCCTCCAATGGTAATGGTGATTCCCGAAAGCGAGCCTTCTTTGGACATCAAGATAATTTAAGCTAGGGAAC	655
TGCCCCCTAGGGTTCGGCAACGCATCGGCGTTCCCTAGCTTAAATTATCTTGATGTCCAAAGAAGGCTCGCTTTCGGGAATCACCATTACCATTGGAGGG	1841
CCGTTGTAGTTTCTCCCCAGTTAATCACAGCACCATTATTTTGCTGAGTTGCCCTCAGTTTGGGGGCGAGGGAGGGCACAGATTCCGCTAAACTGGGGGG	6608
ACCCACCACATCGGGGGAAACCCGGTCCCGCAGACGGTAAACCTTAACTTTTTGACCTATTTCAATCGTCATATTGCTTAAATAGTGGTTAAGTAAAGAA	246
CCAGCTTGTTACCATGGTTCATCAACTAAGGGAGTTTAATTTCATTCATTCCAAACGAATTCCATTGCCCATGGCAAGTAGATTGCCCTAATCTAGGCCA	242
CGTAATAACTGTCGGCAAAAGGAGAAGGGGCCACTCCCGGTCGGGGTCGAGATTGGGTGGAATGGGGATTAGAAGACACGGGAAAGTTTACATTGGGAAA	802
AGCAAAAGCAAGGGAAACTATGAGAAAGCGGCGACAACGGGCCAGCCATGGCAAACACACAGACATAATCATCGTGGAAAAAACTCAGTCTAAAATAGGG	321
ATAAATCAAATAAATCCCGGAGAACATCATCCACTACTTCAAACTTAAGTGCTCCCTGGGCGTCGAAGATTTTTTTGCCGCTTTTGTCTAGAATTACCGT	77
CCTCGTGTAACTCAGCTTGGTTTGCATTGCCTTCATCGGTTTGCAGTAGGGCCAGCAAATCGTTGTCAGAGGAATTGGGATCTTCATCTAAAATATTGAT	4688
GGGTAAAATACCGACAAATTTTTCGTGGCTTGCGGCGGTAATTCTTAAGAAATTTTGACTTAGGAGCATCGCTTTCCCAAAATTCCCTATCATTTAAGCT	9774
GCACTTCCCAGGTGGGATGTTTTTGGTAAAATAAAACCCCCATACGCCCCCGTTGTATTTCCTGGTCGATTAATTTGGGGATTTGTTGCAAACTGAAGGG	152
ACGGAACCCAGACTCCAGGAAGCCCTAGAAAAGCTCAAACAATACACAGAAGTGCTTAAAATTTTTGGCAGCTACCCCACAAAAGTCCTACAATTGGCAG	1904
GGGATTTGAACCCACGGCCAACTGATTACGAATCAGCTACTCTACCACTGAGCTACTTCGGCGCAACCTAATTCCACTGCAAAATGATAACATTTTCTGT	8454
GGTTTCCGTGTTGGTTCCCCTTGGCCCCAAATGTGCAACGACCAATGGCGGCATAAATTCTCCCCAGGAAAGCTGGTACAGAAAATGTTATCATTTTGCA	1742
GGCTTTGTTTTTTCAGTCCGCCTACACAATTTTCCCTAAATTTGCTCCAGTCTTTTTAGAACAGATAAAAAGTCTAAGCAATTAGGCCTATACTTACTCT	9276
GGGCGACAAAATCAGATCCTGGTTGACGGATACAGCATTGCAATATTTGGGCAATCTCCGCGAGGCAAATGTCTCCCTGACTGTGGCCATAATGGTCGTT	698
TTACCTATTTTGTTTGGGAAAGACACTTCAAGAACCACACATCCTTCCTCTGTTTTAAAAGGCCCATGAATTTCGCCGGGGGGTCTGCTAGCATAGTGGC	1160
AGAATGCCATCATCTCCACTGGTCGCCCCTATCAACAACGCACTACCCTCTATGAACATCTCAACGCGAATTTAAATAAAATTGGACTAAAATAAATCCT	172
TTGTTAGGGCTTGTTTAGAAAATGGCTTGAAGTTGAGCCCAACCAGGCGATCGCCAATTTGAAAAAAGGCATCGGGCAAAACTGAGGTTACACTGTGGAA	1049
CTGGCAACTGAAATTCACCATAACGTCCGGGGGAGTAGGGCTGGGGTTCTTGTTCCAGAAGAGATTGATAAAAAGCCACCACTTCAGCAAAATTAACAGC	524
CAAAACCGAGTTACTAATTGGCACCACATTTTTTCTGGCCAATCTTAACATTACTTGACCTGAGAGGATTTTAACCCAGAGATGGCGCTAGGCTGGGGTC	440
AGGAGTACGGTTAACTTTGACCGGGTTGCCTCCTCAGAAAATGGCCGGGGCAAAGCAGTCTGACCCCAGCCTAGCGCCATCTCTGGGTTAAAATCCTCTC	169
TTATAGGCGGCGCTTTCAGCCGGAATTTGCTGGAGGGCACGGATAGCCTGCTGGTAGTTACCAGACTGGGCTTGTTCCTGGGCTAGGGATAAAATTTGAT	391
CCCCTGGAGAGTCCGCAAAATTAACCCCTGATAGGACTGTCTTAGCCCTATTTTGGGACGACCGACCAGGAAGATCTCCCCCTTGTGATAGCTTGGTAAG	336
GGCTTTACAGGAAGCCCTACGGTTGGATTGCCTCAACACTGCGGCGGATTTGCTCAAACAGGCCACCCAACTAGAACAATCCGTAGGTAAACTGTTCACC	375
TGGTGTTGATGTTGGCCTGAATAGCGAGGAGATCCGTAGACTGAACAAAGCGGTTGGGGTCAGCGGCGGAGGCAAAGGTTCCCGGTGGTACACTGAGGGC	92
GGAGAATTGGTGGTGCTGATTGGTCAACGACGGGAAATAATCCTCCCCGGCACCGTCAGTCTGGACTACGATCACGCCGGATAACGGCTAAAATACTTAC	4340
ATGCCTGCAATGCCTTCTCTTTGGTAACGATGCCAACCAAGGGTGAGCCCCGCCAGGGTAATTTCAGCTAAATCCGTCAGACTGTTGATACTCTGGATTG	196
GTTTGATTTGCCAAAAGTTGGTGAACCGATCAAACAATGCCTGTAAAATTTGATGTCGATCAATTGCTGGCGATCGCCTAATCGCGCTATTGGTAAGAGT	4748
TTACCAAAAGTACATCAGGGAGGTTTTGGAACAATCGGTACTTCGCCCTTAAATTAGCCCCAACTTTACATCAGTACCATGGCGAGTTAAAAAGAAACTT	1527
GACCCTAGGTTCTTCTATTTGGTTATCTTCATGCTTGCATGAGTGGAGAGAAAATCAATAAAGTATTGCCAATTGTACATACATTTGTTAAACTGGGGGC	12016
AAACCCATCAATTTTTGGATTCATGCCCCCAGTTTAACAAATGTATGTACAATTGGCAATACTTTATTGATTTTCTCTCCACTCATGCAAGCATGAAGAT	1263
TTCTCCTTACTAGTGGAGTGATTTTCAGTTCCGCAATGGGATAAAAATTTCGTAACAGCCAATGCAATCAGAGCCTCCAGAAAGGATTATGATCTGCTCC	904
AGGATTAACCAATCACCGTCATCATTTTTGTGATAGAGATCAATTTCCACACTGGTGGAGCTGACCAAAAGATAGTCCTGCAACATGGGATTATGGGCAT	191
ATTTTTTCAACAAAGGTATAGTTTCTAGTTTTGCCTCCAGCCTTCCTTCTAATTTGCCTTTAAGTAAGCCTCTTTGTTCCCCTTCCTGTAGAATTTCCTG	179
CGGCTCTGGGAGCACCCCTCGGAGATATTCCTCCAAAGCCCAGGGCTATTGCCCCTAGCGGTATTGACGCAGACCTCTGACCCTACATTAAAATTGAGGG	2153
CTTTGACCTAGGTTTTTCCTCGCCTAACCTTGTTAAATTTTTGCCAATTTTCTGGCGATCGCCTGGCGGATCTCTAGGAGATTACCAGTAGAATTCGGCT	1107
GAATAAATACCTAGTGATCTTCCTCCGATTATATTAAACTTTGTAAACTTTTGAGAATTTTTTTTGAGATTTTCCCTATAGAAGTCAGAGAATGGGCTCT	2677
AAAGAACTTATTCACATGGATAGAGCCCATTCTCTGACTTCTATAGGGAAAATCTCAAAAAAAATTCTCAAAAGTTTACAAAGTTTAATATAATCGGAGG	607
TCTTTGTCGGGAATTAACGGAATGAAGAGGGCGGCGACTAACGGCAGGGCAATCATCGTTGTCAGCCAGGGGAAGTGTTCCAACATGGTAATAAGAATAA	43
GACCCACACAGCCAAAATATAAACCGATGCCCACACCGGTCTGATTACCCTGGAGAATTTCCAGTAGCAAAGGAATTAAACCATTGTTTAAAATGCTGGA	387
CTTAATGTAACTGGTTGCAACGGTTCCTGGCCCAGGCATTGTTCAAGATTCTGTCAATAGTCAATTGATTTGGTGGAGTAAATGCGATAGGCTCGGCTCC	2119
CCGAGCCTATCGCATTTACTCCACCAAATCAATTGACTATTGACAGAATCTTGAACAATGCCTGGGCCAGGAACCGTTGCAACCAGTTACATTAAGAAAT	152
GGGAAGGCACCGCTGGGGTAAGTTACAGCGCCCTCACCATTGCCCGGCAAATTTGTGCCAGTGGAGCAACAAACTCCTAGGGTCGGGTTAAGATGGGGAG	1307
GCATTGATTTTTCCCCCATTCTGGCCATTTTTGCGTTGCAGTTTCTCCAACAGGCCCTCAGCAGTGTGGCGGGTCCCTACGCTGGCTTCTAATTGACATA	12
GAGCAAAATAATAAGATTTATTTATGTCGTTTGGTTGAAGACCTAATTAAATAATCAGAAAATTACTCATTATATCTCCACTGCTGATAAAATTATTGAG	418
AGCAGCGCAATTGTAAAGAAATGTGGCGGATGTTAAAGCTTAGTTGCAAAAACCGCCCTTTCTCTCCCTTTTCCCCCGGGGGAGTGATACGTTGTAAAAC	11458
CTTAGCCAGCATCAGTTAAAAGTAGGTTAAGGATTGAGGACAATTTTAAGAATTCTCACAAAGAAGTTTTGCTGATTCGATTTGCTTCTACAAATAAAAC	3098
CTCTCCAACGGTTAAACCAACCGCAAACCTAATAAGTATAATTACTCAGTCAATCCAGGGAAGATGGTCAGCCGTGCCCCAAGAATATACAATCTATTGT	53005
GTCTCCTATAACCAAGGCAATGAATTGTTACTATCTAAGAAAATTATGCCGACTGCGCCGATTTTGGGAGGTCAAACCAGCGCTAATTACAATAGATTGT	3281
ATTACATATTTTCGCCATTCATGGTTGCGGTCATTGCGAGTATGTTTAATAATTTCAAACAGCAAACTGCTGTAGGGACGCCGGGGGGTATAATTTAGGG	2600
AGTAAAAAGTTGCCCTGGAGTCTGGTCTAAAAAATTTGCCCAATTTGACAATATATTAAGAAATCCTCATCTAACCTGTTTTTCATTGGATAATTAAAAC	85502
TATTCACTACTAACTAGATTGAGAAATGTTGAGACTGGCCAAGCTAAAGTCTGGCAAAGTCGATTGACAGGGGGGAGAGGTATCCCCTAGGCTTAGGCTT	1486
ATTAAACACCGCCAGATAAGTCCTAGTGACAATCTTGCCCAACTTCAATTCCCCCCCTATCTCCCACGGACAGTAGAAATAAACAACGTTACAATTAGAT	1418
AAAAGTGGCATAGGGTAAATCGTTACCAAAAAGCCCGGCCAGAAAAATAGTGGCATAGTAGCGGGCCAACGCCCCCGGTATGGCTCCTAAAATAATTGCC	4158
ATCCAGAATGCTCGATTTTTTCTGCAGTGGCAAGGGTTGGTGGTTTCAGCTTGGGGGTAATGGGAACGGCTTGGGCTGGCTTTTGAGCTATCCTTGGGGA	3402
CCAAGGATAGCTCAAAAGCCAGCCCAAGCCGTTCCCATTACCCCCAAGCTGAAACCACCAACCCTTGCCACTGCAGAAAAAATCGAGCATTCTGGATTAT	1085
AAAAACAACACCAGTGGACTTGCCCTATTCCACTTTTTTCCATGTTCATCCCCCCAAAGATGGGACTGACATGCCCTGAAGAGAGCCCTATGGTGGTAGT	78842
TTAGTCTTCTACCACTTATTACTAAGGGCAGGCGAGGGAAAATCTCCTTCACCTCCTTTTTTTTTGACAATTTTTGCCAGTGTGGAGGCAAAATAGAAGC	3595
AGAAGCAGTTTGGTCAGATTTTCCTCTAATTACTCCAGGGGTAAGCTAAAAAAATTCCCGCGGTCCTGCCCATCGGCGGGCTTAAGATTAAAATAAAGCG	778
GGCGGTTAGTTGGGTTGGTTGCCGACTTCCATCGATTGGGGCTGAAGAAATTTCCTTGTGCCCTGGCATTCTGGCCTGGATTGCTGGGATAATGGCCTCT	3458
AATTGTCGTAGGGCTCGAAAGTAGAAGCTGTCCATTCCCATACGTTGCCCAACAGGTCATAACAGCCCCCTTGATTACGACCCTGGTCATAATAATGGAC	167
AAGTTTGACCTGTTCAACGGAAGGACGGTGGTAAAGGAGTCTCCCTTACCCCTAGACAAATTCTAGCAACTACCGTCAAGCATTATGCTATTGTCCAAGA	2655
GCAGTTTTGTGGTTAATTTAAAACAAATTAAGGCAAGACTGAGGGTCCCATATTCTTGGACAATAGCATAATGCTTGACGGTAGTTGCTAGAATTTGTCT	817
GTAAACCGGTTAAATGGTCATAATGGGCTTGGTGAAAAAGAGCCTCCGCTTGTTGTTTTTCCTTGGTAATATCTTCTTTGACTGCTACATAATGGGTGAC	48
TTCCAGACCTTGCAAATTGACCGGCTGCCGCATCACCCTTAATAACCGTTGGGCGATCGCCATTAACTTACGGCTATGGGAAACCTGATCTAAAATGATT	227
TGGCCAAGGTTATCTATTCAGTCCGGCGATCGCCGTGGAGGAATGGGAAAGCCTGGGGCAGAAGCCACCGTTCTTCCCCTGATTCCGGTAGGATGGGATT	7314
TTCCCGCCTATCTACAACGCATTGACCAGGAAGGCCGCAACAAAACCATCAAGGCTTTTCGCATTTGGGTAAAATCCCACATTGATGCTAAGAATTAGAG	1935
AGTTCCCCAGGACTGGGTTAATAGTTAGTTCTCTCTATTCACTTCTGCCTTAGGCTGGGGATTAATCCTGCTCTTTGGTAGAGGGGCCATAATGGAAACT	1566
AATTTCTAGCAATTGCTGGGTTGTGTAGGTCATGGCCAAAGGGAGGACGTTAAAAAAACTTAATGGTACGACTCAACGAATCCGTTTAGGCTAATAAACT	16058
ATTGTGGCCACCCCTGATCAGCCCAGCGGCATTAAGTTTTAAACGATTTAGCCAGAGAATGGCGATCGCCCGCCCATAATCCTCTGATATAGTGTTAGAT	4108
CAGGAACCATATCGAAGATTCTGCTCCTCTGTGGATTTGTCCATGGGAAGCTGTCTGGGATACCAACAAAAACTACAGCCGATCGCTCTAGAATTTATTC	795
TTCGATATGGTTCCTGCTCCTTGCCATTGGGGGGTAAAACCACTGGGTTAACAGGGGACGATAATTTAACAGGAAGGTCAAGATAACGCAGAATGGAAAG	5084
ACCCAAAATGAAGGGGAAGAGCCCACCGAGGAAAAACAAAATTGGGCCGATGGCTAAACAGTTAACTCTGAAAGGAGATGTCCTATGTTAGGATCGTAAA	1215
TATGTTAGGATCGTAAAGCTTCATTGCGGGATGTAGCGCAGCTTGGTAGCGCACTTCGTTCGGGACGAAGGGGCCGCAGGTTCGAATCCTGTCATCCCGA	0
TTCCCCCGGTCAAGCGGCGATCGCCAAATCTGTTTATACTTTGGCCCTTGTCAGCGGTAAAACAGGGTTAATTTCCTTCCCTTAGCCTAACATTGACCAT	63
TGTTTTACCGCTGACAAGGGCCAAAGTATAAACAGATTTGGCGATCGCCGCTTGACCGGGGGAATGGTATCTCTCGCCCACTATTAAAGTTAAAATAGGG	4494
AATCCTTTTCTTGCCCCTTAACCCGATTGTCCCGATTGTCCTGTTGGTAGGAACCGTGGAATTTCAGAATTTGGACGGCATCGTCCGTAAAATAGTTAGC	2402
GGGAACGGGCTTGTTTGGTCATCCAGAGCAACATCCAACTCAGCATCCCCACGGCGATCGCCCCCAAGAGAGCGGCCAAAAGGGCTTTTAAAATAGGGGT	94
ACAGAGATAACCCAGGCCCAGATTGGCCAAGCCCATCATACTGACCGCCAGATCGAGATTTTTCAGCACCCCAATCACCAATCCTCCGACAATAATCAGC	138
GGCTGTGGCCCAAAAATCCTAGGTAGGGGCCAGCGTTGCCCTCAATTTTTACCATTGGTCAAGTCTTTTCCTAACCTCCCTAAAATGGTAGGGTTTCTTT	210
GAGGCCTGAAAATGACCTATCTAGTCATGCCGGTGCGTCTGGTGAATTAGGTTGAGCAAATCCTTTGGGGATTGGCCATGGGACTATGGCAAAATATGTG	283
CATAATTTCGGCAAAATTAAGGGCGGAAATCCCCATCCCCCAAGGAAATTAGCCCGTTTGGGTGAAGACAGCTTGGGTAGTCTCCCTTTATCGTGAGATC	11335
TCAGGATCGTTATCGGGTTTGGGGTTGGGTAATTCGAGAATTTATTAGCTGTTACGAACGCTAACCAATTCGATTACAAAGTTTCTAATAAAATAGTTTT	633
AACAATTTTTGCCGTCTATCATTGTCAACCCCTAGCATAGCGGCAAATTCTCGTTGGAGATCGCCATCCTGGTCGGGCTAAACCCGTTAAGCTAGAGAGC	1322
GCCATGGCTGATGTCTAAACAAATACGCTCTCTAGCTTAACGGGTTTAGCCCGACCAGGATGGCGATCTCCAACGAGAATTTGCCGCTATGCTAGGGGTT	575
TGTCAGCGAGCCATTGAGTTGGCCCAATGGGGTTTAACGGTGGCGGTGCTATCCTCCGGGGATTGTGGCATTTACGGCATGGCTGGGCTAGTGTTGGAAG	935
CTCCCCGGGGCTATTATGCCAATGCCTAGAAAAAAACAGTCAATTACTGGAGCGGTGCTCAAGCCCTCTAATCCCATAATTTTCAAGGTACCCTGAATAG	2675
AAAACTCAGAATTTGTAAATTTTCGTTAACAAAGTTAACAATTGGTCAATAATAATTGCCCAGTCCTGTTGGTCAAAATAATTTCGTTAAAATTAGCATT	4439
TTGAATCTGGAATGATTTGCCCCCCAACGTCTTTGGTTGTCGATAACTTTCCCTTTTCGTGATGGAAAGGAGCCCTCCGGCAAACGTGATATAGTAAGAG	3061
CAAAAACGAGAAAACGAAGAAGGCATAGTCGGCCACAGAAACCCACCGCCATCTTCGTTAATCTTCGTGCCAAAACAAATCAGGACATAAACTGAATGAT	292
GTGGCCGTCTAGGGAAGCAGCAGGAAAAAGTACACTGCCTCAGGATGAGAGGGTATTTAGCCTGGGGCAGTATGGGGCAACTCAGGCTAAACTACAGTAT	19086
TTCACCGCTAGTGGGGTAGCGGAGTTGATCGTCGGCTTGCAAAATAACTTGACTAACTACACTCATGATATCAACAAGAATTTCATATCATACTGTAGTT	101
TCCAAGCCCAAAAATTCCCAGGGGTATTGGTAGCATAGGGAACAAATTTTAGCCCTTTCCGTTCCCGTACCAGGGAAAATAACCTGTATGATGAAATGTT	3373
AATTTAGCCATTCCTTTGGCGGAAATTTATGCCACCCTGAATCTGCCGGCATTGGTGGATGAAGTTGGCATGGAGACTGATTTAACGTAAATATTGTCCT	205
GTAAATGGGGTTATCCGGCCTGTATTTTAGCTTCCCATGGCTAGCCAATGGCGATCGTAAAGATATTTAACGCAATGGTGTGGGGCCATAGAATGAAGGC	1266
GCCAAATTTGTCTAATTGATTGCCTTCATTCTATGGCCCCACACCATTGCGTTAAATATCTTTACGATCGCCATTGGCTAGCCATGGGAAGCTAAAATAC	1588
GCCGGATAACCCCATTTACCCTTTCCCAAAGCCAGAGTACCCTAGGGGAGAGCGAGTAAATTGCAGGCCGAAAATCCGAGAGAATCGGTAAAATGGCAAA	1595
GGAAACGTATTCTTTCGTTAATTTGAGGTAAGTCGCGTTGGGGTCTTCTTTTATCGGCCACAGGTGTTTTTTGTTGAAGTTTGTAGGTAATGTTGGGTTT	358
TCTGAGACGATCTGAGGGGATTTTTCTTTTGGCTGTTACAACGGGGTCAATGTTGCCGGAGGGCCGCACAAGTTTTCGGCCCCTGTCCTAGAATGGGGAA	18223
GATGACGGGCTCGAACCGCCGACATCCTGCTTGTAAGGCAGGCGCTCTACCAACTGAGCTAATCGCCCTTTACTCGTGCTTAACCACTATATCATAGGTT	295
CTGCCTGGGCAACTTTTTGACGATCGTAGTAACGGTTATTGTAGTAACGACCATAGTAGTAGCCATAACCGCCGGACGTAGAAGTGATAGCATTGGCCAC	1003
TGGCACTGGCGTTTGCGCTTGAGGAAAAACAGGTTGGAATAGAGCCTAGCGTAGGACTCTTGCATTGCCTCATTGGGCAGAGGGGAGCCATACTTAATAC	60
TCTGCCACCCGGTCTTGGAATTTGGGCAACTGGTCATTAACAAAGCGGAGTTTTTCACTCTCCTGTCTGGCTTGCTCTCTACGGGTGTAGTCTAAATATT	498
TTCTGACTCGGTTTTTTGTCCTCCGGCCCTGCTGTAGTCCGAGGAACTAGAACAACCCGGTGGGAGTCCTTCCCAGTAGATCCAGGCTAGTATTGACAGT	18143
GTATTGTTTGCAACACTTAAGTATTAACCAGGTAAGATTGATAACAAATTTTTCCTTGTTTACCTGGACAAAAATGGGTCAATAAATTAGATTTGTCTGT	14227
TGTGGGACCGTCGAGGCTCCGGCTAGGGTGGAAAAACGAAAATTCAATTGTTTTTATAAGAAAAAAACATTCACTCCTGCCGAGAGCTTATACTAAGAAC	271
TACAGTTGCCTGAATTGGGTTTGACCGTGGCACAAGTTGCTCAGGTTGAACAGTTGAACAATGGCGATCGCCAAAGTAAGCTACCCATTAAAATAGGATT	2866
ATCGAAGACTCTTAAGGGAGGCCTTAGCACTACTGGCTGAATATGGTGATCTGTTCTCGTAAAGGCGATCGCCTAGGAATTTGCCCATTACAATGAAATC	2228
AAAACCCTCTCGTTCTGCTGGGGTTAACTTTTCCCAATTACCTCGGGAGACCCAAGCCACATCGGGGGAGCGATCGCCACCTTGGGGTAGGCTAAAGATT	532
AAGTTGTCAGTTTTCTGCGGATGAGTTACTAAATCCAGAGTTTTTTCCTGATTAAGAATTGAACAATTATTTTTTTGGCTTTGTCTGGTAAGCTTACGCT	679
AGCCAGAGAGTTAACCAACTGCCTTTAAAACCCGTATGGCCCGTTAAAAAAACGGATTTACCTTGCCAAAACGACTTATCTAGCATTTACCATACCTTCC	118
TATCACCAACAATATTTCCTGAAGTTTGTCCCTATACCCTGGGTCAAATTCTTGACTTTGGTTGGTTGCCATAATCAAAAAAGTTTTTATAATTGTTGGT	1725
CCTCTAGGGTGAAATAGCGCAATTCTTGCCCCTCTATTCCCAAGAAAAAACCCAGCACCTTACTCCAAAGCCAACCCTGATCATTGGGTATAATAGGTTG	387
AGGTAGAATCAACTAACGGCAACTTTAGCTCGCAAATACCCCCATTTTTCAAACTGTTCCTTCAATTCAGGAAGATCACGAAATGCGAGAAAATACAGAT	210
ACCAACTATCTGGCAAAATATCCACAAATACCGGCTTGGCCCCCAGATGGACAATGGGAGCCACCGTAGCAATCCAATTCGTATCCGCTAAAATCACCTC	53
ATATGGGATTAGACGAGGAGTTACCATAAACAGCAGCAGTACTTGAAAAAATCAGTCGGTTTACACCAAATATCTGACAACATCGTATTAAACTGAGAGT	1356
CCCAAGCTAATGCGGTGCGAAGAATAATATCTAAGTTATTGTACTTTGGTGTCCAATTTAACACTTGGCGAATAGAGTCTGCACAGGCTATAACTGAAGC	718
TTAACCGTATAGTCCCCAACACCGCAGACATAGGGATGGGTTTTTGCTGTAATGGTCACAACGGGGTTTAATTGGGAGGTTGTCATGGCAAAATTGAATA	660
CATCAAGTTTTAGCAGTTTTCCTTGAAAGACCCTGGAAGTATTCCCAGCTTTTATAGTCACTTCAATTAACGATGAGAGAATTTAATGTAAAATTATGGG	445
ATGACCAAATTATCCGTGCTTTACCAGAGATTATTAAAACTATTCCCAATATCCATTACCTAATCGGCGGTAAAGGAGGCGATCGCCCTAGAATCGAAAA	1211
TACCAAAACCTTCCCCTTTACTAGGCATGGCGAAAACATCACAGAGGTTATAGTGATCGGCTAGTTCTTCGTCGGGGATGAATCCTGCTAGGGTAACGTA	92
CAGCCAACCAGGAAGCCCAGAGTCTTCGTCATTTTGGTCTGCGTCAGCCTATAGCTATTACTCCCAACGGCATTCTTTTCCCCACGCTAGAATCTCAAGC	681
TCTGACCCATGCCTGGGCTTGGCACCAACAACGCCATGGCGATAATTCCCCATGCACACAACCGTAGCAATGGCGATCGCCAGTTAGCTAAACTGTAACC	1740
GACAAAGACCAGATCGGTTAATTATTCACTTGGAGTGGATAGAATACACTATGAACAATCCTCTCAAGGAAGAAATTCAAACAGACGGTAGAATCAAATT	925
CCATAACCATTGAACACGCTCAACAAAGAACCAATATTCCTAACATCTCGTTCGAGCAGATTGTGGCATAGGGCGATCGCCGGTTAGCTAAACTAAGACT	843
TGGTCCTTCGGGAGCCATGGTCACTAGGTCTCCGTCTAAAAGTTCCACTTTCTTACCGTCCAATAGCCCCTGTTCAATGAGGTGGTGATAGTCTGGAACT	556
TATTCTCCTTGCTGGTATTGATTAAGTTGCATGGTAATAATTTACGCCAAAATTAACTGGTTCGACAGCAAAAACAACGGAATTTATTTAGAATTTGGGA	466
CATAGCTAGCTTTCAGCCTGGTACCAACACCATTAACCCGATGCGCAAAGAACTACTGCTCGATCTGGAGGATTTGGGCATTGAGTTGGATAATCTAGAA	512
GCTGTTGTTTAAACAAACGAGGATTGCAGCTTGGCGGTTTAGTGCCCTGGGAACTGGTGCTTTCCCCCCTTCTTGGCAAAAAAACTATAACCTAGATAGG	1662
CCTGGCACCAGATCTCCCATGGGGACTAGTGTTTATTCATTTATCCATGTAGAACTGCCCGACATTACCTTAGGATTTTATGGCTAACTAAAATAAAATC	213
TGCAACCGTTTGAGGGCAGTGGTGTTTTGGATAGTCTGGGAAGGCAAAATGGGAATGCCCACTTGCTGAAATAGTTCCTTGGCCTGGTACTCTAACAAGT	101
CCGCCACGGCGATCGCCGTAGTGACACTATCGAGGGAAAAGGCTAAATCGGTGAAGGCAATCAGGGGGATCGCTTGCCAAAAGGAACTAAACTCAAAAGC	75
TTTCCCCGGAGGAAATTTAGCGGGGATCAACGGCGATCGCTACTGATAGGGGGGTAGACCCCCATCACCAAAGCCCCCAATAATGAGGGAAGATGGTATG	1643
ACATTGAAGTTTGTTACAAAATGTTTCGACGGGAAGTGTTGGAGGATTTACGTTTAACCTGTAATGATTTCGGTTTCGAAGTTGAATTTACAATGAAGGT	3151
CAATAAATTGCATTCTCTAAAACTTACTTCCTGTTAATTCTGACTAAAAATAGACTTCAATTTTCCGAATAGCCTCTCTCCAAATGATATAACTCTTAGG	215
CTTCATGGAAATTGGCTTAGTTAAGAAAAACAGAAGAAAATCCTTGGCAATGGCGAAGTCACAGCCCACCTCAGCACCCTAAGAGTTATATCATTTGGAG	290
TTACTGGAGTTGGAATTGCAGGCCCAGGCGGCAATGAATAATCCTTTCAACTCTGACGTACCCATTGACGGGGTAACTTACTCAAGCTAAAAGGTAAAGA	812
CCTCATCCTGGTGATCGAATATTTCACTAACCAAGGGGTGTTGGCCTGGTTGGGACTGCGCTAGGGAGTTGGCTTATTGCTGCTTGCGTACAATCGAGAT	77
TTCGACTCCCCCGTAAACTTCCAGATTGGGATATTTTGCTAACAGCTCTCGATTCGCTCCCACATGGTCCCCATGGTGATGGGTGTTATAAATGGTAACT	130
AAGCGGCGGTGATCGCCAGTTTGCTGGAATTGTTGCCCCATTATGGGACTCCCGTGCATTTCATGCGAATTTCCACCGCCCGGGGCGTAGAATTAATTGT	205
TTTGGGCTTGGGCCACCCCGACAAATAAAAATGCCAGCATGGCGCCCAGGACATAACGAGCAAGGGGAAAATTTTTCGGTTTCATCGCCTATACTAAATC	2044
ATCATCAGAGTACTGCTTTTCCCGGGCCGGCAAATTGTGGACAAACAGTAACAAAAGTTGGCAGTGAACAATTCATTCCCTCCTAAGATGCCATCTTGAG	2138
TACTGTTTGTCCACAATTTGCCGGCCCGGGAAAAGCAGTACTCTGATGATATTTGGGCTCCAATCTAGTGGAACGAGGAAGTGCACGGTACACTGAAAAA	8358
AGGGCTCAAAAATTTTGAGCTTAAGTTCGTCCTTAATACCTGGCCCTTGGTCAATGAAGCAGATGGTGACTTTATCCTTATCTTCCGTTATGATCGCCAC	416
TTACCGTGATGTTGGTGATCGTATCAATCTGAGTTTCACCAAAGAATTCATCAACGGTTCCTGTAATTTGAACCTTGTCGCCAACGTTAACATCGGTAAT	145
AAAGCACTCAGGTCAACTGAACCTGCAACTCGCCCACTGTCGGAAAAACTCCAACCTGTCATATCCACAGACGACGTATCAATGTTGGTAAACTCGATAA	1307
CAAACCAGTCTGCCCCCACAGAGCTATTACCACTGGACCAGGGTGCAACCTCAGAGATAATTAGGTCGGAAATTCCGGCAGTATTAGTAATATCAAGGGT	184
TTTTGATAATAGGGTAAATACCTTGGGCACTGTCCCCAGCCCGGAGGCGATCGTTTTCATCCAACAGACGGGTGTTGGAACCACCGGCTACAATGATGTC	2303
GGCGGTTTTACTTCAACTTTCCCTAGAGTTAGCAAATTTGCTTAACCTTTTCATAGTCTAACCATAAGTTTTTCTTAATTTCTCTATGAAAAACTGGAGC	14
GGTTAGACTATGAAAAGGTTAAGCAAATTTGCTAACTCTAGGGAAAGTTGAAGTAAAACCGCCATTGTCAACGGGGAACGAAAAAGCTAAGCTCAAGGGC	384
GCGATCGGGCTTAACCACAGACAATCCTAACGCAAGCATTCTCCCACCTAGAGAGATTGACCGGTGTTAAGTTCGCCTTAGCCCTCGATATATTTTAGAT	97
ATGGAGCCAACAGATATTTAGCAATGGGAAAACGACGACTGTCCTGGGCGACTCGAATGGCCGTATCCCAATCCCGGGCCGCCGTGTCTAAAATACGGGA	97
CGCATTTGGGGAGCCCCAGTGCTAGCTCGGGGTAAATCTAAACTAATGGCTTGTTGTCGGGATAGCCCCACCGCCCCCAGGATAAAAAAGGTCAGAATAC	114
ATCAAGGACAAATTTATGCTGGCGATCGCCATGGTTGGCGGTTACAAAAATTGGCCGTTACCCAACAAAGATTGGGACTAACCAGCATTAAAATTTGGGA	2626
GTGGGGGGGAAGAGTCGATCGCCGTTAGGATTGTTAAGCTTTCTTCAAATTTGCAATGAAAAAACCATCTTGGTGGTGGTGATGGGGCAAGATAGTCAGC	2668
CTTGCCCCATCACCACCACCAAGATGGTTTTTTCATTGCAAATTTGAAGAAAGCTTAACAATCCTAACGGCGATCGACTCTTCCCCCCCACAATAGAAAC	2218
CATCCCAACCAAACATTAGCAACAGTCCAGAGACCCCAATCAAAATGGGAATATCTAAGCGAATTAACTGTTGGGCCACAATAAGGGGTGTAATGATGGA	92
ACCTTTGACCCTAGTAAGGGTTCTGTTTTGACCTTTCAGATAGACCAGGGGGAATGGGCAACACAGGGAACTTCAGGGGTAAAAACGTTAAGCTAAAACA	4376
AGGTAGACCTTCTGTCCAGAAACCTACAACGCATTAGCATTTTTGTGGTCGTTATAGTCACTTCAATTAACGATGAGAGAATTTAATGTAAAATTATGGG	445
ACCCCCAGCATCGGAGCCAAATTCTAGGGGCCATACCAAAGTCTTTACTGCCTGGGTAACAGTGGCTAAGCACCGTACAAATATGGGGTAAACTTTATCC	3796
GTGAACCAAACCACAATCACCGCCAAAATAAATGCAATGAGATAATATTGACCGCCGAGCATGGGCAAAGATGGGATTGGGAAGGGTTTAGGATAAAGTT	225
CTATCCCTGGAATACATCTGCTTGGAAGGAAAACATATCACCGACGCAGTAATTCCCGGTACGTTGCAGCAAATCTCCGCTAAAGGGGGATTTATTCAGA	938
AATTTGACACACCGGAATCGGCAGAGGTTTTTAGGGAACTGAGCCAATTTTTTAACCGGCATTTACAAAAGTAAGGGGTAGATAGTTTGTTATCTTGGGT	524
AAATAAGTAGATTAACTGATGACTTATCAGCAGCTTGTTGACTGTCGGTTAAAGTTTACTTAAGTCTTTGAACTACTAGCGTTAGAACTTATTTGAAAAG	0
ACAGAACTTTTGCCCATAAATAAATTCTAACATCGGCCTAACCAACCCTGCCCCGGCAAATCAACGGAAGAAAATATAAATTAGACGGTACACTGAAAGC	1348
AAAAAATATGAAGATAGGCTTTCAGTGTACCGTCTAATTTATATTTTCTTCCGTTGATTTGCCGGGGCAGGGTTGGTTAGGCCGATGTTAGAATTTATTT	4482
CCCGCAGGTGTTCCTTAACTAAATAATCCTCCGCTCCCTTTTGTAAGGCCGCCAAACCCATGTTTAAGTCTGTGGCCGCCGTTAGCACAATAATGGGAAT	1443
CGAGGAGCTCCCAAAAATCTACCGTAGGTAAATAGTAAAATAGCGCCACTGCCCAACCAATAAAATAATAAAATCAGTGGATAATCGCTAAAATATAAGG	471
CGCTAAAATATAAGGACCAAATTGTGAACAGGATGAGGGAAAAAATGCTGAAAATTCCCAGATCCAACGGTCGGCGATCGGAAGGGACTAAAATCGTAAT	416
AAATTTTGTCCAACAATGCCACCGTGGTGTTGATGTTACCCATTGCCTTCCAAGTGGCCCAAAGCTTGGGTTTAAATCCGTTAGCGTTTATGTTTGTGGT	22
CCCAAGCTTTGGGCCACTTGGAAGGCAATGGGTAACATCAACACCACGGTGGCATTGTTGGACAAAATTTCCGTTAGCAGAGCTGTGGCAAGATAAAACA	254
TCAAATTAAAGACTATGTCAGCGAAATTATTATTCCTCCCCGTTCTAGCCTGATTGGTCAAACCCTGCGGCAGAGCGAAATTCAGCGTAAATTTGACATT	295
CCCAGCATTGTCTTGGCCGTAGTAACCACACAGAATGACACGCATTGTTATCGGACTATTTCCTCTTGTGAACTCGCTGGCAATGGGGAAGAATTTGTTT	2250
CAACGGCGGCCTTCTAAGGGGGCCAATGCCCTGGGCCCAGGCAATGGTTTTTAAACGCCGCATCTGGGCGATCGCCATCAAACCACCGTAGTATAGGGGA	215
AAAATTTGGCAGCTTTTGGGTCAATGTGACGGTTTTATCTGGGGGGGAGGCAGTTTGATGCAGGATGTGACCAGCGTGGTTAGTCCCCTATACTACGGTG	691
ATATTCGGGCTTTGGAACCACCGCAATAGTTAAATAAAGCTTAAGGTTCCGCAGTAAGGCTGGTGAAATAGGCAATGTTTTGCCTCGGGCTATTATAGAT	790
GGGTAGAGTTCTTGCAAAAATCTGCCCTTCAGCATCAAACTTTGTTGCAGAAAATTTTTGTTGACTAGCTTTTCGGGTGGGAGTGTGGTATCTATAATAG	19089
GCGGAACCTTAAGCTTTATTTAACTATTGCGGTGGTTCCAAAGCCCGAATATATCGCAAGATAGATTGCAAGCAGATGGGACTGTCCTAGGCTATTACAT	8930
TAAAATTTGGACTCTATTTCGGGTTGGCTAGCTAAGCTCAGCCAAAATTCTCACTACGGCCATTGCAACAATCCGTCCAACTCCGTCGTCGCTGAATGAC	9962
TGGGTTGGAATAAACCGCATTGCCCAAGCGGGGTTGCAGGGGCCCCAGGTAAGTGTATAACAGGCGATCGCCACCGTTGACGCCCACGATAAAATTTTGG	568
GCAGTCCATGCATCAAGGCCGTGGCGCATTTTACGTGGGTGGGGTTACTGCTGTTGAAATCCAACATGCCCCCCTGGAGATATTCCGTCAAAATGGTGGC	201
TCCTGATAATTTCCTCTGTCACTCCAGGGGGAAAATGGTTGGAACCTGACAGATTCCACCCATGGATGGGGGTGTTTGGACTCAATGTTATGATCTATTT	3491
ACCAAGCGGAACTGGGTTTTGCTGGCCTAGCCCTCAAAGCCGGGGTTAAATCGGCCGTCGCCAGTTTTTGGAACGTAGACGATGCTGCTACCCTAGTGCT	1356
TTATGATGGTAAGGGCTGGGTTTATAGAATTTTCTAATTACCTACGAAGATAACAAAGGAATCTCCAGAATTGGCATAATTTCTGGGAAAATCAACTAGT	1443
TTTCTTTGACTACGGTGGGAATCACTACCCTTCAACATTACTAGTTGATTTTCCCAGAAATTATGCCAATTCTGGAGATTCCTTTGTTATCTTCGTAGGT	2141
CAACCTCAGGTCAACGATTTATTCTGCCATATCCCCTAAATCATACCCTGAGCGGTGAAACCGGCCCCCGGTCAATTTCCCTGGTAGGGTACAATTCTTA	51
GCGGGTTGTAAATTAAACAAAGCTAAGCCAATTAAGAATTGTACCCTACCAGGGAAATTGACCGGGGGCCGGTTTCACCGCTCAGGGTATGATTTAGGGG	6874
CCACTGTTGGTGGCGACTTAAGGACTATATTGACCGCCAATTTATGGCTGGATTTTCTGCGTAACGCTGAGTGAACTCAGCCAGAGTAAAATAAATGGCT	92
TGTAGCCGCCATCACTGGGCCGGGCAGTTCGGCAATTGATGGGGACTCCACCGGGGCCGTAGAGGCGATCGCCAAGTAAGGGATAGCCTAAACTAGCCAA	732
AGTGCCATGGAGAGAATATATGGCCTTGCCCTGACTATTTCACTTTTCAGTGTGTCATCCGATACTGACCATGACCACCGACAATGGATAGGATAAAACC	8548
CGCAAACACAAAAACGATTTGTGCATGTATATCTCCAAATTGTGGACCAATGGTGTCAAATGTTACGGATAGTTAAGGGTTAGTTAGTTAGCCTCAACTT	2320
CGTCAGCGCTGATTATCAATCCATTGCCCCGCGCCCTTGAATTTGTTACAATTCTTAACAGTGACTTAATAATCTCTTAAGAATCTTGGTGTAAAGTCTT	230
AGCCCAGGACTCTGTAATTTATCGGCCATGGCACGATCCTCAAAAAAAGGCAAGATCAAAGCAGTCATAGTAATTTTAAGTTATAAACTAATATTGATAT	72
CTGGGACTGATGAGGGAGGACGTGCATTTATTTTGGCCCCTATTGCTAGAGGCAGGGATCAGCAAGCAACTTTTCCCCACCCAGTTACGACCGGAAACGG	672
CGATGGGTTTTGCCACTGAGCGATCGCCCTTCTAGCCAGATTATTTCTGCCAAATCTTTTACCCCTGATAGTTCCCGTTGGTTCTGCTAAGATTTCCTGT	420
TTTTTGTGAAGATCTGCCAAACCACTGGGTTGCCCCTTGCCACCAATTTGTTAAATCCATTGACTGATGATTGGGTAAAAAAACAGCTAAGATATTGTTT	1513
ATCCAAGGCAAAGTTTTGGCTAATTTTCGTTCTGACTATGCCAGTCAAGGCGTGGCCATGAGCTAATCTAGTTTGACTTTAAGGGCATAAATTAGTTAAT	48
CAATATGAATGAGTAAATGGGCAAAATAATTCCCCCTAGGCATGGTGCTCAAGGGGGAAATAAATAATTGAGGCGACTAGTTAGTAGGTAAGATTAACTA	742
ACGATAGTCCAAACCACGGTAGCTGCCCGCTAGCCCCAAAACTTCGGTTTCCACTTTGGGGGGATTGTAGTCGTACTTGACTCCACGGTAACTTAATTGC	1696
GTCCAGCCGAATGATCAGTAAATCTTACATGAATGTTAAGAAATTCGTATTTTGTTGACCATTCCTTGACATGATCTTGAAAAACCGTAAAAATGGATAC	916
CAGGTGGCCAAGTTAACAGTCAGAGTGGTTTTACCGACTCCGCCCTTCATATTGACGGTGCTAATGATTTTGGCCATGGAAATGAGGTTATTTTAAAGAC	164
TTACTAAAAATTGCGGCTAGAAATGTAATTTCGGCAATCCCCCCACCTTCTTTCCTGAAAACCGAATCTAACCTGGAAGGGGAAATTTTAAGATAGAACC	6169
CAAAACCTTTGATTCTGATTGGCTTTGCTCTAGTGATAGCCCAAGCAAATGCCAGACTGGCGATCGCCGTTGCCGGAAACTCAACAGCGGCTAGGATAGT	921
AACCCAAATTTACTCATTTTCCCCAGTTGGTGGAATGGAAATCGCCCTTCTCCCCTAGATGGAGAGAAAGGGAGTTAAGAATTTTTGATACAATCGGATC	8544
TCAAAAAAGTAGCCGTCCCGGCCTGAAAACACTCGCCAATATTGGGACAGGAAGCTTCTTCACAGACGGTATTTAATTGTAAATCTCGCAGAATATCCTT	150
TGCTTAAGATTGAGCCTTTTCACGGCGATCGCCAATCTTTCCGGCTCTGTGGAGTCTAAGGGTTGAGGCTTTTTCTCAAAATCAATATCACAATAGGGGC	391
GGTCAATGGCCAACCGTGGAACGGCGATCGCCAATCATGACAGTTAACCAACAATACATTTTCCCATACCCCCATGGCCAAAGACGGCCTAGAATTGAGC	1259
TGGCAAATTACCTTAAATTTCCTGGGGGGCGGGACGGTACAGAAACAGCAATGCTCAATTCTAGGCCGTCTTTGGCCATGGGGGTATGGGAAAATGTATT	938
GGTCATCACCATCAACCAGGGATGGCCCCACCATAGTAGGGCAATGAAACCCATTACCCCCACATAGGCTGGTTTGATAAATTCCTGCCACACTAGAATT	135
ACTATGGTGGGGCCATCCCTGGTTGATGGTGATGACCTCCAGAGTTAATTGGTAGGGCTTGTGGCTTGGTTTAACCGCACGGGGAAGATATTCTGGGGAT	1046
GGCCCACCTGGGCTTGGAGTTGTTGTTGCATCTCCTCTTTCCAGCGGGGAGTGACAATCACCTTCAGGGCCACGGGACGCTTGAGCAGTAATGTGGTGTT	203
TGGCAGCCTCAATGGAGATGGGAATGGTTAAGTATCGACTTTTCTAAAGACTTGTAACAACTTGTTTCCCAAAACTGCCCCCATATTGCAAAGTGTTGTT	372659
CACCCAAATTTTGGCAGCCCTAGTGGTTGCCCTCCTGCCTGCTTTCCTGGCTTTCCGTCTCTCCACGGAACTTTATAAGTAAACCAACGTCGGCCGTGTA	10851
TTGATGATCCAGATAAAAACTTAACGCATCAAACACTTTCTAAAAAGGTAGTCGACCTAACATGGCCGTCAACCCTTCCACTTGTTGGTACAATTCCATC	852
ACTGCTCCACAGCGGTCATAATTTGGGGATTAAAGGCGACACTCATTCCACTGCCCTCGGAGGCGACAATCATTAAAAATTATTCTTCTAGTATAGAGAG	1583
AGGCTAGCAAACATTAAACTTAAACAAAAGTGAGGAAAACGCACATTCATAACCACTAAATCCACATATCGACAAAAAATCTTCTCTCTATACTAGAAGA	1522
CGCAGGTAAGCACTCAAAGTGGTTGATTGGCGCTCCTGGGCACTGACTTGTAGGTTGGGGAAAGTGTAAATTAATTCGCCGCTGGGGGAAACTTGGGGAT	65
CCAGGGGGACTAACAGTTGACCAACAGTTACAAAGCCTCTATCCTTAGCATTTTTTCGCTACAGTGGCCAATTGTTTCTGAGAAGCGTTAACATAAGTTA	7556
ATTAGTTTTCCGTTTTCTTCCCCCACTTTTTGCTTGGGGGAGATTGGATTCTACCAATTGCTACTGGCTATCACTGATGTCGCTGCTGTAAAATTCTCTC	239
TACATAATATTCTGTAATCATCTTTAAAGCGGACAGCTGCATATTCAATATGCTTGGATTCTTGGGAAAACTTACGATCAATATCTGCTAAGATAGTCTC	1583
GCAACCATTTTGCTATTTTATCCTTATTTACTTTCCGCACAAGAGATTCTGTTTCTCGGAAATGCTCATAGGTTGCAAACTTCATTAGCTATTATAAGTA	326
GTAATGACTTAAATATAGATTTTATCGCTGATTCGATTAGGGATGAGATACTCCTAAGTTCTGGAATCTTTATTTCTTAAGCTTCGTGTATCCTAAGAGT	191
AGCGCTAGAAGCGGGTTTGAGCGGCGATGATGCTTTGAATGCGGCGTTTGAGGAGAATGCCAAGGATGTGGCTCGCATTGGGGGGAGTTAGGATAAATTT	2745
TTTCCATGTCCGGGTCATGCAATTCCGGATAATACTGCCCCACCTGGGCTGTGGTCAGCATCCCCTTATAAACCAACGTCCGAGCCGATAAACTAGCCAC	621
TGTTACCTTTTCTCGACAAAGAATCTGAAATTTGAGCAAAACTTAATAGATTCATTAAGGAAACCTACCTCCCCCCCGTAATGACCGCTACAATTCAAAA	13176
CGAGAAAAGGTAACAAATTTAACTATTTTGTTGTGGTTAGTTCCAGCGTTGAACAATTCCCCCTAAATAATGTCTAAAAGCCATCAGTTAAACTGAAGGT	754
AGGGGACTCGTCCAATACTCCACTTCATCAATGACCGTTAACTTACCCTGCCACCGTTGCAAACCCACCAGTTCATTATTATCTGGGTCATAGACATAGT	2
GCCTCAGCTAACTCTGCCCGTTTTTCCGCCTGTTCCGTCAACGCCGCCAGAGCCACAGTGCTTAAAAATGGACGGCGATCGGGATAGAAAATCTGTAAAT	0
AATTGATTGCGTTCCTTTTTACTCCACCTTAAACAATTTCCCCGGTAACGAAGGCGGGTTAGTGGCCAGTTGATTTGGCTAGTGTGATTAGAATGGATTT	278
CCTCGGCGGGCTTTGACTTTAAATCCATTCTAATCACACTAGCCAAATCAACTGGCCACTAACCCGCCTTCGTTACCGGGGAAATTGTTTAAGGTGGAGT	205
GGGATGTGGCCGGAGCAACGGGCTGGTCTGTACTGTATTCTTTACTGAAGGACACCACCGGCCAACCGTAGTTTTTTCCTTTTTGAATTAAATTCAGTTC	2001
TCCTATCTCCACCTCCATTGGGGCAGTCAAATTTCCACCGTGGAAAAATTCCGAGCCGCTTGTCTTGCCTTTCAAAAAAAGTTGAGTTACCTTGGGAAGC	1656605
AGTTTCCGTAAAGCCCAACACACAGACAAACACCGGTGGACAGTGGCCATGGCGCTCAATCCAGGATAAAGCTTGGTCAGACTGGGTATAAACTGTCAAC	1553
ATCTCCACGCTTCGGCGATCGCCAGGTTGGTGGCCCGGTGCCAAGCCTTGGTGCTTAGTCCTCTCCATTACCTCGGGGACAAAATTGTCTACCATAAGGT	742
GGCCCACCAGCATAATCTGGTCAATGTAGGCACTGCGTAAACAGGCATCTTCAATGGGTTGGGGTTCCACATTTTCCCCGTTACTGAGCACAATGGTGTC	599
TGCTTGACTCAATTTCTCCCGTGGGTGGGTTAAGGCTAAGAGGGAAAACCCTAGCTTTGGTTGGCGAGTAAGCTTGCGGCAAGTTCGATAAGATATACAC	8988
GCCCATTGTTGTTGACAATTTACCGCAAAATTGTCGGTGCTGCGACGGGGGATGGAGATAATGATCAAAAGATCATGATTTTTTACAGTAAGATTCAACT	851
TAATTTCATTAGTTGAATCTTACTGTAAAAAATCATGATCTTTTGATCATTATCTCCATCCCCCGTCGCAGCACCGACAATTTTGCGGTAAATTGTCAAC	5606
TGATGACGCCAAATACCAAAGATTTGAACAAACAAGCAAATACATCCCATAGCTGGGTGAAATTTTGCACAGAGTTTAAAAAAATGGTTGGATTAATGGC	623
ATACCGCCCTAGGCTAGAGGGCTATGGCATTGACCTTGGTTATGGGAGCCATAGCATCTCCGTGGGTTTCTGTGGGGACAAAGCTCTGCTACAGTCGGTT	1542
CAAGATTAGTTCATGGTGGGTTCCATTGACTTGATGGTGGTGCCCCTAACCGTCAATGGTTAAATGGTTGACTCCAAAGAATAGGCTATAGTTAATAGGT	1317
TTGATGTTGAAGGTTATCAAGCTGGCTTAGTTTTTGTTTGGCAATTTTTAACTTATCTAAGTCCGCTTCAATGTCCTGTTGTTGAGCCAAAATAGGTTGT	46
TCTAACTGGGCCAATTCTCCTTGTCTTTCCTCTAGGGCGCGCTGGCGATCGCCAATTAGATCTTGGTATTCCTGGCCCCGTTGTATTAGGATTGGTAATT	159
GACTAGCCCCTACCTCTAGCCCCAGGATTTCGTAATAGTGGGAAAACTCTTGCATAATCACCGCTGTGCAATGGCCCACCTAAAAGCGTAATATAGAAAG	17883
ATGCTAAATTCGGCTAACTGACAATTTATCTTTACTCTTCTTCCCCTTCTTCTTCTGCGGGGGGATAGAGGAAAGTAGAACGGCCAGATAAAATGGATTT	851
GGCATTACTAACAGGCACTGTTATTTGGCAAAAAATACGTCAATTTTCCTCCCAGACCATCAATGCACCTTTGCGGGGGATAACCCTTTATATTGAGGTC	1145
CGGCACGGTCTCAGATTCAGGCCGAAATGGATTGACTGGGACAGTTGGCTTCACCCCGATGGCTTCTTGGAAGTACGGACTGGGGGGTATATTGAAAAGT	217
GTTCAGTTTCAGCGCCTTTGGCAGTATTGCTCCAGCAAAAGAATAAAAAAATGCCCCCAATACAGTGGATTAGGGGCAAAGATGGTTTACTTTGTGCATT	604
TGGACAAATTAACGTTGAACCAGGAGAGGCCGAGCTGGGAATCCTTAAGATTGGTGTAGTCAAATAGGTCATTACCCATACCACCAGTCAAAATATCCTT	114
TATTGTCCACACTGCCATCGGCGATGACTTCTTCGATGTTGAGGAGCGTATCTATGCCCAGGGATCCTAGAGGGCCTTTCTCAACGGTTAAAGTTAGATC	157
TTACAAAGCTCAACTTAAAGAACATAAAAATTAACATAAAATTGAAAGTCTTAAGCATTTCTTAGCACTTAAATCAATCAACCCAGTGTAGGATTTAAGT	48936
TTTGCACCGCACAATTTTTGGCGAGCTGATCGGTGAATAAAAAACCTAAGTTTACAAAGCTCAACTTAAAGAACATAAAAATTAACATAAAATTGAAAGT	350
GCGGTGCAAAGATGGATTTCCCGGCGATCGCCACTGTTTAATTTCAGGTTCAAAGCCAGGAATGCCCCCACTGCCTCGAATTTTCTGCTAGAAATACCTA	611
CTGATGAAAACTTGGAACGGCTACAGGAACTTTATCAAGAAGTGGAAGACCGCATTGAAGGGGTTGAATAACTTCTAAAATCCTGAACTAAGATATAGGG	609
CAGGGAGAAATGATAGAAGAAAATGAATATAAACAGTCATTGTCAAAGGCGATCGCCAAATCAACGAGAAAAAGTGATTAAAAGAAGTTATTCTTTTATC	1529
GTTCATCCCCAGACAGATTGTCGCCGTTAATTTCTTCCAATTCCAGAATTGCCCCGTTGTCATCCCCTATCCCTGGCGATCGCCTGATACGGTAAAAGGT	580
AAAGTTGATAACCTTTTATGGGGGCAGAATCGAGATCAAAAGTGAGCTAGGACAGGGCACAACGGTATCTTTGGTCATTCCTAAACAACTATAATCACTA	481
TTTAATTTTTGCCCAAAAATTATACTCAAGTAAGAACACGATTCAGGCATCGAAACTTTTTTGTCTGAAAAATCCAGTTTTTTAGGAGTATGATTTAAAA	1148
GCCGTTGGGTAGTCGAGCGCACCTTTGCTTGGTTTGGTCGCTATCGTCGTTTAAGAAAGAATTATGAAATTTACCTACCACTAGTGAGACAATGCTCTAT	838
TGACCAGACCGATAACCCCTTGGTACGGCAATTCTTTGAAGCCAAAGTGGAAGGTCCCATTCGCATTTTGGATTAACCACTACGACGCTAAGATGGGGGA	793
TCAGATAGTTCTTTGCTTCCTAGACGGCTAAATTTAACTCAGAAAAGCAAAAAGTGTTTTATTTGAGCATCCGTTTTCGGGAAACTAGTTAAGATGTGGA	155
TAAATTTAGCCGTCTAGGAAGCAAAGAACTATCTGAAGTACTAAAATAATTCGTTCTTTTCCATGCCTAATTCCACCTGGGGGACCGCTATAATGGACTG	2141
TGATGCTGGCATTGGGACCAAAAATCATGCCCGCTGGGTTCATCAAAAAGAGATTGGCATTGCCCCCGCTTACTTGGATGAGACCGTTAATAATGGACGC	597
CTCCCCCCAAACTATCTATCTCTAGGCCATCTCCAAATCCCCGGGTATCAATATAAGCAGTACTAGTATTACTACCGGAAGATGTGGTAACATCACCGCC	452
CAAGCCATTGTGCCAATTCAGTTCACTTGTTGACCATAATGGGGCTTTCTTACTATGGCTAGGGTCACTGGAGGGACCAATCCGTGGTCATAATGGAGGC	925
TAGTTAGAAAATGTATTTTTCGCTACCATTTTTTGCGGCTCCATTCTGGCGATCGCCTAGAAATGACGGAAACCATCGCAAATCCCATTAACATTTAGAT	432
ATGGTTTCCGTCATTTCTAGGCGATCGCCAGAATGGAGCCGCAAAAAATGGTAGCGAAAAATACATTTTCTAACTACTTGACTCTTTACGATGGATAGTC	25900
TAGGGTAGTGGCTTCCGAGTAGTTGTGGATCAGGCAACGGCTCACCGCAAAGACATTGCCCACTTGACGGGCGGCGGTTTGGAAAATTAAGGTCGGTTGT	295
CACACTGGTGCAGGGCGATGATGCCGTTGGCTTTACCTTGATAGGAAGTCCGCACTGCCAAAAAGGATTTGACCTGAAACCGTTGGTAAAATGCTTTGGT	2402
CCCATTCCCTCAAATCCAGCAGTGCTTCCCTGGGAGCCCAACAATTGTCCACTTTTTGTCAACAACTAGAAAAGAACGCTGGATCAGGTAACCTAGGATT	4903
GTGGGGGCAGCGGATCAATATTTGTATGAAGCTAAGGCCCAAGGGCGTAATCGTTTAGTCAGTGGTCGATGAGGGGAAGAACCCATGGGATAATCAGGCC	2774
ATAAGACCTTACAAACCGGCTCTTAGGGGGAAAATGGCGACCTTTCAGCCCTTCTTTCGACGAAAATCCCTCTTAACAACTCTCAATTTGGATAATCTGC	0
GCCTTGAACGGTGATATTAGCCAAATGAACTCCTACAAACGGCGATCGCCTTAGTTATACAGCCAGCATTAAACCGGAAAATGCCAGTACCATGGCCATT	1133
ACCATCGCCGATTTACAGCAAATTCACTGCCAGCCCTAAACACCCCCAACGGCCTAGCCCCAGCTTGAGCCGAAACAACAAACGTGGGAAGATAGCCCTT	776
GTGTAGTCCAACTGCACGGTGCCGCAGTCCTGGCAGTATAAAACCCGCAGGGGATAATAGGGTTCCTGGCCCACTTCCGCCGGGGTGAGAAAATGGTTAC	1099
TAGGTCGGATTTAGTCAGTTTGTATACTTTAACTATTTTGAATTGTCATCAAATTTAGAAAAAGTCGAATAAAGTCGAATTTAGACGTATACTATTTTGT	143
AGAATTGGCTAGGCCCCGGGCCGCATAGGTGGGGGTCAGTAGGCTTTCCGCTTCACTGAGCTGGTTGAGGTCAATTTTTTTATGCACCATAATGATTATT	633
TGGAGATTAACTTTCCCTTCAGGGTAACGGCTGACTGACTTTTGATACGGAAATTTTGTTAGGGAGGAGAAAATCAAAAAATGCGATGTAGTATAAAAAA	317
GCTAATCTTACCCCCGTGCCCGGAGCAGGTGGTTGGGGCTGAAGACGGGTTAGATAAATCATGGGCTAATTACCTGACTAAGTTGCGTAAAAATATCCTT	507
GCTAGCTAGGCATCCTTGAGCAAGATCACAGTTATTGTCCGTTGCTCAATTTACCGAGTGCAAATTCTTTGCTAAGCGCTTCCACTGTTAACCCTTCCGC	1099
GTTATTTATACTCAAGCTTGTTTATGGGGTGCTTGCTCCCTAGGGAGTTAGGGTGGTCTGGTACTCGTTTTCGGTCAGAAAAGCACGTATGATTGAACAG	4241
TTGTTCATCAACCAAGCTTTAAAAATATTCACAAAAAATTCTTCGGTATTAGCACTATTTTCTGGGCAAACAATTGAAAAAAATAAGCTAGCATGGCTTC	2658
ACTAGAAGATTGGGTCACCGTTGGCCACCGGGCTGTGGTCCACGCCGCCCACATTGAACGGGGTAGCTTGATCGGCATTGGAGCAACTATTTTGGATAAT	609
CGAAATTTTTTTTGCTGGTATGGCGAAATAACGGAAAATTGCCCAAAACTGTTTTTGTGTTCATTGTGGGAGTGGGTTAGAAAAGTGGTATGGTCAGCCC	133
TTTTCTAACCCACTCCCACAATGAACACAAAAACAGTTTTGGGCAATTTTCCGTTATTTCGCCATACCAGCAAAAAAAATTTCGCGCTACCATTGAGGGC	26591
CCCAATCTAGGCAATCCTGGCCGTCTTCTACTTCGTGGGCAAATAGATCAAATTCTCCCTCCGAACTCCCTCGACCCCGTACATCTTGGATAATGACTAA	759
CCTTTACAGTTCCGAGAATGTCTCTCTGTGCGAGGCGATCGCCGCTTCGTGAATTTCGTCAAAACGGCTAATGGGGGAAGGGGCCATCATGATAAGATTT	11675
CTCAGCCCCCAACATAGCGGAGGGAATTTGGCCGTTCAACTGTTGTTTAACTGTCCCATGGCTCGTCCCCAAACCAGAGTAGTTAATCTAACTTAAAAAC	778
CTCTGGTTTGGGGACGAGCCATGGGACAGTTAAACAACAGTTGAACGGCCAAATTCCCTCCGCTATGTTGGGGGCTGAGCCTTTCAGCTACAGTGGTTAA	1227
CATCGAAAATTGGCTCTTTGACATCCCCCAAAACGGCTAAAGCCAGGGGATTCCTAGACCTGTTTTCAGATAAATTTGAGTTGGGGGGTAAAATGGCAAT	1609
GCTGGCGATCGCCGTGGGGGGAAGCTCTCATCTGTGGAGGGCTTCTTTCACTCCCGCCGTTCGCCAATAAGATGGCGGAGACGGTGGGATATAATCGGAC	2090
AACGGGAAAATTTGCTTTAACTTAGAATTGCTGATTGCCGTATTACTTCTGAAATATTCAACAATGCCAGTTCATTTTTAAAAGATTTAAAATTATTGTT	631
CTCGGCGATCAAATTTTACCCCCACAGCCTCTAAGTTTAATTCCTCCACATTAGGGGCTCGCCCTGCACCAACCAGAATTTCATCCACTACAATGGTGCC	68
AATGTTAATAAAATATTGTTTAAGGGGGGCTAATTTAAAGCCATCGTAGCAGATTGGTAGATGGCCAAAAACAGCTCCAAAAGTTACTAAAATAAGAAGT	493
ACTCCAGGCAGGAGCCCGTCCGCTAACTTTGCTGAAATTTTGCTTAATTTTGCGTCTTGATCTACGGGGATTTCAGACCGTTGCCGTTAAAATTAGGGCT	1401
ACGATTTACTCCCGAGACTTTGCAGCAATAAATGTTAAATTTTGTATCGATATTCAACGTTTCTGTATCTAGCCATAAATAAAATTTGAGTTACAATGGG	41
CAATGCCCTGCTGCAAATTTTGCGCTAAATGGTACAGTTGGCTGACAAAATCCAATGGTGGAGCAGGCAAAGCTGGAGCATCGGCAGCTAAGGTTAGGGT	551
GTTGCTACCAAGCCACACCATGGCCAACAGCAGGGGCACTCCCCAGGATTTAGACAAAATTTGCTTAACCATAGCAGGGGTTAGACGTAAGATGGATACC	17196
CATAACCCTTGCCCTTGGTGGTGGAAACATGGACAAACACCGGACCAGGCACTTTTTCCGCTTGTTTAAAGGTATCGATTAATTCCTGTAAACTATGACC	135
TCAATGGGGATTCATCATTGGTTCACCGAATGTTTTGTCCAGACTGTGACTGGGGTTTTCCAACCTAACTTCCCTTCACCCAATGGGTTAAAGTGTGAGA	8307
CAGAGAACTGGGGGTAAATCTTTAGTAATCTTTGTTAAAAATTATGACATCTTCGCTACCCTTTTCCCCAGCCTTCTCAATGGGGATTCATCATTGGTTC	2131
AACCCCAGTCACAGTCTGGACAAAACATTCGGTGAACCAATGATGAATCCCCATTGAGAAGGCTGGGGAAAAGGGTAGCGAAGATGTCATAATTTTTAAC	3146
GACTCATCAAGAGGTTACCGCTGGCCCCCGCTACCCATACTTCTTCAGGGGTACGGAAAGACAGATCGAGCAGACCCCAACTACCTTTATCCTGGGGAGC	452
GAAAATGGACGCTCGCCGGTAGTCCCTGACATTTTGTGTTCTCCTTCAATTTTTCAAAACAACATTGACTGACAAATGCAAAGCAAGTAGAGTCTAGTCT	643
GATTTGTGTTGGGGCAGGATGGGATTTTGCTCAAATATAACCCCAGCACCGAGGTGGCAATGGTTCCCTAGGCGGCTCACAAAATAGTAGACTAGACTCT	35430
AATCGAGGGCTAGCCGCCACACAATATCATGGTTTTAAGGTGGGCTTGGCCCACTTTTTTTATGGCAATTTTTCCTCCCAAAATAGATGACAATGGCAAT	793
CCAAACTTTGGTGATTAAAATTGGTACTTCTAGCCTAGCTCGTCCGGAAACGGGTCAGTTGGCCCTCTCCACCATTGCCGCTTTGGTGGAAACTGTATGC	739
CGCTTCCACCAAGCTGGCCACTAAAGCCGACAAAGTATCATTGTCGCCAAATTTTAGTTCATCGATCGCCACCGTGTCGTTTTCATTGACAATGGCAATC	2184
ACAACACGTTCCAAGCTCTGTTTGAGTTGGGGGTGATTGCCATTGTCAATGAAAACGACACGGTGGCGATCGATGAACTAAAATTTGGCGACAATGATAC	140
CTCGATGGATCACTGTATCTGGCCCCACGTAGCCTAACACTGCGGCGATCGCCTCGGAATGGAGTCCCTTAATTTTTTCTAGCTCGTTACAGTTGTAATT	205
ACATTTCCAGAAATAGCCAGGGTAGTATAGCAAAATCGCATAGACAAAGTTATTCAAGATTACTGCATAGCCTAGTGCCTCATAGTTATACTAATTAGTT	29
TACTCACAAACTTAAATGTGTCTAATACTGGGTAGTCATGTTTAGGAAAATTAGATAGATAAGTTTTTACAATATGTCCAAAATTTGATATCATCGCTTC	22
TCGCCTGGTGGATCTCAACGAGGGAGAACATTTAATTACCCAGGTGGCCCACCTTGGTTAAAGGTTAGACCCGGGGAAATTTTCGGCTAGAATGGGCAAC	6256
ATTTTTCTCGGCAACAGAAACGAGTTTGCTATGGGTGGCTATGACTTCCGGGCTTGGTTGGGCTTCCTGTTTGACGGTTTTGGGGGTAGGCTTTACGGCT	744
CTGACTGACTTTCAACCGGGGGAATTGTCGCTTCAGGCAATGGATCTTGATTTACGGGGAGAGGCTCAATTTTGGCTGGCATACCCTGTAAAATCTTGGT	1452
CGTGCGATTATGACTGCGTTTTTTCTCCCCTCGGATGGTTTCAATGTGACTAACTCCCCGCACCGGAATTAGTCCTCGTCCCGTTTGGTAAGCTTGCAAA	442
AGTTCATGGGGTCGTCTTCGACGATGAGAACCGTTGTCATAAAACTGTACCCGGCAAAGTGGGGAGGAGAATCAGCCTTTCCAATGCTAACATTGGCCGC	481
AGATCGGTGGGGATAATTTGACCGCTGGGGAAAGATTTTCTGGCCATGCCGCTGGGAACCTGTGCGCTCGTCAATTCGCGGCCAATGTTAGCATTGGAAA	205
GGCTACATAGCTAAACCGGTGGTGGACCACCAAGCTTTTGTAAACCAAATTCAAACCATGGCTGGAGGCGATCGGGCGGTTTAACCCCTTAGCCTAAAGA	10
GCCAGCGTTGATAGTCGTTGCGACGACCTAATTTAGGGACCCCATTCATGGCTCCATCCCCCATGTCCAACTGATGGGCAAATTCATGGAAAATAACGTT	3992
AATTTACCCACCGTCATCGACCCCTATGGAGCCACCAACCCCTGTGAATTTTTTGCGGTGGTGACGGAAACTTTCTTTGAAAAAGGGCAAGAATTACAAC	609
CCCCTGGGTCGGAGGGAGAAACCCGCCGTCTTGGTGATTGCAATGATTGTTCTTGTCCTGCCGTGGGAACCTTTAACTGCCATGACTGGTCTGCCATTTT	6785
TTTGGGGGCCATTCCCCGGAGGTCAAAACAATAGGCAGTCAAAAGCGAAACTGTCTGCAAAATGCCTGGATCCTTTTGAGCCTGGGATATTGTCATATTT	217
AGGGCCAACGCAAAGGCAATAAATGTGGCCAGAACTCCTAATTGTTTAAACATAGCCGACCCTCCTTTCTCCCAGACTGGACTTGAGCTAGTATTCTAGG	2180
AATTTGCAGGCTAATTATTCTTTTCGGATTTACTATCACACCCTAGAATTCTTCGGGCTTTGTCAACTTTGTGCCAAAGGAAGTGATTAGAATTGAAGTT	1887
GAGCACCAGTCTTTGGTTGACTGTGAGGGACTCTAGGCGAACGGCAAGGGAAGGAGTGGGAAGACTCATGACAAGGTGGAGGAATTATGCAATGATAATG	512
CTGTTCAACAGCGGGCTGACAGCCTAGGGTGCTCAAACCCAGAACAAAAGCAACACCAAGGGGTTGGACAAAGCGGGGAACAGCGGGGAAAATGAACATT	1805
GGAAAACAATAAATTTCCTTTGGGGTAAAGGTTGCAATATTTGTCCTAATTCTTGATTTAACCGCTCTAGTTCCGCTAAAAATGCAGCTAAATTAGCCTC	283
TGTAAACCCGTTGCCGTTGTCCTCCAGACAGGGTCCCCAAGGGGCGATCGCCTAAATCTCCCATGCCCACCTGCTCTAAACAACGGCGTACAATGGCTTC	474
TAGAGTTAGATAAAGAATATCCACTGGCAAATTACGGGTAGTGGCATAGACCGGATCAAAAGAAATGGCCAAAAACTCTTTATAAAGTAAGAATAAAAGA	370
GCTAGTTATCTTTTCGGCAGTATTTTGACGGTGCCCCGGCAGGAACTCTGGCTCATGGCAGGGCTAGACATGTTGATTATCATTCTTTTATTCTTACTTT	5942
TAGCTCGGTATTTTGGCTTGGATAAAAAAATTGGGCAATGATGACAAAAAAAGTTTCAAGCTGGGATGGTTGGTAAGTTTCGATGGTGTACAATTTTGTC	1573
CGGCTTGTTGGGATCCCATGCCCAGAGTACAGATATCATTCCCTATGTATTTCTGATTATTTATATCCATATGCTGACTGAATAGCAGAAAATATTGTTT	1880
TCTACGGCGACAACATCATAATTATTTCCATAAATAATCTCGAAATTCTGCCAAAAACTCTCCAAGCCTGCAAAAGCGGACAGTTTCCCATAGACTAAGG	580
CTCCGGCACTGATATCATCACCATCGTCTGCTGTTACTTGGTAAATTATCTGATTCGCACCACTGTTTTCATTAATTGCTGTTGCGATATTATCAGATGT	761
CCTAGGTGACGGACCTTGCCATCCTTCCCCACTGACTCGGCGTTTTATCCAAAAAATAGACCATTGCCATTACCGTCCAACGAATAGTAGTCTAAAGGCT	1542
ATTCGTTGGACGGTAATGGCAATGGTCTATTTTTTGGATAAAACGCCGAGTCAGTGGGGAAGGATGGCAAGGTCCGTCACCTAGGCCATATACTCGACTC	1341
TTCCTCGTAAAGGCTTGATCCCCAAGGGGTTTTCCGAGTTAGGGCAAGGCTCTCCCTAGGGGCATTTTCCCAGAAGTAAAACTTTGATGTACACTAATGC	126
GGCGTGAATCCGTGGCCATTGCCAGGACGATCGCCGATGTGGTGTGGGGTGAAATCTAGGGCGAATGAACCGCCTCTAGGCTTTTTTTGTCTAAAGCAAG	167
CACATTTTGACTTTTGGGGGCGTAGTTCAATAGGGGAAGAGCCAAGTGTAAACCTCCGTGATCTTAAAGAAGAGCTTGATAATTAGTTAGTTTAAATAAT	476
CCATCTGAGGAATTGGCTAACCCTGAATGGAAGGGCGATAATTGTAATAAATTGTAATATTTGCCAACGATTAGGACCCTTCCCCCTTATTATTTAAACT	124785
AAATACTTGATTGAACTATGACGGGAGAGCAATTTAGCGGAAATTGTGAAGTCTTCTAACAATTATGGAACCTCTGCCCATAATCCCAGACTAAAAACCT	19096
TTGGCAATGTCTCCTGCTGGAAGGGTAACCGTTGGCCAGGACAGGATTATGGTTAGCCTGGCGGTGGGGGATGGGCACAGGAAATGGGACAATTAATGGC	650
TGGGCTGGGGCGGCTGAATCTGGCGGTAAAACCAGTGGAACTGTCCCACCTCAAGGGTCTGTTCGGAAATTTTCACGGAGGTTTGCTATCCTATGGAATC	925
GTCCCCCACTTCCAACACAGAAACATCAAAGGTGCCGCCCCCTAGGTCAAACACCAGGATTTTTTGTATCCGCCCCTGGTCTAAGCCGTAAGCTAAAGAT	121
TGCTAATTTGTCTGTAAAACCCTGGCCCATTGGTTGGGGTTTTATGGTCTAGGTTGAAGTTTGCCCAGGGTCCCGCCCCAAACTCCTATAATGGTTGGGC	2912
TCAGTGTCACAACGGCTTCACGCTCCGTAACAGGTGGCTTTGTAGATATCACACTCTGAAAGACGGGGTTTTAGACCCGGTTTTCCGATAAACTTAGTAA	22739
GATTTCATCGCCGCACGAAAGTTTTCTCCAGGTCAGCCTACATGGTGGATATCACCATGGCAATATTTGCCAAATTCAGGGTCAGTGGTAACATAGAACC	3197
CTATGTAGTGAAAATTCAAAAAAGATGAGAGCCGGGACAGAAATAGTACCTCTGAGCTATTTAGGTTGCTTTTGTATGAAATTTGGATATAGTAAAAACT	1358
CGCCTGGACTCTGGGCCACAATGACAGGAAATTCTTTACTATCAAAAATGGTCAATTCCACCCTAGTTTGCAGGCTAAAAATCAGGGGTAAAATAATGGT	157
GATAGCAGTGCCCTTAGCAGCAAGTGTTTGGACTACACCCATACTTCTGCAACAATTTGGCTATTTTATCCCTGCTGCCTTACCCCTTAATATTCTAATT	2767
GACCGCTTCTAGTTTCATCCAGAGAGGTTTACCCCATTCCTTGGAGAGATTAGTGAATTGATATTGGCAACTTGACACCGATAAAGCTGTCATAACGCTT	587
TCTGGAGCTGGTTTCTCGTAGTTTGCTTCGCCAAAATCCCTAATCCAGTTGAGCACTGACTGAGTAGAAACTCACAATAGTTTTGCTGTAGCATTCATTG	1643
TGAGTTTCTACTCAGTCAGTGCTCAACTGGATTAGGGATTTTGGCGAAGCAAACTACGAGAAACCAGCTCCAGACTCAGCAATCGTAGTAGAATTAGACG	561
TATAGTGTGTCAACGTTTAAATATCTGACCATGGCCCGTCAGCAAACTGCAAATGGAGCCCAGTCTCCTCGGAGTAAAAAAATTTTTGTATAATTCCGGG	2366
TGGTCAGCCAAAGCCCTTCTCTGTCGAGGTTATACGTTTTTTGCATAGCTTTTAGTCGGTGCCCTTGGAATTGTTCAAAATAGGTGCTAGAATTCTCACT	22829
AGGTTTTGAACACATCGTCCAGAGCTAAACCAGTACCGCCAATCCAGGTGGTAAGGTTACCCATGGGGAAGCGATAGAACAACTTGTTAATATCAACGTT	551
AAATGTGCTGCGAAACCCCACCAGGGTGGTGGTGGATTTACCAGGTATCGAACACCGGGGCCCTACCATTTATAAGCCCCTTACCCAGTATGTTAAAGAA	1445
GGTTTTGTCACGGGGAGTCAAGATAGTCGCAATCTTAGTAATCCCCGCTTTCAACAGCAAATGGCTGAGGCGATCGCCGCCGGTATCGTACAGTATTTGA	923
TACGGCCTGTTTAGTTTAATACCAAAAAACTATTTATCCCCAGGGTAAGCCCATCCCTGGCCGTGGGCAAAGCCAGCCTAGTTCTAGTAAGATTGGCGTT	14901
ATGGGCTTACCCTGGGGATAAATAGTTTTTTGGTATTAAACTAAACAGGCCGTAACGGACAATACGGAAATTGTCGCTCCCAAAACACAAAATAGTCAGC	7019
TAGAACTTCGGAACTAATAAGAGGAGCTGGATTTGCCTCCCTGGTCAATTTTTATCAGGGTCGCTGGGGTTGCATGGACTTTGGGGACTAAAATCTAGGT	382
TCAAAACAAGTCTTGGGATGCCTTTAACAGCAGTTTTGCACAAAAAATTACTGTCCTGGTTTTATTGCAAGTGGCCATACCCCTATTCCAAAATCAGAGT	754
TGCCCGATTAAAACAGTTTCGTAGTTGCGCTCAAAAAATCTGGTTAACCAAAAGTTAAATATTTTATTGACTGTTGTCTCGTCACTACTGTAGCCTTGGT	1010
ATTTTTTAACCAAGGCTACAGTAGTGACGAGACAACAGTCAATAAAATATTTAACTTTTGGTTAACCAGATTTTTTGAGCGCAACTACGAAACTGTTTTA	39
GCGATCGCCAGGATTGTGGTTGGCAGACCGGTCTTGAAACAAGCCCATAGGCCAGTTTTTCCTGCCGACATTCCCCCTGACTAAGGCTAAAATTACAACT	3678
GCTTGTTTCAAGACCGGTCTGCCAACCACAATCCTGGCGATCGCCGGCAAATTCGGGAAACCGTATTTTGCTAGGCAAAAATAAGTTTTACAATGGGAAG	1812
TGAAAATGGGATTTTTGGGAGACCTTAGCTTGGGTGCCTCAGTCGAATCGTGCCCAACCCCTGGGGGAACTAAAGGGGCACAAAGACCCTCTGTATTGAC	4668
ATGAATTTGACACTGGAAAGAATGAAAGCCGAAATCAAGTAGACTTCACGGTGTCGAAATTGTCTAGCCAGACGTTCCTCACCAATGTCAGAATGATGGG	4028
CGAATAAACTCCAACAAATCCTGGCTACGGATCACTGAATGGGGGCAATTGTTGGCCGTTGACAATGCTTTTATCGGAAAATTCGGTCACCATAGAAATC	2684
CCTCGGCTCCCTAGGGAGGAAAGCCATTTTCTATCCCTAACCAATGGTGGCTATGGTAGGTCTAACTCCACTCTGTAATCCATTGTCGCAAAATTGGATT	1590
TTACAGAGTGGAGTTAGACCTACCATAGCCACCATTGGTTAGGGATAGAAAATGGCTTTCCTCCCTAGGGAGCCGAGGATGTCAATGGTAAGATCTTTGG	672
CTAACAGAGTATGGAAACCAAAAAGTCGTTTTTATCGACATTCTCCTAAAAGTTTCCCCTCAAAGACCCAATTCTGTCCCATTGCCGTTAAAGTGAAGAC	4791
TTTATTGACATCAAAACACGTAGTTGTGCTACGAAATTTGCACTAGCAAAACTGTCCATCTCGAACCCCATTCAGAGCCATTAACTAACAGAGTATGGAA	283
TCATATCTTGGCCGACGATGCTGAATATTTACCCAAAGCCCAAGCCTTTGTTAGTAAAGTACGAGACATTAATGAGTTTCTGATGGAGATAGGGTTAAAT	12898
TGACGGGGTGGAGGGTTTGATTTAACCCTATCTCCATCAGAAACTCATTAATGTCTCGTACTTTACTAACAAAGGCTTGGGCTTTGGGTAAATATTCAGC	203
ACATCAACGTATTGCCTTGGTTTTACGCTACTGAGGCCATTGATTAAGTTAAGGGTAAGTTGACGGTTTCAGACTAGAAAAAAGTGTGATCATAGGGGAC	350
TTTGACTAGAATTTTTAACTACCTAAAACTTAAAGAAATGTAAAAACCGCGACATTTTTCTTAATGTTAGCATTGCTGACCCCGGCAGTAAGCTTAGGGG	2177
GTTAAGGACTGTAACTGCTTGAGGTCCTGACGATTGATCATTTTGTCTTTACATAGGTCGATCCCCTAAGCTTACTGCCGGGGTCAGCAATGCTAACATT	231
AGCCTCTGGGGTAGCATCAATATTGTTCTTCTTTTGAAAAATCTTGAGAAACATATCAACTCTTCCCTAGGACAGATGAAAGTAAGGCTATTATGATAGC	145
ACGATAATTTTTCCTGCTTGTTGGCGGATGAATAGAGTTTAAGCAATCATAACGCTTGATGTTACAAAACGTCGGCGGCTTTTTAAGCTATCATAATAGC	3987
CATGGAACGCTTCTTAGCATCCCCCGTGGCAGTAAAGAGAAAATGGTAGGGAAAACTAACTCTGGCATTGGGTTCCGAACAAAAGAAAGCTAACATAATC	263
TTTTAAGCGGGATCAGTCCTGATATTAACTAGGTTCCCATTAACGAATTAGACCCTGGGCGATACCGTTGCAAAGGCTCTAATTGTGGTACTGTCAGTGC	15933
TAGCGCATAGGTCTAACTGGGGAATTGAACACAGGGAAGAAGGGGATGTAAATTTTTGTTTCTGTATAAAATGTTACAGAATTTGTGCTATAAATATTAA	2641
GATCGCCTAGACACTCCAGGCTCACACCATTGGCAAATTGAACAGGGCAAAGCCTTGGGAAGGCCCAGCCAATTACAGTTAACTGTGGTAAAAGACGGTC	628
TTCTTCTTCCCCGACCCCAAACTGCGGTGAAAATGGGATTTGACCATTGCTTGTGTACACAACGAGGAAAAATTGAGGGGATTGTGATAGGATGGTTGGT	292
CCGAAGCCCGGGCCTTTAGCCTCACCGGGGAAGCTTTAAGTTTAGTTACTGCCTAGGCAAAAAAGTTATGGCCCCGAAAAATTCCTGCCACAATGGAGAT	2682
GCTCTCATATTAAATCCGAGTAAATGTCTATCACTGATATCTGTCCAATTTATCAGGTTGGGGGACAGCCGGGGGTCAAGACGGGGAACTATAATCAGAC	880
ACATTCATGGGAAATAGGGCGAAGCAATGAACAGCACAATGTCTGATTATAGTTCCCCGTCTTGACCCCCGGCTGTCCCCCAACCTGATAAATTGGACAG	20831
TGGATCATAAACATAGTACTCTTCTACGCCGTGATGGTCATAGAACTTCAACTTTTTGGTCATTTCCTTGAGGGTGTTGCCAGGGGATAAAATTTCAAAC	486
CAGCCCAACCCATTAGTTCCCTAGGCATAGTCCCCGTCACCGTAGCTACAGTCACATTCAATATCCAGCCGATTACTCCCCAGAGACTAAAATCTATACC	152
GGAAGCGTCAATCACCACAAAGGGAATATTTTCTACGGCAAACTCAAAGGCAATTTGTTGCCCTGTGCGTCCATAGCCACAAAGAATATAATGGTCCGCT	611
ATTTGTTGCCCTGTGCGTCCATAGCCACAAAGAATATAATGGTCCGCTAATCGCTCAATCACCTTTTGCTCCTGCCGCCGGCGTAAACTATCTTGAAAGT	1394
CCTGGCGATCGATGAGATTTAACAGGTTTTCCTGACTTGATGATCCCAATCCCATCCTAAAACCTCACTTAAAACAGGTCAGTCGATTTAAGATCAGGAG	2957
GGCGGCAGGGGATAGGTCGGTTACGGCAAAAGCTTGGGCTTCGACGGATTCAACAACAGGGGAATAGGTCACGGGGGGCTCCTAACGCGTTAGACTGGCC	2868
GGACCAGCGGGGGCCAGGAGTAAACCCTGTTCCATGGCGGCTTTGACAATTTCAACGGAGGTGAGGGAACTTTCGGCGCTAATTTCCAGACCGTTGATTA	1938
CACTGGGCAGATAACTCCGCCAGGGGAATGGTATGACCAAGACCGTCCAGAATGGGTAGTATTGTTGCAGGGAAAAGCAGAAATAACCTACGATACCGGT	201
CTGTCAACAGCCGTAGCTGTCAACTATCCTTTCCCTGTCCCCCGGAAATATTCCATTAACACCGAAATCCTAGCCCCAAAAAATATGGGAGAATGGAATT	1053
AGACCGTCGGTAAGATTTAAAACCACGGTGACGGTCTCAACAGGGACTCAATTTTTTCGTGGTATGAACCAAACAATCTACTAATGGTATATTGACCTTT	1754
ACCCCGTTCCTTTTTGGCAACGGTCATTTGGGTGTGAATTTTTGTATCTTTCGCCTTTGCGTAGCGCATTTTTCAATAAAGGTCAATATACCATTAGTAG	6297
AGTAATCTGGGGAGCATAAGCGGCGATGGGCGTAACTGGGGTTGATGGGATTGTGGAAAACTGATTGCTGTAAATTTGAAAGGTTTGATAGTATGGATCC	7662
GATTCAAGCCGGAGAATGGTCGTATTGCCCTGAGTGATCACCCCAAAAACTGGAACTGTTGTGGTCTGGCCTAGGGGGTCTTTGACGTTAACTTGGAAAT	355
GGGCCAAGATCACCAAGATCCTTTAAAGAGGCAACAGAAAAGTAAATAGTTGAGCTTTGCAGGGCCTGGGTAATAATCTCTAAGTTGCTATAATATTGGC	4862
CTTAGCTACGGGAGATATTGACGGGGATAGCATTCCTGATTTAGTGATTGGTGCGCCCAATGTGGGTAACTTTGCTGGAGCGGTTTACGTCATCTATGGC	377
GAAAGGTATCGAGACTGATATTAATTTCTTGATTTTCGTCGAGGGTAACAGCATTAGTAATCAGGCTAGTATTCCCAGGATTTAGAGTACCATTGGGGAC	783
AATTAGGGCCTTGTAAGACAAAATCATCGTAACCGTTGCCATTAAAATCTCCGACTCCCCAGGCCTGGTTAAAGTTAGATAAATTTGGCAAAGTAGAGTC	295
ACTTGCTCACCCCAACGACTTGCTTGATTCGGCTCGAATAATGAATTTGAAAAAGCAAAAAGAAGAGATTCATTATTACTTTGATTCAATGATAAAATAA	826
ACATCAGGAGGATCATTAACCGAAATCCCACTCTCCTCTCCGTAGTAAATGAACACACCCCCTAAATTGTTGATAGCTGGGTAGTCTAAAATTGGAAATT	82
GACTTAAACAAATATGTGTTGGTCAGCTACATCACCCAGGATATGAGTGGCAAAGCTGGCGATCGCTATTTACCCATAGCAGGACAGTTAATATTTAATC	372
ACCAATTTCATAGTTTTGTGAGGGGCTATTGATTAACCTGAGTTGCACTTGGCCATCGGCGTTGGTGGGAGCCCAAAAAACTCGGTTATTATTGCTAATT	416
CGGGACCAGATCAGACTCAAGGGGATAGATCAGCCTATTCCTCTATGTCACTTTTGTACTTAATTTATGAAGTTAGAAAGCTGAATTGTAAAATTATGTC	749
AGCCAATCCTGGGGGAGTGAGCCAAATGAGTCGTCTGGGTAGTAACCTGTTTGGTTTTGAAGATATGGTGGGCGGCGGCGATCTTGACTACAATGACATA	389
TAGAGGAATAGGCTGATCTATCCCCTTGAGTCTGATCTGGTCCCGCAACCGAAATTAGTCCGCTCCACTCCTGTCCCGAGGGTGTGTCAGAATGGTTAAC	174
TACGGAAGGGAATGCTATGGCCTAAATGAATGTCCGTGCCCGTGGGATCAATGCCCAGCTTTACCCGTAGAGGTCTGTCCTGTTGGGTTAAAATCCCTAA	225
AGGTAGGCAAGAAAAAATTTATTCGCTTCACTGCGAATTAGCAATTAAAATAGTAATTTATAACTACTCTCTCCGTCGGCGATCGAGGTAGAATTGGGGC	2718
CAGGATTAATGCCATTGCCGCTATCCACCAAACTAATGCGGGAAGCAGTTAGCTCAGCTCGTTTTTCCTTAAAGCCTTCCTGCCGTTCTATCATATTCAT	3620
TTGGGAAGGGAATCCGCCATTGTGGAAATTTCAAGTTCAAGGAAAAATCTGACTGGGAGTAGCTGAATTGTGGATGTTAGAACGGAATATCATCGGTGTT	143
GATTTCATCGCCCCACGAAAGTTGTCTCCAGGTCAGCCCACATGGTTGATATCACCATGGCAATATTTGCCGAATTTAGGGTCAATGGTAACATAGAACT	130
TTCCCCCACGGTAAAACCCAATAGCTCATAAAAGGCGATCGCCCGATGGATATTAGCAGTACGAATAGAAACATGGTGCATGATGCTTTATGCTGGGGGA	1189
CAGAGCAAAAGTACATTGGAGCCCACCAGCCGCTGGAAAAAACGTTGGCTCGACCAGGAGATTAACCATACCCCTAACTCTGAATCTTTCTAAAATGGAC	208
GCGCAGTGGGTTGATCAAAGATTTCCAGAAACTCTGTTGGGAAACTGGCTTGGTGCCCCGTCCAGTGGCGGAAACAGGACATTTTGGTTTAGCTTAGGGT	377
AGGCTCATAGCTTTTTCAATTTCCAGAGGGTTTAAGACGGTCGGCGATCGCCGTGAGGAACTGATTGCTTAATTCGGGCAACTGGGCTAAATTCTTCACC	848
GCTTCCCCGGCATAGAACAAAATTGGTATCGAATTACCTGTGCCATTGGGGGGAGAAGAATTAGCCATTGCTGGTGGTGTGGGGTGTTTACAATAACAGG	1348
AGAAGCAATGGACTACGATGCCATGGACTTTCAAGCGGTTAATCTGGCTTTTGCCCAGAGAGCTTGCCAACTCGGCCCAAGCAAAGCCACAGTGTTAGAT	60
CTGCGATCACATTTTCCTTGGCGATCGCCAACATAGAACGAGCAAAATCGATGGCAGTGATTTGCCATGCAGGACGTAACTGGGCGAGTAGAATGGGAAT	2974
GATCGGAAGACTGGTAAAGGTGTAACTCCAGGTTGGGACCATCATCACCGACCCAACCCAAATGCTGGAGATAGTCTTGTATTTCAGCGATAGTTAGGGA	227
TTGGACATTGGAGAAGAAGTTCCAAAGTTCAACCATAGTACAGCGATAGGACTGCAACGAAGGGAATCAGGTTTCCGCTGATTTGCGTTAAAATTCTCGT	8075
TTTTGGCATTTTCTACCCACCTTTGTTGGTCCCTCAGGTAAAGACTGACTTCGTGGCCATCGGTACAAAGTTGATAGATTTTCCGGTGTAGCATGGGCAA	254
TGATGATGCTGAGCGAGAAGCAGTAGAAATTAGCCCCCAAGCATGGGAAAGTCCAGCCATTTCCCCCCAGACAGTGCCGGAGAGTCGTTAGATTATAAGC	1095
GCTTTTTCATGGGGCCCACAAGCGGAATTAGTAGCCGACAGAAGCGATCGCCGTTCTCAGACAGGGCTTTCAGTACAGATTTTGAGATAGGCTAGGAGTT	3115
CATGAAAAAGCAATAGGAGAAATTTACGTCTGCTGGATTTAGGCTCCCAGAGGGAAAACATTATCTGCCAACGCCGGGAAAAACGTTAAAATCACAAATT	1095
GGGTGATAGCAATAACGGGAATCCCCTGCAACCATTCTAAACGGGCTGATGCGGCCTCTGGGTTACCGCTACTGGCCTCCCGAAGGACTAGAGTTGAAGT	242
TGGACAAGAGCGCATTGGCTCCCCCGGTGGTTCCCTGGCGATCGCCAACCACATTGCCGCAACTGCCAAAACTTTGGCTGACAAGGGGTAGAATGCGGTC	196
CGGTCAACATAGCCGTGATTTACTGCCACTAACTGAACAAATCAAGGAAAAGTCTTCCCTTTAACAACCCGAAAATCCCCAAGAAGATTAGGATAAAAAC	2697
TAGATGTTTGATGTTGATCGTCAATTTAATGAGGCCAATTTTCCCCAGCACCGGGCTTAGTCCGACGCAGACCTTTGCCCAGATAAGCTATGGTAAAAGT	324
TATCGGGCCTCCCCAAAGTTTTTGCTCAACTTAATCTTGGTCTTAATCCTTACTTTTTCACCTTAACAGAGTCTTAATTTTCATCGTTAATCCTGAAACT	17
CCGCAGCTGTTTAATTACTTAATTACTACTGATAGTTGTTTGTATAAGTTAGTTTTAATTACTGATTTGCTTCTTCTATCCTATGATTATCATCGTTAGC	2610
GAAGAGCAAAAACGATTAGTCATGGCTGATCGTTGAAGAAATGGGATAAGGGATGAAATGGTGCTTGATTTTAGAAATAGTATGGGGTTAAACTCTACTC	4709
TTAACTAAAAAGAGTTGAACCTATATCAAAAAAGGGAATTTGATCATGGCAAATGTAACAATAGATACTTCCCAAGGGATAGATTTCCCATAGATTGAAG	164
GTAGGCCAATTTCCCCTGGGCATCAAACAAAAAGAAGTCGGGGGTGCAGGCTGCTCGGTAGGCCTTGGCGATCGCCTGGGTTTCGTCGTACAGTACCGGG	3165
TGCTTGGGTACCAAGGGCAAGCATGGTGGAGGGAGTTAAAACCATAGTTAGAGCAGTTCGTTACATTTTGTTAATCAAAGACCCAAGCTATCATGGGGGT	3151
AGTAAACCCATCCCCAAACGGTGCCAAAAGCGGCTAGGGCTGGAGAAACTATGGCGATCGGAACGGGGACGATGACTCATGGACGTTTTAAACTAAAAAA	1271
GGGGCTTGGACCCTGGGGGAGCATCCTTGAGGGTAACGATCGCCTGGCGGCGGTTAGTGTCCACTTCCACTTTGGCCACTTGATTAGCTTTAATGGCATC	80
GCACCGGCATCATACTGAGCAAACTAAGCCATAGTAATACACCCCAAAATTTACCGCCCTTGGGGGAGTTTTCCGGTTTTCTGGGTTGAAAATAGATTGT	737
TAGGTTGCATGGAATTTAATCAATGGTAAGTGATTATACTCACAATTATTCCAGTGATTTTTGATATTTATTCTGAACAGATAATGCTAACTTAATAGTT	474
AGCCTTGCGGAGCAATTGAATTGGTTTATCAGGAATTATTCCCATTGCTTCTAGGCGATTAACTAACCCCTGACCGTGGTTTCCTAGTAAAATTTTCTCC	17
CTTGTACGGAAGAGTCGACGTAAACCTCTGGTTCGATGGCAAAGTTGTTGAGACGGTTGTCCTGATCCAAGCGGAAGCCACGGGTGGTCATAATTGGATT	283
TCATTTCCAACAGTTGATCGGCGATCGCCTGTTGGACTGCGGTGCCATGGGAAGAAGGGGACATTGTTACATTCCTTAAAAAAGTGTTACAATAGTTAAC	1276
AAAATACTCTGGCTGATCTGACGGCGATCGTTGATAACCTGGCCGATGGTCTATTGGTGATTGATCTATTTGGTCGCATTACCCGCTACAATCCGGCCCT	1805
CCGTAGCCTTGCCAAGGTGGGGCTGGGCCAAATCCAACTCCGGGATAATCACTCGGTTTAATTTATCCTGAATTACCGTGGCAAAACCCAAAATAGAAGT	70
GATTACCACTTCAGACAGCAGGGGAAGTTTCCACCGCAGGAACTGGGACAGGCAAGGAAAAATAGAAAGTACTACCCCGACCCAGACTACTATTAACGCC	263
TGGAAACTTCCCCTGCTGTCTGAAGTGGTAATCAGGTTATTTTTCCTTTGGTGCCCCTGGCCAACAACGGCGATCGCCTACGTTTAAGGTATGGTTGATC	440
GCCACGTTGGCTGCCTGGGCCAAATCCTTTGTGGTAGTACCTTCGTAACCCTTAGTGCCAAATAATTTCAAAGCTCCCTTCAAAATGCGATCATGGGTGG	203
TGCACAGTAGAGGGTGGGACGTTTCATGGAAAAAGCTCGGAATTATGAAGATTTCTGTTGACCAGTGAGGCGATCGGGATTTTTCCCGCACAATAACAGT	8375
ATGCTTTTACGATCTAAATGCTATCTGACACCTCCGTTGACTTAATAAAACTTAATCCAAATAATTTGACTTAGTGGTTCTTTTCAGGCATTCTCTCAGC	10409
CGAATAACTTTGTAAACGACCTTCCCGAGCTTGAATGCAAAGTCGGTTAGATTATCCATCAGAGTTGAATGCCGATAATACAGACTGCTATACTATTTTA	3866
CGCTCGTTCGAGCGCAAACTACAATGCGCTTCGTTTGCGCTGCACAGCTTCAACGTTCGGCGGGCTTGCTTGCCAGCACTCTTTTCATTAAAATAGTATA	3223
GTCCTGAAGATGCCGTTCACCAGATCTATCTCATCATTGCTGCCGAACAAGCCCCTTGAGTGGACAGTCCGCCACCGGTCTTTTGCATTACAATTTTAGG	2849
TGCCCAGTGGATAACCACCGTTATTTTAACGATCTTTCCCCCTTTGGTCGGCGCTGTAACTGGCTTGGCAAAATCCCCGGCAACAGCTACCTTGGTTAGG	4139
TTGAAATTATTCTGGAAAGATTGCAAAAACAAGGGGAAATTACCACTGGTTTACTGCCGGTATACGGCTTAGGCCATAGCTTGGGTTGTAAACTACATCT	602
CGTTGGCAACTATCGACAATGGTTTCTGAGGGAGTTATGGGGACAGGGTTTTCCATGGAAATGTGCGCGAAAACTGAATAATCGCCTTATAGTTGGAGAG	3769
CTCGGCATCGCGCAGTTATCAGAAGCCCAATTCCTTGAATTATTGGGAGACTAAGCAAAAAACGGCAGGTAAACGGGGTTTTTTAGCTTAGACTAACAAA	75
GAGTGGGCTAAGGCTCCTGGCCTCCTGCCTCGATTAAGTTTTGCGACTATTTCGCCCCGTCGTCCCATAAAAGGTTCCTAAACTTGCTATAAGAGGATCT	15104
GGGTATCGGTAGCTTGAGTTAAACCACTGGTGTTAACTAAGACTACATCATTGTTTCTTAAAGTTGGATTTTTGTCAGAACTAATGTTAAGACTAAAGTC	3610
TGAACATATGATATCCGTCTACAATGTGCCCAGGCTATGGGGATAATCTGGTGGCCTTGAACTTGGAAACCAAAAGGAACATAATCCTTTCTTTTAGTCC	2078
GGAAATTTTTGCTTGCGGGCCATGGGAAAAGTTAACCAAAAGCTGAACAAAATTTTTACAGTGCCTACCTGAACATATGATATCCGTCTACAATGTGCCC	387
TGGACTAAAAGAAAGGATTATGTTCCTTTTGGTTTCCAAGTTCAAGGCCACCAGATTATCCCCATAGCCTGGGCACATTGTAGACGGATATCATATGTTC	457
CCCAACAACTTAAAGATGATCTGCTCTGGCGCTCGGGCTGGCAACCCCTCCAGGCCATGGAAAGGGATGAGGAAGATCAGATAGCGCTAAAATAACCTCC	631
CGCCCCAGTCTCTTTTTGCCAGGGCCGCCGCTCCAGTATCGGGAAAAATTATCCGTAGTCCCAATCCTTGATCAGCAAATAATTGGCTAAATTCTAAGGC	1696
CTGCCCCATCTAGGGGACGGAAATAGTAAGCGCTAAACAGGGTGCTCAAAAACCGTTGTCGCAGTTGCCGGGCCGCATAGCCAATGCCCACAATGGACAC	488
AAGCCAGAGGTCATCCCCCCGACATTGAAAACTTTCCTCAGCAAATTTGGGTAATTGCCCTGTGCCCAGCAGGGAATCGCTGTTAACTAAAATGGGAGGC	911
TGATGAGATGCGCCGCATTTCCCGTCTGGGGGGAACTATTGTTAACATTCGTCCCTATCAAGCTGACAGCAACGAACAAAACTAGGCTATTTTGTTAATT	27876
TCTCCGCTTCATAGCCCCCCTGGTGATAAAGATCGGTGTGGAAAGCAATTTCCGACTGATCGTAGGGAGCCCGTCCCAGTAAATGCTTATAATTAAGCTC	1619
TCGCTGCCTCCGTGTTTCTCCCTGGATTTATTTAGGTAATATCTCTCATAAATCCCCGGGTAGTTAACGAAAGTTAATGGAGATCAGTAACAATAACTCT	4564
AATCTGAGAATCCCCTGCAACATTACTTAACAAAAAAGCAGGAATAAAATTAACAAGATGTAACAGACATAAGTCCCATCACCGTTGTATAAAGTTAACT	732869
TTCCCTAGGCAACAGTCTTCCCTACCCCACTGGAAACTAAAAAAACGAGAAAAGTTCGCACCGAACATCAATTGCATAATTTTAGCCCTAAAACATAAGC	28411
TTTGTTAAGTAATGTTGCAGGGGATTCTCAGATTGTCCTGGATTGGGAAGGGAAGACAACCAGTTTCGTTCAGCTTATGTTTTAGGGCTAAAATTATGCA	7628
TAAATCCCATGAAGAGAAGGTTTATGGCTCCTGATGAAGTTATTTAGCCCATTAGCAAGGCAAATCAAAGACGATCCCGACTTCGTTATAAAATAAACTT	2233
GGAACCACAGCCTACTTTCCTTTTTGAGCTTTTTATCCCACCATTTTGATATTCAGGGACTCTTCTCTACAGGTGGGTATAGATTTGTTAAGTTTATTTT	2095
AGCCCAAGCAACGTCCCTGTGGTTTGTCTGTGATCTAAATCACCTGGTTAATGTGATAGTTTCTCTGGTGGAAAGACTGGCCATGGCAAAGACTGGATGT	981
CCTCACCTGATTGCGGATATTGGTTGTGGGAAAATCTTGCCCCACTACATCCAGGTTAGGGAAAGGGAAAAGGAATGTCAGTCCCCGCTAACATGGAAGT	1585
GAGAACTCCCTTTTTTTCCACTTGACTGGTCAATATTTGGCTAAACACTTCCATGTTAGCGGGGACTGACATTCCTTTTCCCTTTCCCTAACCTGGATGT	4709
AGTCACTTTATATTTCAAAAGTGACAATCCATACGAGGTTATCTGGTTTGGCGCTATCCACTATCTACCAACTAGCATTACGCCAGTTACTATTGTTATT	10322
TGACCCTAATGTTGCAATCTCCCCTCCGCATCGGTAATGGCCAAGGACAAACGGTGCCCACTAATAACAATAGTAACTGGCGTAATGCTAGTTGGTAGAT	2
GACTTTTTTGTCAATGAAATTTAAAATTTCTTAAAATTAATTGGGTAAACAGTAACATTTGTGACGGTCTACTCCGGTTAAATCCCCTAACGTAGCTTCT	3714
TGACTTAATTTAGTCGAGCAAAAACAGTCTAGACATAAAAATACTAGTCGTAATAATCCCGGCTGGAAACATTACCGATCGCCGCTTCATCTTGATTGAT	604
CAGGGTCTGCAATTTTGCCCGTAACACCAGTTGCATCAATCAAGATGAAGCGGCGATCGGTAATGTTTCCAGCCGGGATTATTACGACTAGTATTTTTAT	515
TGACTAGACTCCCCATCACTAAACTAAATAGTGGCAATTGTGGTGTGGATTTTTTGTGATATTTCCTGAGCTCACTGCCAGAATTAGGGACAATGGAATT	1732
ATTACCATGCACTCCCCCCACAATGGCCAGGGAGCGAACTGCTGAATTTACCATTCCCCACGTAGTCCTATAAAAACTTAGAATCCAATAAAATGTCCTT	728
AATTGCCACTATTTAGTTTAGTGATGGGGAGTCTAGTCAAAAAACAGTAAAAACAATGACATTGTTGTTCTAGAACAGTAGTCAAAGTTACAATATAAGG	4835
TTGGGGAGAATACTGCAACACTCGAATTTCCTCATCCTGGGCGCTGAGATAAGCCGCTAGGTTGAGGAGCAGGGGATGGGGGCAGTTTAAAATCAAAGTT	295
GGGATAATCAATAGTGTCTATCTGCTGATAAACAGTGCAGTTATCCGCCGCTGGAACATTACCGGAGGTCGAGGCCTGGAGATAGGCTAGAATTCGGGCC	1269
GATCATTGATCATGCAATCACCGGGTTGATAAGGTCGACAAAATAGAAAGAAATCTTCCGGGCGATCGATAAAGTGGGGAATTTGAGCTAACCTTTGATG	268
CTGGGTGGAAGAAAAAGTTCTGGCTCCCCTGGGGCGATCGCCTTCGGTGCCCATGGATGGGGTTAAAATGTCCGCCCAGGAGATGTATTACGATGCTAGT	1885
TCATTTTGCACGGCTTTGGTCACAGCTTCGGCACAGGCTTCACAGGCAATGGTGGGTACAGTTAGTTGAATAGTCATGGAAAATGATAAAAATTGGAATC	1087
CAAAATACTCCCTCGATTGTAGAGGGTTAGGCTATAAATGCAAACCAGAACAGCCGGAACGAAAAATCGTCACTGTCTCGACCTCTGTTACACTTCACTC	418
CAGGTCTTTTATCCTCGATTGGGACTGCATTGTTCAGAGCCTCACACACACATACGGGTTGCAAAATACTCCCTCGATTGTAGAGGGTTAGGCTATAAAT	333
CATGAAGTTGAGTGAAGTGTAACAGAGGTCGAGACAGTGACGATTTTTCGTTCCGGCTGTTCTGGTTTGCATTTATAGCCTAACCCTCTACAATCGAGGG	2602
CGATGGATTTCCCATTGTTTCAATTCCCTGAGTGCATCCAACTCGGGGATTTTTTATTTGACTATGGCAACAGCCTAGACAATTCCAACAAAATGTAATC	478
CCTAGACAATTCCAACAAAATGTAATCAATGTCAATTTCCCCTACCTAAGTCGACAGAAAAAACTCCGTCGGTCATCTCGTCTTAGTTTACATTGGGGTA	3330
AATGGTTAGTAATCCTGACAATAAAATGGTCACTACGTCGGGGTTGTCCCCCATGAAAATAAAGGTGAAAAGACCAATAATAATGCCGTAACCTAGGAGA	476
ATCCTATTGTTTAGAGGGGGATATTTAAATTTGGACTAAATTGACAGCATTTTTGGCCGGATTTTTCAGACTTTTTAGGCGATCGGGGTAGAATCCAAGC	2484
CGGCGTTGTTGCTGCCGTCAATATTCCAGCCCAAGGCATTAATCACTGCGGCCTTTTCCCCCAAGGGGCGATCGCCAAGGAGAAAATCTACAATGAGGGG	1092
ATTCCACGGCGGCAATGTCGGAGTAAGCTCCAGCTAAATCCGTGGAAGTCAGGGGACTATCGGCCCGGCTGGCCAGGGGGTCTAAAGCTAGAATGGAGAG	1073
GCTGGCCAGGGGGTCTAAAGCTAGAATGGAGAGCCCCGCCAGACCCAAGCTGGTAATCCAGGAGGCAACCTTTTTTGGCAATAAATGCGTCTGCATAGAA	2670
CCCGTTTTCCTGAAACCCTCAATTGGTTGCAATCAGCCTAGGTTCTTTATGCTCTGGGAATCCCGATCGCCAGTCCCGGCCAACATGGGATAATTGGTGT	3037
GCAAAAGGGCGATCGCCTGGTTTTGAGCTTCTTCCTGGGTAACGTTTTGGTGGAGGCGAATTGCTTCAATAATTTGAAAGCCAATGGTATAAACCGGATT	1329
GTGCTTTCGTTGCCATTTTTACTGTTTAGCTTTGTCACCACCCTATTTAACCATTTGGATTTTGTCCCGGTGGAGTCCGATTAAAGGTTAAGGTATGTCG	4340
AAGGCGGATGCGAGGGAAAGGAAAATTACAATTAGCCAGACAATGATTTGGCCATAAATATCCCCAAAGGATAGGGTACAGACCATGCGATATTTGGGTA	546
AATGGTTTTGGGCTTTGGGGCAGGGACAAAATTTAATCCCCAATTAACCCTGTCTCAAAACTTAACATCATTAACGGAAATATCCTTTAGAATTTTGGCC	6135
GTCAACCCCTGCCAGGGCTAATAACATTGACCAATGGTCAAAGCGGCAATTGGCCAAAATTCTAAAGGATATTTCCGTTAATGATGTTAAGTTTTGAGAC	2576
TTTTAGATTGCATAGATTCTATCCTTGTTTTGGTACCAATAGCAATGGCGATCGCCATAAAATCCCCTGATGGAGGGGGAGGCCTGGGATAATTAGGATT	981
ATAACCATTAATCCTAATTATCCCAGGCCTCCCCCTCCATCAGGGGATTTTATGGCGATCGCCATTGCTATTGGTACCAAAACAAGGATAGAATCTATGC	1124
TGGATTTTAGTATGACTACTTTTGCCACTACTACAACTCAGACTCTGGGGTTTAGCCATCCCATTGGGCAAAGAACGATGGCATTTGATAACCTGGGGAG	3267
TGGTACTAGCAGGCACAAATTTAACGGCGATCGCCTGGGACACTAGGGCCGGAGCGAGAATTTCCTGCAACCGCACCACGGGGGTATTTAAAATGGCCAC	358
CAGAACGAGGAAAATCAACACCGATAACTTTTCTACCTTGGCGGCTTGCCATTTTTCGTACAGTTGATGCAACCATTCCGGCGAAGAAATAATGGCCACT	162
ATAGTTGCCGCACATTCACCTTGCCCCAAACGTATTCCCCCCGCTGACGGGGTTGCACTTGGTAACTTAACTGGGTGCTTCCCTGGGGTAAAATTTGGGC	350
CTCCGGGGGTAACCAACTGACCACTTCCCGGTCAAAGACCCCTATCCCTAGGCGATCGCCACGATGGAGGGCCGCCACCGCCAAGGCTAAACTGGTATTC	565
AGTTTTAGAGAACATCTCTGGACTATTGCTAGTCAAATTAAACACATATTGTCATAGGATGGGTGACAACTAACATCACCTAGATGATAAGTTAATTTAC	1409
GAAAATTATAGAAACAAGTAAACTGTTTTGGTGTTTATTGTCACAGGTTTTGGTGAGCTGGCTAACAATCATTTGTTGTAAATTAACTTATCATCTAGGT	2003
TGGTCAAAATTACGGGAGAAGCCCTCTTGTTTCAGAAATACAAACCGGGGAGACAGGGGCGGTAAATTCTTGGCATTATTGAATCGGGTATCATAGCGCC	1184
ACCCTTAGGGAAACATTTTTCAACACCGCTGAACGATGGGGATAGGCAAAGCTAATATTTTGGAAAACTAATTCCCCTTGCACCTGGCTAGGATGGAGGC	89
CAACGCTCTGCGTCTGAAAAAATTCTGTCCTTAGGGTATGGCTAAACTTTAATTTTTTTGGTAATGACAATCGGTAAAAGGATCGTTTATTATGACAGCT	2005
GTGCTGGATAAAACTGGCACGTTAACCCAGGGCAAACCCAGTGTGACCAACTTTTTTACTCTGTCCCCCACTTCCACGGAGGAAAGTTTACAGTTAATCC	911
TCGTCCGTCTTTAGCTAGGCAATTATACCAAGGCGGGGCCCGGAGCTATTCCTGAGCTTGCCAATGGGCGGTGGCTAAAATTGAAGGTAAGCTTTTCTTT	1609
GGTAATACTCAGTACAAAGAAAAGCTTACCTTCAATTTTAGCCACCGCCCATTGGCAAGCTCAGGAATAGCTCCGGGCCCCGCCTTGGTATAATTGCCTA	4497
TTTGGAATTAGATTCTGCCCATAATCAAAGGATCACAGGGACTTCTCAACCATGATCCTATGGTTCCCCTTCTCCCGTCTAGGCTTGCTAACATTGACCT	469
TTGACCTGTTGAAAAAACAGTTGGGGCAATTAGTAACTTTCATCAAGCAACGGCTTTCCTAGGCTATGCTATTGGGCCTGTTGACCGTTAGACTTGGGGT	2448
CGCTAAGGATCTGGTTGGAGTATAAAATTCCCTCCGGATCAGTGAAGCAAAACCTCTGCACCGTTTCCGTTGTGGTCTGGTTCGGGGCTAGCATTTGGTT	464
CGCAAGCCGTTGAATTTTTTGGTCAAGGATTACGATGAGCGGGTAATTGAGCTAACGGAAGTGAAAAATTAATTGTTCGGAGACGAAAGTAATATAAATT	246
GTGGAAAACAAGCTGTCAATGGGAATCAAGGCGGCGAAATGCAGGGGCATGGTTAGGAAACTGGGGGATAGAACCCGAAATAATCAGCGAAAATTGTATT	1210
GAGGGGAGGGGGAAAATAATCACTCAATTGATCCAACTGGTCCATAGGTTATCGGAGGGAAGTTTGGAACGCCGGGATAGCTCTTGGTAGAATGTATCCC	29725
CCATCCACCAGGCTAAAACCATGGTGCAGGGGGGAGCACACATTATTGACATTGGCGGCCAGTCCACCCGACCGGGGGCAGAAACTGTTAGCTTGAAGGA	544
GAATTTTGCCAATGAAACTTTTCCGGGATGGCCCCACCAATAGGGGAAAACCAAGTCTTTTTAGCTCCGGTAACTGGCGCAGTAGGGTAATATTTTGCTC	1317
TTTGCCCGCCTTCCTCACTTTAGTAGTTTATGGCACTGCCCCCACTGTGGTTTATTGGGCCAGGGTAGCTAGCATTAACAGTTTTGTCTTACCGTTAACC	198
GACTCGATAATGGTCATTGGTGGCTCTCCCTGGCCCCTAAAGTTAAGGGGCTGGCTCTGGCTACTGGCAAGTTCCCCCGGTCTAATTTTTGCTCTGAATA	0
TTCATCGGTAAGTTCCTCACCATTACGCCGTAAACTATGCTCCCACTTTTCCCAATCAAAAGCAGGAACTCGTTTTAGCTCAATTTTGTCTTCGTGAACT	1500
AGGAATTTGGGCACTCGGTCAACATTTACCAAAAGCCATTGTAGTTCTGGCAGGTCAAGCATTAAACTTTTGTCTGGGCTGGGTAACCTATGATGGTAGT	565
ACAACGATCGCCGTTCCAACGACAATAGTTTGGACATGTTCCGCCAGATGGCTAAGGATTTGAAAAAGTAAAATGGTAAGGGGTAGCGAAAATTTCTGAG	0
CGGTAATTTTCTAGTTGTTGCCTAGGGCCAAAACCTGCAAACCAACGCAGACTAAGGTAAAGGCCATTGTCGCCTGGTCAAAAGTTGTTAAAATTTAACA	387
TAGGGAAAAAAGAGATCAAAGTTCCCATTGAGGGCGCAGATTAGAACTTTGCCCACGGACCCTAACCACAAAGGTGACGTTCTCTTTGATACAATCAAGG	5810
CCTAGGAAAGTTTGTCCGGTAATGTAGTGTGACCAGGACTTCGCTCTCTCTCTAGCCAAAGCTTTTCTACGCCGCCATGGTCAGGGTTTACAATATCCAC	836
CACACTACATTACCGGACAAACTTTCCTAGGCGATCGCCTTTTGCCCCGGCCGGACAGCCGTTAAAACCATGCACTCCATGGGTCAAGGTAGAATGGGCC	87
GCGACTGTGCGTAATCCCAGTGTAGAAGCGATCGCCTGACCATTGTGCGAAATCCTAGTGATGAACTAAAAACTGGAACACTAAACGCTATGCTAAAGCA	517
TAGGATTTCGCACAATGGTCAGGCGATCGCTTCTACACTGGGATTACGCACAGTCGCATATTTAACATCAAAGATAATTTAAATGGGCTAAAATAGCAAA	686
CAATTTTCAATGAAGATTTTAAAAGAATATTTATAACAGAGCCAGTTAATTGAATTTTCCTATCTGCCAAGATGGGTATAAGTTTTTGTATAATGAGAAT	130
CCTGCAGCAACGAATGTTTTCTGTTGCTAATCCCTCCCTAATCCTGGTTCTCAAAACTGGTAGCAGACTATTCCCCCAAAGCTCCGTGCGATAATGGGTA	350
TAAAAACAGGCACAGAAGGAGACGGCAAGATTGTTAAAGAACTCTGAAGAATTTGGCTGGAGCTTGACCCCGCTCTGGAGAATTGCTTTACCCTGTAGGG	756
TTGTTTTGTTTATTTTGGTTTACTTACTGTGATGGAAAGACCTTGGGCGTTAGGGCAAACCTACCTTGTGATGGGTTAATTTCGTGGGATGATAGAGAGT	582
GGCCACACCAGGAAGCCCAAAAATAAACCAACACAGGCTTAGTTTGCCCTTGGGTTTCCTGCTCAAATTCAGCGTCGGTGATTTCCAGTAAACTCATGGT	807
AAGAGTCAAGTTAAAGTACCGATGATAGTTTCTATCTAGAAATTTTTAAAAAGTCAAAATCAACACAGTAAAACTTTTCAATTTAGTTTTATATGTTATT	2344
GTTCCACACAGGTAAACTGACCCACTAGGAGGTGAATCTTGGTGATTTGGGGTTTTTCAACTTGTTGATCAAACCAATCCTGAATAGTCATAATCAGGGC	68
TGCGTTTAAGTAAATACAGAGCTTCTCGGGGTAGTAAACCACCGGGTTCTGGCCAACCGGTGCCGGGGACAAAACCTGCATCAATGCAGTCAATGTCAAA	469
GTGATGTGGGGAATGGCTGGTCCGAGAGAAACAGGCTAGGCTTTGTAAAGATTTTTGCCACTAGCTACACGGCGGGACAAAAGCCCGGGAGACTTTAATG	727
AAAGCTAATTGATGTCAGGTTTTAAACTTTAGTTTGGCGATCGCCGATAAAAAGTAGCACAGAACACAGTTAACTTAATCATCCCTAGCTAGGGTAGGGG	10866
GAACCCTAGAAACAATATCCCCTACCCTAGCTAGGGATGATTAAGTTAACTGTGTTCTGTGCTACTTTTTATCGGCGATCGCCAAACTAAAGTTTAAAAC	1602
TTTTTATCGGCGATCGCCAAACTAAAGTTTAAAACCTGACATCAATTAGCTTTTTTTCCCTATCCAGGGATTGAGCATAGCTTTGCGATATCCTGAGTAT	4216
AATGGAAATAGGAGAATTTTTGCGGGTAGCGTACTCCCATTCCCGTTTTAGAAGAGTTTCAATGCCCAAACGGTTCCAGAGTCTTGTTAAGCTATCGACC	592
CTTGCCGCTCAGAACGCACTTCTGCCTTCAAGTTAGGCTGGTTTAGTAATCCCTTAATTTGGATTGGCATTGCCACGGAATGGATGTTAATTTTGTCTTT	121
CTCGAAAACCTTCCTTGGCGTAGTGATCATTGGCCTCCGTAATTATTTGGCGATCGCCGGAGGTTAGTTCGGTCACCTGTCCGGCTTTTAAAATGGATTG	481
ACAAAGGCGATCGCTCCTATCCCGCATTGGGCCATTGCCATAAATTAGAGACAACTTTTTAGGCGACAACAGTTAAGTTTGAATCTTTGTAAGATTGGGA	1957
ATAGTTTCCATAATCGCAAATTTCAATCTCTACGTGGTCACTGGTCTAGGATGGTTAACAGACAACCTTGGGCCCAAGTCAGAATGGTATACTAACAAGC	3883
TGCAAATTGATTACAACACCATGCTCCACACCATTTTAGTCATTGGCGTTACCATCGGTCTTGGCTATGAAATTAACGATCTGGTTGCTAAGTTGGGGTT	643
AAAAAAAGAGGGATGAGGCGCATTATTAACGGACAGCAACAGCCACCCCAACCCGCAGGCTAGAGTGGACTCAGTTGCCAAAACATGACATGATTCCGTT	643
TAGAAAATGATTCTCTTCCACATACTGGGCCCCAAACAGTCCCTTCTCGGCCCAAAAATATCGATCAGTAGTGTGCTCATTTCGTTTTACAATGAGCAAG	872
CCAAAATCTTACGACCTTCTTGACGACGACGACTCTTCCGTTTGCGTTTACGTGCCAACCCAGTTACCTCCTATTTCAGCTATATGCTGTAATGATAGTT	1041
TGAAACCCTACCTAAATGGTGTTTAGAATCAGCGATCCCCTTAGCGCCGCAAGGGCTTGAGGGGCTTGATATTTAGAATTAGACCGGATATAATCGGCAC	2612
GCTTATCTGCATCGAAGGGAGGAGGTTCCAAACGACTACGACGACTTAACTGGCCTACCCCCACGGGAACTGCCGGCAAAGAAAAATCGTCCATCGGGGG	4125
AGCAGTAGCTTACTAAAAGTTTTTAGGGCAGTGAGGGGATTGCGGAGTTGGTGCAAGAGGTCAGCCCAATGTTGTCGCTCCCACTGGTATTGTTGATTTT	273
ACGTAAGGCTCACCAGCCAATCCAAGAGCTTTGGCGAACGCAGGTTCGGTTTTCAAGCCAGAACGTTTCAATTCCGTCACGGTTGATTTTAGACTAGGAG	244
TGGCATTAACTGCTACTTGCAAGTCTCTCGCCGCCTCCACAACTTCACCGTTGGGCGATCGCCTTAAACCCTAGGGGGATAGATGGGTTAGATTTGTGAA	164
ACGCAATAACAAGCGCCAATCATTATCAGACGGGGGAGCAGCAGGGGACGGGGTCATGGAGAAAGAAATGATTGACAGGGAAACTGACTAATATGTTCAA	643
GCAAAATTAGCCAGCCCCCCAAACCCAGCACCCCGGCGATCGCCACTAAACTGATCCATTCCAAGGTGGCCGACACAGCAGAGTCATGGAAAATAGTTTT	418
CTCCTCACTGTCCCCTCTCCTGATTGTTAGGGGGCTTTTTTTTGTCCAGAAAAGATCAGCCGGTATGAAAATTTAACGGAGGCAATACCTTAAAATAAGG	445
CTCGGCGCCCGGCGGGGTTTGCCTCGAGAAATTTGGTTTCAGCGTTGATAATGTGCTGGCCAAAGCTAAAACTCTCCTGAGCTAGTCCCTCGCCCCCAAG	0
CGACATGGAGCACGTGCCAACCGTAGGCTTCAAAACGCTTGCTCACATCTTCGGTGAAGGCCACATCGGTGGAACCATCAATGGAAATATGATTGTCATC	1677
AACCCCAATGCCCTGCAATGGAAGCGGCTTCCCCGGAAATACCTTCCATATTGCAACCATCCCCCAGAATCACATAGGTGTAATGGTCCACAATGGTGGC	742
GTGACTTCTACTCCAGCAGTGAGAAAATTCTCCGGGTGACCGGGGGTAGAAGATTCCCATTGACGGAACTGTTTAATGTCTTCGATGGTCACACTGTCAT	6666
ATCCAACTCCTTTGGTTTTGGTGGCCATAACGTCACCTTAGCTTTCAAAAAATATCAATAGCCCACCGAAAAATTTCCCGAACCGTGGGAAGATGGTAGC	12574
TAGAACTAACCGCAATATTGTAGGCATGATTTCCCAACGCCTGTTTAATGGCACGGGTTTCCGTCACATCGTTAGCAGGGGTGCTGGTACCATGGGCATT	510
AGGTGGCATCGGGGGTCACTTTGTCAGGATCCACTTCCAACTGTTCCACGACGATTTTTTTTACTTTTTCAAAAATTTCCTGATTCATTACAATACCTTT	6741
CCACTGGGGAGAATAGAAGCCCCTATTTGACAAATGTTTCTGGCCAAGGGACAGGGGAAGCATCTAGTGCAAGGGATACCTTTCCGTTAAGATGGTTAAC	20456
AAAGAGAATGGCCTGCCAATTTGGTTGCTGGGTATCTCCTAGGCACAGTAATTGTTCCTGGGGGCAACCGATGCGACCAGGGCTAGACGAAAATGTGAGT	150
TGTGGAGTTTTGTTTGATGTTGTTGTTTCCATTTTTACCCATTCACGGTCCGACGACGGAGTTATTTACTGGGACAGCAATAAATTGTTTAAATTGTTTT	945
CAATTTTCCCAGGGGTAAAACATTAAAACAATTTAAACAATTTATTGCTGTCCCAGTAAATAACTCCGTCGTCGGACCGTGAATGGGTAAAAATGGAAAC	1696
GGCCAGATTAGGGGGAGTTTTTTATTGGCAGCTTAATGAGTTTTTACCCCATGGTGAATTGTTGTGGGTTGCGGGGGACAGTGGTACAGTGCCAGACTGG	365
CAATTCACCATGGGGTAAAAACTCATTAAGCTGCCAATAAAAAACTCCCCCTAATCTGGCCGACTAAGGGGAATCGCAAATTCAGGGTTAAGATTTGGAC	633
GTCTAGGAGACGGTGGAAGGGCATGGTCACATGGGCAGTTTGGGAAATATACAGGCGATCGAGGGAAACATCTAATGCTTCCAATTGGTCAAATTCCTGC	6838
CGTTTTCACGGTCTGGTTTTTTTGCTGGCTAGGAAAGCTCTGCCCAAGGTCGGTAAATACCCCATTGCAGATTATGAGAGAAACTTATAGGATTGTTAAC	4772
GCTCGATAACTCGATAACCTACGCCGCGCTCCACTCGGAATTCCATTTCCAGTTTGGCCCCTTCTGCTAGGGTGGCGATGTATTGGTTAGGATCAATAAC	123
TGACGGTGGCAAAGGTAAAAAATTAATGCTTCCCCTCAGTGGGGAGAGTTAATTTAATATTTGCCATGACACGGCCACGATAACTTGTTATAATTAAGAG	24653
TGCCACCAACCTGGAAAAATTGGTTAAACCTTAGGGGCAAAATGTCAAGACGAGCATAGGTTGGCCAATGGAGCAACCTATATTTGTTGTGATTGACGAT	1261
AAGCCAAAATTGAAGCGGCCGGTGGCAGTGTGGTGGCGCAGGGCTAACAATGGTAACCAAAATCCTTCCCCATAGCCTGGGAGAGAGCGATAATAGGTTA	4504
CTACTTCCGAAAAAGTACGCAGGGTTTCCAAGGCGTTGATGGCAGCCCGGGCATTGTTGAGGGGATTGTTGGAGCCTAGTTGTTTGGCTAGGATATTCTT	930
TACCCACTTCCGCCGAAGCTTCCTGGGTGGCGGTGGAACTAAGGGACTTTTTCAGATCTGGATCGAGGGTAGAGGCCGCCGCAAGGGTATGCTGGGCCAC	594
AGTAAACCCGCAAACCAGGCTTACTGACCCGTTGGAGGGTATTGATCAAAGGTTGACGAGTTTTGCCCTTGTACTTGAGGGTAAGCACTAACATTTTGTT	1078
GAGCACCACTGTTGTCCGCGACGTTGAGATAGGTTTGTTGTTGAATCACGGCGTTTTCCTAAAAAAATCGGACTAGGATGAATGGCTCATAATGTTGATT	143
AACAATCTTTGCTTGGTGGCTAAGATTTCAGTGGCCAATTCTTCGTCGCCGAGTTTCCTTGCGTCTGCAATGTTGGGAAGAGCCATGGTTAAATATAGTC	188
TCACCGAAGTTGAGGGTGCTGCCCCGCTCCGCTAGACCCCGCATCCTGCCCCGTTGCTGTTTGCGGAATTTTGTTCTTCTAGGACTTAACATAGTGTGTT	18939
CTCCAGCAGAACGCACCATTTGGCCGCCCCGCCCTGCTACCAATTCCACGTTGTGTATTTCACTACCAAGGGGAATGCGGCTCAGGGGTAAGGTGTTGCC	1522
AAACCTCCTGGATTTTCTCGAGGGCAGTGGCGGTGGCCACAATGGTGTCTGCAACGAGAACGTCGTAGATATTGAGGTTATCTGCCCGTAAAATTTTCAA	703
TCAAGGATCAACAACACCCGTTTTTCTGGTTTGGCACCCCAGCGAGTCAAGGCCGTGGCCAACTCCTTGGTTTTAGGTTGGCTGAATTGATCACCAAAGG	0
GGACAATGTGGGCCGCATTTTCTTCCTTAGCAACCCTTAGGGTCAGAGAAGCATTGCCCACTTCTTCCCCCTGCCAGTTTTTTACAATACAATCAACCAT	5219
TGCGCGTCAACGAAAGAATGCTTGTTCTTGTAAGGTTGGGGCATGGCCTAGGAAGAAAATTAATTTGACGGGGATTCCCTTTAGGGCTATGATGATTAAT	15114
AGGGAATCCCCGTCAAATTAATTTTCTTCCTAGGCCATGCCCCAACCTTACAAGAACAAGCATTCTTTCGTTGACGCGCAAATTTCGTTAAAATGGTACT	256
TCCCACCAGGAAACCGCATAGGCCAGTCTTTGGCCAGACTTGGTCCTTAGCCATACCTGTCGCCGCAGGTGGGGGCCGGGCACCGTGTTAATTTGGGGGG	1385
GGGGAAGTTAACCATGACCCGCTAATGATCCCAACAAAAACGGCGATCGCCATAGCCCAGAAAGCCCACCGCCGTAGCTTGAGTTTGTTATCATCAGAAA	198
TTTGCCTCTCTATGGTGTGGCGGAAGGTCGCAATAAGCCGGGGGAGGTGATGGCCAACGCTGAGCAGTTAAGGGCCTTGTTGGAAAAGTATAATGTTCAT	7101
AGGCCTGCATAAAAAATTTAGGTTCTGCCCTATGCAATACAAAGTGAGAAATGGAGCCCTAGGTATGGTGACCAATGGCTAGTTAAAACTACCATGGGGG	319
GGGGGGGATTTTTTCCCTGGGTAACACCGCCCTAGCCGCTGACCTAGCCCATGGTAAAGCTATCTTTGCCGGTAACTGTGCCGCTTGTCATAATGGGGGC	749
TTCAAGGATAAAGTCTTCAAGACGCGAAGGTATTATGGGAGGCGGTCCAGGCAAAGTCAAAAGACAATCTGTCAAAGTTGCGGTCAAGCTAAAATTGGCT	201
TAGCTCCGGGGAGCAAAACTGCCTGTCAGTTTAAATGCTAAAGGCAACGTCAAAACTGTTCAGGGCTAACAGTTGCCTTGATTGTGGCAAGATTCTCAGT	638
GACCCATTGCCAGGGGCATTACTGAGAATCTTGCCACAATCAAGGCAACTGTTAGCCCTGAACAGTTTTGACGTTGCCTTTAGCATTTAAACTGACAGGC	2827
TGACCACCACGGTGCGGCCAGCAAAGTGTTGGATGTAGGGCAAAGCTTCACTGAGGATTTTGACTCTGGTGGCGGCTTCCTCGCCGATATAATCTTGGGT	976
CTTTGCTCTCAGGTTCTGCCCAGTTAAAACTTTTGCAATTGGTCAGCCCGACCCTGCCGGTGGGAGCCTACAACTATTCCGAAGGCTTAGAATGGTTGAT	1198
GGTAATAGCCCCCCAATTCCCCATAGGTTTCGGTGAAGTCCCGTTTGCCTTTGAGGGTATCAGTTTTAGGGTCTTTAAAAATGGCATTATATTTGATGGC	140
GTTAGAGAGAGTTACACAATTTCTCGGACTATTCCAAGTGGGGAGGAAAATTAGAGACCGGAGAGAGCTTCAAATAGATAATGATATGGCATGATAGAAA	2039
TGCTACTTCTACCACTTTATAAATGGGCTCTATGGTTGAGAGTTTCAAGAGAGTAATGAGAGGCGCCAGTCCCGCAGTGGTTCTGTGTTACCATTGACCC	271
TCATTTCTGGTAGATGCTCATAATCCTTACTCAAACGACGATACCAGTTCAACCAACCGAACGTCCTCTCGACAATCCATCTTTTTGGTAAGACCTCAAA	2030
GCCATTTACGGTAATAGCTATAGACCGTGCTACTAGGAGGAAAGTCATGGGGTAACATTGCCCATTGACAACCCGTTTTTAGTTGGTAGTAAATACCATT	162
TCCGGGCGGGGATTATTTTTTTTGCGGGCTGCTATGAGCTCATTTATAAAGTCTTGTAATGGATAGCAAGTAGGAGAAGAAAAAAAGGAAAACTAAGAGT	546
CAGCCAGTTGGGCCAAGGTAGTCGCTTTGAAGTGGAACTACCCCTCTGGTACAGTTAGGTGACCATTGTCGTGGCGTCCCCAAACTGTTAGAATAACAAT	3967
GCCTCAACCCCTAGATTTAGTCAGCTTTTGTCGGGGCATCACCGATGAACTCCAGAGCAGTACGGAATACCATGGCCTATTATTCAGCTATGATGGCCTC	5463
TTGCAGGCTAAATTCTCCCTCCCAAGCACCGGAGCGAAACACCTGGGGAATGATTTCCATTTGCCAAAAATTGAGGTATTCGGGGCTAATATGTTCACTC	1392
GTTGCTCCTTGGTATGGAGCGCCGCTTCGGCTCGTTTGCCATGGCTAACGTCCTGGGCTAAACAGAGGATTTTGCTGGTTTGTCCGCTACCATCAATTTC	1834
AAAACAATGGTGGACCAATTCCCCCAAAGTTGTTTCTGTCCCAAGGCAAAGGGGAGGAGAGGCCGTAACCTGGAGGGGAAGATTCTGCCACAATTGACAA	510
GTTGAGGTATTGGGTACTGCCAGCAATAAATTGTTGGTTGGTCAGCTCCGTGGCGAGAAAGTGCTCCGGGTCGGGACTCCTTTGGCTGTAACCTAGGACA	2402
GCCCGCAAATCCCCCCGACTACAACCCAAACAACCATCCCAGGCCCTATTGGCCCTACAAAAGCGTTTTGGTTCCTAGGGGAAGGACTATAATCGGATCC	7894
AGTCGGGGGGATTTGCGGGCTTGCATTTGGTTCCAGGCAAAGGGCCCTTCCTGGGCGGCGGATAGCCACAATAAACGCTTGGCCCTGGTCATAGCGACGT	10185
AGGCATCAGGGGAGTGGGGTAGAGAAATTGTTCCGGCACCGCCGCCAAAGCATTTAAATCTTGAGTGGGAATTAGTTGGCGCTCCTGCAACACTGTTAAG	451
CCCCCACGTCCAAAACCTTCAGTCCACCATCTTTTTCCACATCCTTCAGGCGATCGGCCACGAACCTTCCCTGGCGATTTTCCCGTACTAAAATGGCAGC	756
AATTTTTTGGTGTTTTTGAAGATGAAGCCCAGGACTCTAGCCCTCTGCAGGAAAAGTTACTGACCAAGCTGGCCCAAAACGCCGATGGTACCATTCGTTT	1614
TAATGGGGGTTTAAACCTAGTGGCCCACCCCAAAGGTAAACCGGTGCGTCGCCTCAGTTCCATGTCCGGTGGAGAGAAATCCTTAACTGCGCTAAGCTTC	143
GCACAATGTTGTAGCCCTCTGGGTAAATGCGCAGTTCATTTAATTGTTCATGGAGTTCCGTGACGGTGGCTGTCTCCCCATTGATGTAATAGTTGGAGGA	82
CTCGTCCAGTGCAAAGTACCCTTGCCAACGCCCTCTACCTGCATTAGTCCCTGGGCAGTTTCCGGCCAATGGCGATCGCCAAGCGTCGTATATTAGGCAT	2890
CCCTGGGCAACTATGCGGTCATCAGATATTTAAATCAAACTCTAACTGAAGTGTAGCTTAGAATACGGAGCCCCTTCTCCTCCCTTTCTAAGCTAAAGGA	1186
GGGGGCATGGGGTCAAGGGGAGTGGTGAGGATGCAAAGCCGTCTCCTTTAGCTTAGAAAGGGAGGAGAAGGGGCTCCGTATTCTAAGCTACACTTCAGTT	280
ATTCATCAAAGTCCCCATCACTCCAGGCAATGGTCAGCAGTCCCCTCAACCAAGTGGCAATTTGGACATCGGTGTAACGACTTTGGGTACGATTGGCCAT	203
CCGTCCAGCCAATCCTTGACGGGGTGAAGTAAATCGGGATGGGGATGTTCCTCCATTTCGGTTCGATCGCCGTTGGGATCACAGATGGTATGTTCTAATG	623
ATGGTTAATCAAAAATTTGTGAATAAAATCTATGACCCAGTGCCCCCAGAAATAGTTTGTATTTGATTAAGAATATTATTTTCTTTGGTACTATATTTGA	599
CCTGGACTGCGGCCAAGATCTTTTTTAAAGTTGGTTCCAAGTCCTCCGGTGGTTCAGTCAAAGGTTGTTTACCCCTTGCCCCGGTGGTTAAAGTAGGGAC	1194
ATATCATTCGTTTCTCTGCCCATGCTTTAATTGCAGTGGGTTCAACCATGCGATTTCTGTTGGCATTTCTTGGATTTTTTAGAGGTGGTAGCATTAATAA	865
CAGATCAGTGATTTTTGCGTCAATGCCAGTCTTTTCCTGACAATTTTGCGTTTTCTAACAATTCGTCCAAATTCTGTATCTGATATGGCAGTATGATCGA	11194
TGGGGATGGCAGAGGGCTAATTGTTGCAGATAGGTGACCATGGGCCGCCAAAACTGCTGACTTTTAGCAAAGGCCTGCCGACGTTGGGGAAAATTAGCAA	317
AACTTCTGGTTCTTGAATCGCCTTCAACCATTGGCGTTTTAGCTCGCTCTTGGTATCACGGGTAACAAATTTATGGAACGGAGCAGGGTTAACTATAAAG	6186
AACCGTAAACTACACCGAAAACTTTTGGCTTATCCACGGCCATTGTCATGGCAGCAATCGGATCTTTATGCCTAGGGCCAGCAATGGTTATGTTAGTTTG	130
CTTTCCGGTGGTAACCTACCGGCCCGCTAAAGCCCTTGGGGGACATATTGACCCTGACTGAAAAAAATGGACAAATCCAGAAGGACATTATGATGGAATT	184
TTTCCAAAATCAGAATAAATACAAAAAAAAGCCCTCTAAAACAATGACCTTGTCCTGAAAAACTGACACAAAAATTTCATACCGTCGTCATAGCCCTGTC	27
AGCAAAATTTAACCGTCACCATTGGTGCCCTGCCCAGCGCCCCTCCCCAATAAACGCCCATTACTAGGACAAACGGGGGTTTTTCTCCTAAACTTTTAGG	3245
AACTATTGTGAACCAGGATTTCAGGTGAGATTGTCCCAGAACCTAGCTATTTGATTCTAGACACTAGACAGATTAATCAAAATCCCCCAAAGTTTGAGGG	304
CGGAAGCTGTGCTGGAAGCGGAGGTGGTGGGAGTAACAAAGGAACCCACTGTGGCAAATTTTTGCGTGATGATGCCGTCAAAGGGAGCCACGATGAAAGT	604
AGCCCCAACAGGCTCCTTTTTTATTGCGACCAGTAACGATAAAAAAACTCCTTGTCAACTTTGCTTTACAAAAATTTACAAAACTGTTACATTTATTTAC	1616
GCTAAGTCCAACGGCAAAACCCTCGGTTTATTGGCCTAACTCTTCGTTTTCAATAATTCTTGCCAAACTGAGTCGGTGTAAGCCTTGTTAGATTGATATC	12
CTAGGGATGGTTCCCGGCCCAGCAAACGGGATGTATAGACCCGTTGGGGTAAATCCCCTTGGTATTGGTTGGCTTCCTGGTCATCCCATAAACTCTTCAT	394
TGTTCCAGAGCTTGTTTGAAAGCATTGGCATCAGTAAGGTCACATTGAATTCCTAGGAAATCAGGTCGATTGTGGAGTTCACTAATGTTAGGTTGAATAT	63
ATTAGCCAAACGACCATCTTTGTTAGGGTAATTGGCTAAAATTAGAGCAATTTTCCGTTGGAAAATTTCAGTTTGAGCGCAATTAATGATATTTTTAGTT	1116
ATTAATTCAAACACAGTGATAATAGAGACGATCGCCATGGAGGCTTTGACTGTACCGGATATCCAATAAATAGGGTACCAAAGGGTGATAATGTCAAAAA	437
CAGGCGATAATGGCCCGTTGACGTGGAGAGGGTATCTTCCTCAGGTTTTCGTTGCTGTTGATGATTGGCTATGGCGATCGCCACGGTGGATAATAGTTGT	31
GCTCATGCCGATCGCCCCGGCCAGAAATTCAACGGTAATTCCTTGGTCGAGATGCTCTTCGATATAGTCCAAAGTCGGTTGCAGGCGATAATGGCCCGTT	401
GAACTGAAGCCGCATCTCAAAGCTACTTCGCTAATGGACAATTCTCTTTCCAGTAGTATGGCTTTGGCCCGCTCAACCCGTTGTTGGATAATAAATTGAT	1290
GGTCGATTTTTGACAAACTAGTTGATTTTTGACATCGATTTTATTTTTTCGCCCGGATCTTGCTTGGAAACTGCTAGCGACTACGATATTCTTTCGGGGT	1544
AAGCAAGATCCGGGCGAAAAAATAAAATCGATGTCAAAAATCAACTAGTTTGTCAAAAATCGACCAGGACAGGGTTGGGAATTTTTCCTAGGATGGGACT	143798
AGTGCACCAATGCTTCCTGGGTAAACTGGGTTAAAATTGAGCGAGTTTGCTGAAAAGAAATCAGTTCTTGTTTCCAAAGATCACAGATATATTTATAGTC	321
TTATCCCAGGAATTACTGCAAGTCAGAAAAAACTATTTAGATTCTGTCCCTGTTCTTTGTCCCTAGAGGGAACTTTGTAATCTGTGGTAGATTTTATTGT	867
GTTCCAACCACTTCCAGAAGGGAAAAATCGGTGCTTTATCGTTGGGATTGGCCCAAAATCGGTGGATCTCTGTCCGAAAAAATTGTGTTAGGCTGTTCCC	18912
GCGGTTAACAGAACGGAAATTCCTTTTTCATAGGTCATGCGACCAACGTAGTAAACGATTTTTTCTCCATCTTCGGCAAATTTGCGGCGAAAATTACGGT	541
GCAGTCAATTGCCAATGTTTGCCCAACTGAGGGAATGAAGAACCGGCTAAAGATTGGTGCTAAATGTCCGGAGACTCCACCCAAACAGTAAACTTGCCAT	1677
CTTGGTCAAACTTGGGAGAACCTTGAGCATTAATCAATTGTTGCTCGTAGGCGATCGCCAAGGTTTGGGGCGCCACCCGATTGATATAGCCTTGGTAAGT	143
CCCAAATCAAGTCTGCTACGGTGAGGTGCAAGCTTTCCGGGGGCACCGCCACAAAACTCTCCCCCAAAATTTCTCCCACCTGGCCCTGTACAGTAGTCAG	464
ATCTAAACCCAAAAATTCCAGCCGTAACCTATGCACAAGCCAGAAATTGGCCCTGTACACTGTAATGTTTACGGACAAAAATTTGTGTATTAATGAGAGA	2054
TAATTCTCAAAGCGGTCAATGGTTAAGCAAAGGATTCCTCAGGGTTATGGTAGCGGCCAGCACATTCAGGCCTCCCAGGCGATCGAGTATAATGGTTGCC	5531
CCAGCATAGGCGTCCACCAACAATTCGGCGCCTTGCAAATTTAATGCTTGCTGAAGCCTGGTTAACAGTAGCTCTGCCGCCCCGCTGTTAACTTGGAAAA	237
GAATGGTTTAAGGTACTTTGATTTGTATTATGTTCCCTCGGATTATTTCTTAATTTTTACTTTAAAAATCTGCCCAGCGACGACAAGATACAATGGTCGT	3549
TCCCCCTTTCCAGTTTCCCACTCTTTGGCAGAGCCTTGGCCCAGGCTAAGGGCCTATTGAAGAGGAATAAAGTAAAGAAAGTGGGGTACAGTTTTTTGTT	196
CTCTACAACAAAAAACTGTACCCCACTTTCTTTACTTTATTCCTCTTCAATAGGCCCTTAGCCTGGGCCAAGGCTCTGCCAAAGAGTGGGAAACTGGAAA	130
AGCCAATTTAGGCTATCGCTATTGGGACGAGAGTGATAATCCGGTTTATCGTCTCTTTCTTCGCTAATTTTTTGCCCCATTCGTGCTAGTAATGGGAGGT	13918
CCAAATATTTGAATGCTTAAAAGCTCTGACGTTGGCGATCAGGGCTTTTTTCTTAATTGCTTAATTCCCGGCAAATTCCCCAGCAGTTTAAAATTGGGGC	730
CTAAGACAATGTATCCAATCTCCCGCCGAACAATCAATAACTGAAACTGATTTACGACGTATTCTGCGAGAAGAATTGTCAGAAATGAGATGATGGGGAC	210
ACTAGATCCTTCACTGCAAAGTTGCCCGGAGGCGATCGCCGCTTCTGTGCAGGACTACTCCTTTATTGACCGAACACTTTGTAATGCATATTATGTATGT	2279
GCGGCCATAGAAGTCATCCTCCAGATGATAGTCTTGCAAGGTCAGTAGTAATTTGGGAGAGGGTTTAGCACTCCCACCTCACGAGTGCTAATTTAGCTAA	36
GTGAAGGATCTAGTCGGCTCCCGATTTTTGCCCTGAGTTCGGGAAACCACACTCACCGGGGTGTTGCACTGGGTCAAGCAATTTAGCTAAATTAGCACTC	3960
CCTTCTCTTTGACTCGCTCGGAGATAACCGCACCGTTTTGACCGGCGTTTTCGGCAATCCGTTTGAGGGGAGCAGGCAGAGCCCGGGCTACAATCAGGGC	232
GATTATTCCCGGGCCCAGTCAAAATAAAAAATTGGCTAAAATCCCTATTAGAGCGACTAGGTTTTGCAATTCCCGTTGTGAGAGTTGTTAGAATAGTTCC	737
TCTTCCGTTATATCCCAAGCTTTTTTTCCCGTGGGAGTCACATCTGGGGCAAGGAAAAGATGGAGACGGGATTGATCTTTGACGGGATTATCATAAATAC	638
AACAAAGAATGTTGGCGCTGGTGGGGTCAGCCCTTCGGTAAATTGAGTTAAACCTCGGCACAAGTAGCCTTAAACCCTTAGTGTAAGGGAAAATGAAGAC	710
GCAGATTTTTTCCGGAAAAATTAGGGTAGCAGGTAGTTTAGCGGCTCTGTTACTTGGCCTAGAGAAACTATCCAGTCTTCATTTTCCCTTACACTAAGGG	3634
AGACTCCAATTCCCAATAATTTCTTTTTCGGGCTAGGATATTTCCTTGGCCCGTTTATTTTTATCTATGCCTCGTTCCAAAAAATACTTAAAATAAGAGA	822
CCTTGACCTTTTCCCCCCGGGCTAGCACGGCTACCCGTACTGTTTGCCCTGTTCCTTTGGGTAAAGAAACAGTGGTCCGAATTTGTTGGTCACTGTATTT	906
AAATGGACAGTAAGGCTTTTAGCTTACTTCTTTCTGGACTGACTTCAATCACGTCCCCTTCAAAATCCTTAAAGGGGCCGGAGAGCACCATGATGTGATC	133
GATGTCGGGGGTTCAAGTCCTCCAGGGCGCGTTGACCACCAATTACCTCGCCAACGATTGTTACGCAATTATTCGACTTTGCGTTCGGTGATGTTCCAGA	12
ACGGAATTGTCTTCGGTACTGTCGGTTCTGACCGCTTCCTTCTTAACCACAGGTTTTTCTTGCCTCCCAAATCGTTATAACTAATGAGAAAATCTGGAAC	391
TGATCCAGCAAAACTGCATTCTAGCGGCCAACAGTCCGGGCGCAACAGCAAGGCAAGTGGGAAAAAAGCAACTTTTGCAAAAGAGGGTAAATCAGTTATG	4885
GACAATTTCTCATCATAACTGATTTACCCTCTTTTGCAAAAGTTGCTTTTTTCCCACTTGCCTTGCTGTTGCGCCCGGACTGTTGGCCGCTAGAATGCAG	1104
TGCTCCAAAACATAGGCCACCACCAGGGGCGCTAACAGGGGATGACAGACTTTGCGTTCGCTAAGGTGATTGACCACTGTACTGATGTTATTGTCTTTTA	382
AGATTTTTAATCAGCTAAAAACTGTACCAGTCACGAATGGAATCAGCAAAGGTTTCATCACCATTATCTTGATCATTGTCGGTAAATTCTATAATAGAAG	230
TGGTCAGACCGTAAATAATTTTCTTTAGTCTAATTCTTTCGCGGTCACTCTCAATTTTGTTGATAACATCGGGTAAGCATTCCGTGTTAAATTTCATGAT	5466
GGCCATCGTCCACTTACATCCGGGGAGCGATTTCAGGAGATACCATTGGGGCAATCATCTCTAGACTATGGTGTTGGTGTCGGCCTGTTATCATACTATT	1841
ACCAAGGCTAATGCAGCCAGTGGTGTCGGAGGAAAAAGACAAAAGCACTTAAACTATTTTCAACGATTGTGCTGACTGCCAACAATAGTATGATAACAGG	82
TTGTCGCCACGGTAGCGGGTCAGAAAAATAATTTTTCCTTGGCGATCGCCTGGGGGAAGACCGAATCTGGGCCATGACGAACCCAGGTTAAAATCAGGGC	1230
AAAATTATTTTTCTGACCCGCTACCGTGGCGACAATGGTGGCCAGGTTGATACTCCTCAGGTTGGTTAACAGCCTATCCAAAACTTGCTAGAGTGTTCAT	256
ACCGTTTTATCCTCGGGAACGGAGATGGTATAGGTCTGACCCTGGTGTTGGATTTCGGCGGTGTAGGTGTTAACCATGGCAAAGCGGTAATAATAAAAGA	3286
GAAGATTTGTCATGGGAAGGGAGAATTCCAGCCGAATCTAACCTTGGCCGCCGAACTGCCGCTGATAAACTTCGTCTTCTTTTTCGGTGATAATTTTCAA	962
TTCGGCGGCCAAGGTTAGATTCGGCTGGAATTCTCCCTTCCCATGACAAATCTTCCAGAGCAACACTTGCCACCCCAAAAAGCTGAGCCATAATTCAGGT	918
AATTTCGCTTCATCCCCCATAATATCGGGCACATCAAGATACTTTTGGTAACCTAATTGCAGGGGTTTAAGCATGAGAAATTCTAGGTTAAGATAATCCC	128
TAATGGGATAGGCATGGTGTGCGACCTGTTCAAAACCTTTAGCCCAGGGGAGGATACCTTGGTATTCCAACTGCGGAGCTAATGGACTAGGATGGAAAAT	2208
GTCGATGGCGATCGGGGAGCCCTCTACTGAATCAACAGTTGATAGGCGACATAAATCAGCTTGGGTAAACTTCCCGGCAACCACGTGGTAGGTTAAAATC	72
CTTCGTCCTGAAGCCCGCTTGAAAGATATTCAAAGCGATAGTTATCGTTAATTTGATAGCTGGTCTAGTCAAAATGGTGACGAACATTTAGATTAAGATG	594
AGTTGTAGAGCTGTTTCCCCTTGACCAGTACCCACGGCAATAAACACTAGGCCCATGTAAGCACTAACTACATAGGAAAGGAAGCGCTTAATATCTATTT	121
GTAGCCAGGGGAAGGAAAGATCGATGGCGGGTTGCTGCCAAATATGTATAAGCACCAACAGACTATGCAAAAATGCAACAAAAGTCATTAATGTGCTTAT	722
CCACCCCGTAGCCTGCCTCTTCCTCCAATTACCCAGACTTATCATTCACTTAAGCAAATGGTTGTTGATCTGGAATTTTATTTCCCCTATGATATGGTGT	9114
CAGGCTACGGGGTGGCAGTCCACTCCAAGGGAAAATTTGAGAGTTTGATCCGAATTACATAAATATCCGAATTACGTAAATAGGGTGTTAATCTGTTGCC	6118
AAAGCTGTTATAGCAACAACATTGATTAATTTCTATCTAATTTTTGACGGTGCCCATTGCTATCAGTTGTAAGTTGATGAAAATGCTGTAAATTTTTGTA	1506
TTTGCAAAATCTAGGAGCTAGAACTGGTCAGGGCTGGGGCAATTTTTAATTATTGTTACGCAGGTCTTGCCTAGGGGGGGGGAGGCCGTATTATCTTCTA	303441
CTTTGGCCTTAGCCTCTCTTTCGGGTGGACTAATTGTCATGCAGGGTTCTCCTCGCTCGACAATGAACTATTAAGGGTTTCCTATGCAGAATAGTGTAAT	58
GATGTTTGCTGAAAACGCCTATCTGTGCAAGGTTTAACATCGTTATTATGAAGCGAAAACTAATTCCCTTTTTTACGCTTCCTCTATTACACTATTCTGC	386791
CCTCCCCCTGCCCTCCACCCTCCCCAGCATTTAATAGAAGCGGTTTTAATTTCGCTTTTACCCTATATTCACCCCTATAACCCCTTGTTATAGTGGCTTT	7689
CAGGGATATGATGATGGCGGTTGGGGATGCGCCAACTAATGGCAATATGCCGCAATAGAGTAAGAATGATGTAAATATCAATGGCTTGGCTAAGATGGGG	3363
CGGTTTTCTTGATCCCTTGTAAACCGGGAAAAATACTAGCTAGGTGCTGTTGAGCTAATTGGCGATCGAGGGCAAAAGGTAGCCATGGTATTTTGGGATC	536
CTGCTCTTTTCTAGCGAGGTTTGAACTATGGGAACTAGTGCCAAATATCAATGTGTCTAGTACTGATTATTTATGCTTAATGGACAGCATAGAATTTATT	802
GCTAGAAAAGAGCAGATAATCTTGGCGGTAATGTAATCGCGGCACCACCACCATAGATCCTTCTGCTAATTTGCTGACAAAAATATGTTCAAATAGGACT	147
TAATTTGCTGACAAAAATATGTTCAAATAGGACTCTACTTTATCCTCAGATTCCATTGGACAACTTTTAGTTTGTCCACTAGATCAGATAATATTGAGGG	544
CCATGGGAGTTTAGACTATGACTAACAAAACACTGCTTGGTTAGAGTCAGATCCCCCAAGTGGCCACCAAGCTCTAATCTAAATTCTTGCTAGAGTTGAG	701
AAATCAAATCAATAATTTCCGGGTCGTAGCCTTCTTTTTCCAAAGTTTTTAGTGCCTGTAAACAATGGTGACGCATGCGGGAATAGGTCAAAATAGTGAC	1433
ATAAATAGCCTTCGCCTTTGTGCCCTAATCGACATCCACCCTTGTCCCCTGACTAAAATCTCCGCTATGGTGGCCAGCCAGTGTGTCAAAATACTAGATT	3173
TGGTTTTTTAGACTGGTCCAAGCAACTAATTACCGTGGTCAACAGCACTAGGACCTTGCAGCTTGATTTGCCCGTGCCATGTTTTTGATAGGATAAAAAG	1969
GGGAGTTTGATGGCTTTGAAATCAATTTTCCTCGGGCCGGGGCCGCTGGGGGAATGGGAGGGGGCGTGGCCTGGGCATTGGAGACAAAGATAGAATCAGG	1096
GTTCAGACAAATGCTCCATCATTACGCCGGGAACTATGGCCGGCCTAAAAACTGGCCCTGCCCCTAGCCATCACCAAAATAGCAACTATAATCTGTTATT	123700
ACAGACCAATGGCCTTGCTTAGCCTAGCATCTACCATGAATCTAAAGAAAATTGTCAACTTCTCCCACTCTTTCGAAAAAAACGTGTACAATGTGTTACT	49195
TAAGCCTGAGTCCGTCTTCTTAAGACACTTGTTTGAAAGTTAAACTCTAATAACTCTTTAACCCCGCCTCTGGTGGGGTTTTTCGTTGTAAGATGCAGGC	797
CCTATTTCAGGATTTGGAGTAAGAACTGAGAAAGAAATTTTTCCTGAAAACTTTGCCAGAAAAAGAAAACTTTCGGGAATTGTGAGTTATTTTAAAGCGT	2245
TCCCCGGATGCACCAAAAATGGTCAAAATGAGGGGTTCTGGAGTGCGTTCTTGACGGAGTCCAGTGCGGAAGGGATTTTCGAGTAGCGTTACCATGGGGA	1350
TTGCATGAGGTGATTCTGCACCATATCTCGTAAAGCCCCGGCGGATTCGTAATAACCGGCTCGTTCTTCTACCCCTACCGTTTCTGCTACGGTAATTTGC	213
GGGGCATCCCAAGCCGACAACACCGGAGTTACTACTCGCCAAGCTTCTTCTACCTCGTCGGCTCTTGTGAACAGGGTTTGGTCTCCCAACATACAATCTA	442
TTGACTAGGGTGGACTTGCCGGAACCGGATACCCCTGTAACACACACCAGTTTGCCCAGGGGAATGGTCACATCAATATTACGCAAATTATTATGGCAAC	406
CGATGAGGCCTGGGATAATGTCTCTCTCGATGTATCGCGGAAAGTCCTTGCTGGCCTAGTGTCCGCATCTGACTCTCTAACAGCAAAGTATAATGGCGTG	887
TCCGTGGAAGTTTCTGGCGGTGAGTTGTCTTTTGAAGAAGTTTCGGCAGACAATGACATCCGCACTGCATTAGCCCAGAACGTTAGCAATATAATTGCTT	317
TATCTGAAAACCGCAGTCTTGCCTGCTCCCTTTCTTCCCAGTACCAAAAATGATGACTTATTTGTGAGTACTGAATTCAAAACACCGTTATCATAGAAGT	425
TTGCTGGAAATAACCATAGACCGTTCGCCATTTAGGAAAATCATGGGGCAGAAGTCGCCAGGCACACCCCGTTCTGAACATGTAAAAAATAGCATTGAGT	75
ACTAGTTTTCCGTTTTCTTCCCCCAGTTTTTGCTTTGGGTAAATGAGGTTCTACCAATTGCCACTGGCTATCAGTGATGTCCGTGCTGTAAAATTCCCGG	517
GACTGCATATCATTCATCGTGATGCAGGATCGAGGAATCACTGATGTACTGACTGCCGATATCCATTTTCAGCAGGCAGGATTTCGGGCACTATTAAGGG	899
CGCCATCTCGATGATTGCTTCAACGGGATAATCAATTTCCGTGGCACGAGCAGTTAGGGCATCTTGAATCCGATCTGGTAAACACCTTAAAATAATTTCT	186
TCCGGCAAAGATTATATTTACCTAACTTGGGTTCAACCGATAGTCTTCAAACGTTATTCCTTATACCTTACTCAAAAAACCCTAGGTTATTATTGGAACT	167
CAGGGGTTTTTAATGCCAAATTTCTGTGTCTATCCGGGCTGTGGAGCCTCCCGATGACCCTGTTATGGGGAGAAAATGCCTAAAAAATGAGTCTATTCCA	3112
ATCCAAGTTTTCGTAAAGGATTGTGACAAAATCCCGCAAAACTGCAAAAATTCGTGGGGAAAAGTGATCCTACTTCCACACTTTGTGCATAGAATAAGGC	59341
ATCACTTTTCCCCACGAATTTTTGCAGTTTTGCGGGATTTTGTCACAATCCTTTACGAAAACTTGGATTTTACCCGGACTTAAAAGTTAACCTAACTCAA	626
TATCAGCCCTATGTGGAATGGTTGGGAACCATGTGGAGCCATGCGGTGGCCCCTTCCACCCCCATCCCCGATTTGAAGCTACATATGTTAGCGTGGCAAC	2011
TTTACCTAACTATGTCCAAGCTTATTGTCCCCAGTAAACCGGAAAAATTAAGCTAAAGCTTCTTCCCCCCGACGGTACAATTCCCGGGCATAATCAGTCC	679
TATGCCCGGGAATTGTACCGTCGGGGGGAAGAAGCTTTAGCTTAATTTTTCCGGTTTACTGGGGACAATAAGCTTGGACATAGTTAGGTAAAATTTGACC	1423
AACAAATTCCATCCCAGGGCAACCTAGGGCAACTAAAAGCCCATTTTCCCGATTTGGAAATGGCTCTGGCGTGGCTCCACCGTCGGGGTAATTTAGAGTG	1737
TAAATTTAAGGCTGTTTACAGAGAATATATAAATGTCGATGGTCCGTAAAATAGGACCACGTTCGTTGCATATTACCTGGATCAGTATTAGATTTTATAT	2252
AAAATCTAATACTGATCCAGGTAATATGCAACGAACGTGGTCCTATTTTACGGACCATCGACATTTATATATTCTCTGTAAACAGCCTTAAATTTAGAGA	176
ATGGCTGATAAATTGGGGATGACCATACCAGAAACTTAGCTTCCTGCTTAAAGAAAACCCCACAATTCCGGGGAGGCACAGCCTAGGGGATAATGGGAAA	1474
TGCCAATTAAATCTGGATCAATAGTCAAAACTTTGGCTAAATTTTCCTTCATGGCCTGGATGTGGGGTTTAAGTTTGGGTTGTTCTGCCACAATCACATT	1080
ATCAAAGAAGGGTAAACACCGGACCATGGGATAGAAGATTCTTGTCCTATCCATGCCACTGGTAAAGGTTGTTACGGTTTGCCTGTTGCAAAATGTGAGA	237
CTGGCAAAGACGCCAGGGTCTGGGGAATGACCATTTGATGTCCTGTTCTTTTTCCCTAGTTGTCTTCCTTTCCCCAGCATTTTTGCTATAAACTGACCAG	5586
AAAAGAGCTTTTTGTTGGTGGACGAATTGCTTGCCTAGGATGGGTTTGGGCACTTTGCCTAAATTCTGAGAGGGAAAATATTTTTCGTTACATTTGTGTA	200
TGCCCAAACCCATCCTAGGCAAGCAATTCGTCCACCAACAAAAAGCTCTTTTGGTCAACAGACTTGACAAAAATCTTAACAATACGTTACATTTATTTAC	3714
TTGGTTTACCGTAAGCAGAGCCAAGCCACGGTACCACTTGCCATAGCACCACTGACACCCTTGGTACCGGGTGTTATTTTTTTTGCAATATGATCATGTT	20354
GTGGAGAGAAAAGTCGTTGTGCCTAGGCAAAAGTTTTAATTTTTTTAGCAAACACCTGTGATTCTAGAAACTCTTACGGTATCCTTACGTCAACTAGCCT	124739
GCCGCCAGGAAAAATCTGCCACAGGATTAACTCCACTGGCAAAAACCAACCCTCCCTGCCTTGGGGACGCCTCCATCGAAGATTGGAGTATAATCAAAGC	812
CCATGGTGACTAATTACTACTTAAGTTAGGCTCCATTATGGAAAAAATTTGTCCCCTGGTGGTGCTTAATTGGGGCGATCGCCGTGATATTATTACAGGT	8111
TTACAGGTAACGCGGATGTGGCGGAATTGGTATACGCGCACGTTTGAGGGGCGTGTGGCTTTGCCTTGCGAGTTCGAGTCTCGCCATCCGCATTTTTGCC	0
CGTGGACAGTGGAGATTTGTAGCAGATTAATGAAATAGTTGTAGGGAATGGTGCCGAGAAAATACAGACGACTTAACTGTTCTGGCGTTAGTTTTGGTTT	590
ATTTTCTCCATGCCCTGGGTCCCTGGGGCCATAGCCTCGAACAGTTTACTCAAAACAACTCAAACTCAATTTGGGTAAACCTTCAGAGTATGATGGGAGG	1305
ACTTGGCCACCCGCTCCACCAAAACTCGGAAAAAAGCAATATGGGCTGAATCATCGGAGTTGGAGCCAGAAACCTCTGGATAGTAGGTTACAATTACGTG	8136
GGAGCAATTACCCCGTATTTGTTAGGACTCCAATCCCCAAGCCCTAGACTGAAAACCATAGCCCAAAAATATCGCCTTGCCTTAGGGATATGATGGGGAA	1880
CTGCCGACAATAATGCCTGCACTTCTCTGTGAACCGGGGCCGAATCACTTTCAATGGTGGTTTCAAATTCTAATCCTTGGCGCACTGCCATAATGGCCAT	379
AAAGACACTCCAGATTTTCCTTGAGTAAAACAATCCACTGGAATTGTTCAGTATTATCTGCCATGGGTTGACCGTCGCTGTCGGGGTAGATAATAGTGCG	585
GAATATAGCCAGCGACCACGGCAACCCGGCTCCGACATTGACGTTTGTTTTTCCGGCAACATTGCCATCACTCAGTTGAGAGTTTAAGCCGATAAGATAT	1943
AATTCATAGGATGTGTAACTAGTCAAACGGGCAACGGTAAGCAAACCTTTTAAACCATAGCGAAAATTGTCCAGGCCGTGATTTTGTTAAGATGTAGTCC	4076
TCCTTTAGCCTTAGCAGAATCTTTGAAGAAAGAAGGTTTTTCTATGCAGGCGGTTAAGCCCGTCGCTTGAGTCTTAGTTAGCAGGCCATCTGAAAAAAGT	0
ATACTGCTTGGGCGGCGGTGGTGACGAGGGCTTCGGTTAAGGCCATCATCTCGTTATAGTCCACGTAGGCTTGATAGACCTCAATGGAGGTAAATTCAGG	428
AAGCATTTAACAAAACGGCGGGAAAAAATTCTGTAGCCCGACAACATATCGTCCAACCGAGCCCCAAATTGTAATTCCACAATGCCCTTTAATAGTTGGT	22
TTTGCTAGTCCTGTGTGATCCCTATTAACCAATTAATTATCATCGTGGCTTTGGCTGGACAAACTTGCAGAGGGACAACCGGCCAGATAAAATTAGCCCC	1281
GGGGCATTTCGGGTGACCGATAACGCCACATAATATCACAGGGGATTGCATTTTTTAGCTGACCCTAGATGGGGTTGATTTTTGTGGGAGAATGTTAGCC	1223
AATCCGATGGTTTATCCTCAGGTTGGCTAACATTCTCCCACAAAAATCAACCCCATCTAGGGTCAGCTAAAAAATGCAATCCCCTGTGATATTATGTGGC	640
CCTGGATTTCAATTTTATAGTCAACTTCCCTATTTTTTCGGGGCAATAATTTACAAATTTTTGACTCCCACTAATCCCTACACTGCCTATAAAATTTTGC	51
ATCCCTTTTTGCCAATGATTAGGCTTATTTTTGACTAAGAAAATGGCACCTAATAAAGCAATAAAAATAGTTGTGTAAACGAAGGTGATAATATGGGTTA	495
CAGTTTGCTCTTTTGTCCAGGCATAGAAATCGCTGTGGTAAGTGCTAGGTGAAGGCATTGAATTATATCCTCGCTCAACATCCAATGTTAGCATTAAAAA	104
TTTTACCAAAAATAGTTGATTGAACTGCAGCAATTACAAAAGTCAAGGGGGTACTTTTCCCCAGGGGGCAAATCACTGGGAACTAAGCTTTAATAGACTT	420
CATTATCGACCCAATATTTCTGCATAATTTCTTGATCTTCAAAGGTTTCTTGGCCATTGCCGAAGTTATAAATACCTTTGGAGCGGTCAATAATATCTTC	106
TATGCAAAATAAGCCAGCACCAATGCAGTAATCGCATGAAAATTAATTATTAGTTACAAACTATACAAATATTTACAAGGAAAAAATCCAGTCTAGGAAT	23631
TTTGCCGATTTCTTCCCGGTAAATTACCAACTTCTGGGCTTCAGGAAAATATTTGGGCAGATAAACAAAACCCACATTAGTTTTTTCTAAAATATCCTGT	672
CATCCCTGCCAATTCAGTTCCTGTGGGACGTTTAATACGATGGGCAATCAAAAAAGCACCAATCTGGGCCGGGGTAGCTTCCTGGGTTAACATCAACTTC	1235
TAAATACTCTGTTTTTTCGTGCCCAAGAGTTTTCCAGCCTTGCAAAAGTTGATCGGTAGCCAAAATCACCTTTGTCCCCTGGGTAAAAAGCTATAAAAAA	602
TTACCCAGGGGACAAAGGTGATTTTGGCTACCGATCAACTTTTGCAAGGCTGGAAAACTCTTGGGCACGAAAAAACAGAGTATTTATGTACAATGGGAGC	75
TTCTCCAGAAGCGGCGTTTTCCCCGCCGTTAGGTTCCCCAGGATTACTGGTGGGAACCAAATAATTTGACCAAGAAAGTCTCTTAGGCTACACTACTAAC	12325
CCTGGCGCAGAATATCATCGGCTACCCGAAAAGCTTCCTGGAGAGGAGTTTCGGCGGGAATAACCGACAAAAGTTGGTTATTAGGAATCACAATTAGGGT	1138
CTAATATTTTTACCCTCCACTCCAGCCATTCTCCCGTGATAGAGGGAAAAAGCTCAGATTCACATTGACAAATTTGCTCAATATGCCTAGTGTAGGGACG	10088
TCAGACTGCGTTTTTGTTTCAACATGGGATTTACCGGACAGTTGGTGAAGATTAGTTAAGAAAATAAACCCTAGGGCGGTGCTTAGAGTCCTTGATTCCT	2005
CCACATCAGTTGTTCCCGGCGATTTTTCAGGGAATCAGACACAACTAAATCCGTCATGGGAGTTCAATAACCATCATCTCTGAAATGTTATAACCTAGGA	4555
CGAATGGCGGTGTAGGCTTCTTCCTGGTTTTTGTAGTCCCGTGTTAGATAATCCTGGCGAACCGCTACCCAATCCTCACCGTTGAAAGTACCATCTACAT	1817
GCTTTCGGGTGAATAGGATGACAAAATCCTAATGGTTTGCATTTTCTGTTTGAATTACTTTGCCGGGGATAAGTTCCGTGGAGGCTGTTACCCTGGGAAG	348
TCCATGGATTTGGCTCCCATCTACGTCCCCAAACGATCCCGCCTTCCCAGGGTAACAGCCTCCACGGAACTTATCCCCGGCAAAGTAATTCAAACAGAAA	5480
AGGTAAGTTGGGGGGGAACCCGGCCAATGAGGGTTTGAATTTCCTCAAAGGCTTTTTTCCGTTCTACTTCAATGGCTAATACTGCCTTAGCATAGTGATT	1945
CACATGGCGATTACCCAAATGATAGGCGGCCTTCAACAAAATAAGGCGATCGCCACTGGTGAGATGGAGCAGAGGTTCATCCGCTGCCAAAATAGTAATC	544
GCCAGCGCAAAGTTGTTGCCAGTCAGTTTACTTTACTTCATGAAAACATTGTAGCGAATGGCTTGATTTTCTTGGGCAAAATTGCTAGGAATGCTTATTT	1334
CGGGGGGCATTCCACAGTCACTAGGATGGCTTTTTGCCCTTAAATAAGCATTCCTAGCAATTTTGCCCAAGAAAATCAAGCCATTCGCTACAATGTTTTC	6021
TGAATGCCACCGAGATCAAGGCGAATGCCATGGCGACTGTAGTTGGCATAGTTGAGAGGATTAAGGGGTGTGAGTTGCTGCTGTTGAGCTAGACTATCAT	1842
AGAAGCGAAAACCACCGACAATATTGTAGCGAATATTATTATTTAATAGCTGTTCTTCAAAGGCCCGGGATTGGGCATTGGTGCGATATAAAATAGCAAA	338
CCCTTTCATCATCCGCCTGGTAAAGGATAATATCATCTCCGCCACTCCGGGTAGCCTTGAGGATCTTGTCAATCCGTTGGCTATTATGTTCAATTAAATG	587
GGGCCACAAAAATGCTCCACCGCCCGCCGTTGGGAAGGATTGAGGTGGGCAAGGTAGTCGGGGACAACAGTCATGGGCACAGTAACAGTAGGCTTAAGGT	94
TAAATGGTGGTTGTAGATCTCTCAACGAAGGGCGATTGCCATGGAAACGGAAAAGAGCGAAAAAATAATTTCCCTTGGTTGATTGCTAAACTTAATTGTT	519
AGATTGACCATCAGGTCATGGGTGAGGGGACGGGTGGGCTTTTGATTTTCCAGGGCTCCGATAATCGACCGAGCTTGGTCTTGGCTGATATAAATGGGTA	565
ATTTTGACAATTGACAACCCTCCCCATCTTAGGGGGAACGGTCCTTAGTGACCAACTGGCCATGACCCTGGGGGGAGTAGGAGTAAGTTAAAATGAAAAC	6166
TTTCAGTTCCAGGCTCCAGATTTAGAAACCAGTTTGCGGCAAATTTTAGGGAGTTAACCAATCCCCAAAATAGCCCCAATGAAGATGCTAGGATGCCTTG	631
AAACTGAACAGGCGATCGACCAACGTTAAAGAAATCAACCCAAGCCCATTTTACCCACCATCCAGCCGAGGTTAATAGAAAAACAAGATAAACTGGGGCT	462
TTTTCCAAATCCTGACCGTTAATAAATTCCTGCACCAAATAAAAAAACTGATCCTGTTTACCAGTGCGGGGATCGTCCACCAACAGGGGAAAATAAGCAA	242
GAAAGGAAAGATTACCATGGTGATGTGGGGTTTGATGACCCCATTGGCCTAGGGAGAAAGAGGAGCCAATCAGATGTTAAAGGCAGTATTGTTAGACTTC	544
TTCTCCCTAGGCCAATGGGGTCATCAAACCCCACATCACCATGGTAATCTTTCCTTTCCTCCTACCAGGGATTAATGCCCATCTCCGCTAAAATCAGTGC	611
GGGTTTTAAGCCAAATTGAACGCCTGCAGTCCCAAATGGGTGCCTTCTGATCATCGTTGCTTGGTGTGGAACCTTTCCAACGGGTCTGGGTCAACCTACC	1967
TGGTGTGGAACCTTTCCAACGGGTCTGGGTCAACCTACCAGTTTAAAACCTTGCACAAACGGCTTGTCAGGAAACCGACAGGACTCGATAATGGGCAAGC	1126
AAGTCCGTTTGGGCTCGATTGCGGTTAAAAACGTCCCCCGGCTTCAAGCGCATTTCCCTGGTGATGATGAAATCCCTGGTTCTGCCCTGCACCGGCTCGT	0
AACTGATGGTACCAAATAGCCCACTGCTGCTACTGATCCCCCCCCCGGCGGCGATCGATCCCGTATTGCCTTCTACTACATCAACGTTGACAATTACTTC	1928
AAAACGAGGGAAATGGTCCGGCGGCGGAAAAGGTTAGCAGTGTAGGAAGTGCGGAATGGATCGCCACCAATCCACGGGTCGGTAAAGCTAACATCAAACA	273
CTCTAACGATCGCCGGAAAACCTGGTACAGCGCCCTGGGAACCAAGGTTAGAGCCGTAGTCCACAAACAAAGCTCCTCCCACCGCTGCGATAATGGGAAA	742
AGGGAGAATCCCGCATTAACTTCGGTATTGGCGAGAAGTTCTAGGGCAAAACCCAACCCACCATTGGACAGATCCGCTGTTAACTTGAGACAATGTTTGC	4376
GATCGCCTCGGGGATAAGGGCCAAACCCACCACAGCCCCGGCCAACAAATCTTCCTTGGTATTGCGAAACCACTCCCGCTTTAATATCGTCCAATTGATC	911
AAACTTTTTCCGGAGCATTGATGTGACCTTTCATGGTGAATCACCATTGAATTCGACGCAAATTCTGAAAAGATTTTGATTTCCATCTAACATTATAGTT	780
TGTTAAATTTTTGTTAATTTTAATTACCTAATCGTTTCATTGATCGAGCTAGTTAACCCTTTGAAGAGGAGGTAACAACTAGTCAACTATAATGTTAGAT	1368
AAAGTTAACCTTCATGGCCAAGGCTGGTTGGAAGTAATTTGATTCTTTCAGTTTTAGTGTTGTTTTAGGATTATTGAGGAAAAGACTTTACAATATCATT	205
TAGCAACGGTTTCTTCCTGGTGGAAACCATGGACGGCATGAGAGGCTGGGTGACAGAGCGTTATGTTTGTCCTTGATGGAAAAATGGGAAATGATATTGT	283
AGCCAGATGGGCAAGGTGAAAGTCAATGGTGATCATTGGTTAACCTATGGGGCTCAATAAAACTTTCCAAAGGTATTCCCGTCTCGTTAGAATCAGAGGT	11262
TAATCACCTAGCTAATCCATAGTTGAAAATAGTTAGAAAAATATACACAGGTGGGGCAAAAAAAATTGATCAATCACCAAAAATGATTCAGCATTAGGGA	1027
CTGCCATAAAGGATTCGGAGCGGAACACCCCACAATGGCTGGTCATGCAATCCTGAAAAGCTTGGCGCAGGGTGTTAATACGCACTGTACCCTGTTGGTT	242
CCAGGGAAGCAGGAATCACAGAGATAACGGAAACGGTCTACGAGCAAGCTAAACAAAAGTTCAATTAGCTTAGCCCCGTTGGTAAGTTAATCTGAATAGC	454
ACGGGGCGGAAGTGGGGCAAACTGTGTTCCATCTCCACCTCCATATCCTTGGCGGTCGCCCTTTTAGCTGGCCTCCGGGTTAAGGGGTTATGATGGGAAA	394
CAGGTGTTGGAGCTGGGGGCAGGACGGGCGCAGCAATTAGGTTTGGAAGTTGACCAAGTGCTGGAATTTTTGCCCCTGTCGGGTAGTTTATAGTTTGAAG	367
CCCCGGCAAAAGTAACTTGTAATTCTGTCTAGCCTTTGCACCTACGGCAAACCGGCCCCAAAAAATTGTTTTTTCTGCCCTGTTGATGCATAATGAAAAT	6570
CCATCCCTTTGGCAAGTGTTATTCTCCGGTCATCGGGGCTTATTTATTTGGCACCCCATAACCTTACTAGCGGTGGTTGGTTTAGTGCTAGGTTGGAGAC	36
TGATGCCCAAACCAACGCTTCCCAAGCAATAAAATAGTTCGTAGGGCCAAGACATACCATTGATGGGAATGGCATTATTAAACTGATGTAAAATCAAGGC	309
TTGCCCAAAATTACAATAATTAAACTCCAGAGAAAAAAGCCACTGAAATTGGCCACATGGTATTCCCAACAGCGTTGCCAAGAAAGGTTAGGATTACGAA	1285
CAAGCTCCAAAACTTTGCGTTACCCTGCAGGGGAAAAATTTAGCCCCTATTTGCAATTAGATGCCAATTTTCCTAGAACATTGACCAGTATAATAGCCGG	1928
GCGTTTTGCCAAAGGCGTTGTAAATAAACGGGCAAGGTTTCCCTGGTAATCATGGCGAAGTCAGTAAAGGGCAGATAATCCGGCTATTATACTGGTCAAT	174
CGGTCAAATTGTCTGTGGGCACTGTTGCAGTTTAGATGTGCAATCCCCCCAGCAAGTCCAGCAAACATTGGCTTTAGTCAAACAGGCTAATATCGCTATC	179
GTGGACTAACCGAGTTTAAAAACATGGGGAAAAGCACTCTTCACCATCAATCGGTCTTGCTTTGACAGAGAGCCAACACAGTCGAGGATATACTTGTGTT	104
GACAATACATGGTCTGACTGATTATGGTTGTCGGAGTTAAAAACAATTATAAAGGTGACTATTCCCACGAATTGTTTACTTTTCTGCTAATATGTCTTCT	15152
ATACTCAAATGGTGCTGGCTAAAAATGGCGATCGATAATTGGGGTTAGGAGAAATTGGCCTACCCAAAAACCCCTGGGGAAGCCGTGGTAGGATTAGGCG	587
GGGTAAGCAGACCCATGGTTTCCATCGGCGCTGGCACCATTTCGCCACGAAAGTCGAGAATTTGTACTAAAACTAGATACGCTACAGCTAAAATAATTGA	1186
CACATTACGGCGATCGCCAACGGCTCATTGTTGCCCTTTAGTTGAGCATTGCCCGTTAGTTATCCCCTAACCACGAACAGGGTCAGCTATAATCAGAACC	4286
CAACCTGAAGAGAATTTCCTTCCATCGGGGAGGTAAAGGCAGACAGAGTAACTGTTTAATGCGGATTTGCCCCCTTGGTTGAATAGGGCAAAATATAAAC	45998
AAGCCTTCCTGGAAAAACGCCCCCCGGATTTTAGCCAATATCCCTGGCTCCCCTAAGCTGATCAGACCAAAGCTCCCCTGTTCAGCCCTACTATGGCACT	343
CAATTGGGGTAATGGACTCTTAAAGGGTGTTAAAGGTATTTGCCATAGTGGAGACTGTTTTCGGGGAACTTTTGGGGTTAATTTTCCGACATAGTGCCAT	10767
TGCCTTCACTGCCCTCTTCTGTCATGTAATAAAGCAAGGTGGCGTTGCCCGCTAGTTCCTGTAATCCAGCCTGGCCGTCACAGTCGGCATTGAAAGCAGC	0
CCCTGGCTTTTTTTTGTCCCACAATGCGAGCTAAGTAACTGGAGCCAAAGCCTCCATCAAAACTCCCCACTTTTGGCCCGGTTTGGCCGAAAATGGCGTT	1087
CATCAATAACCGACCGTTAAGGCTAATTTGTGAGTAAACAAATATAAAGCAATGCAAAGGATTGGCCCCAAACTTTGGCGATCGCCTTACTATGCAGATC	7297
ACTATATTTGAACATTGGAATTTTCACCTAACTACCATTGAAAAAATCCGGCCATAAATTTGCCCAACGGTTATTCTGGCTTTGATGGTACTGTATTGGA	616
TAAATTGCTGGGGATGATCTAGATTTACCTTGGGCAGGGGAAAGTTAAGAATAATGACTAATTTGTCTTGATGGCCAAAGCCCAGAAGTATAAGTAGAGT	7307
TTAAACTTTGTAGAACTTTCAACTCAATGGGCAAACCGTGGCAGTCCCAACCGGGAACGTAATGGACTTTATGCCCCTGTAATAGTTTATACTTATTAAT	6007
GCCTGCCAGAGCAGATCAAGCCAAGGCCGGCCCACGGCGATCGCCCTTTAGGGAGTAAAACCGCAGTAGATGGGCTAGGAAAACGGGGTAAAATCAGCAA	1317
GTTTTCCTAGCCCATCTACTGCGGTTTTACTCCCTAAAGGGCGATCGCCGTGGGCCGGCCTTGGCTTGATCTGCTCTGGCAGGCCAGTATAATTCCAAGG	594
CGGGTTTGACAGCAGATGGAACTTTCCCCATAGCCTTTATTGGCTGTGAATCGTATTTTGGGTGACAGACATCCCAGTCTTGCCGCTTTATATTCCATCC	2605
TCGTATTTTTTTTGTCCGTATTGATTGCCTCGTAGTTGATGGCCCCGGACAAACCGCCTAAGCTTGCGGTCAGTGCCGTACTTTGCGATAAATTGTCCAC	215
ACCCTTTCATTCTAAGCGTCTTACCCTTTGCCTTTAGCACCCCCGTCACCGGCTGTTAACTTGACCTCTTTTTTTTGCATTTTGGAGTTAGGCTGAGAAT	203
GGATTCTCAGCCTAACTCCAAAATGCAAAAAAAAGAGGTCAAGTTAACAGCCGGTGACGGGGGTGCTAAAGGCAAAGGGTAAGACGCTTAGAATGAAAGG	249
TTATGTATAAAACTCCCAGTGCGCCCCAGTGGATTTGGTCCACCTATGAACAGGTGGATAATGTCCCCGGTTTAAACCACAGTGGTTCTGCCAATACCGT	0
TTAACCTGCCTCTATTGCACTGTAAAAACCCAGTCCTGAGCATCAGTTACATTTTGTTAAGACACTGTTACTGGCCCTTCAATCTTCGTTTACCGTCCAG	991
CCCTAAATTAATTAGGTTATTACCCAAATGGGGCCCCAGCAAATATTCCGCCGACAGATAGCACACCACCCGATTGTCACAGTTGAGATAGGTTTGGAAT	519
TGCAACCTAGCGGTTTGTTATTTTTTCGGTGTTTTGTTAAGAAGTCATACAAAAGTTAGCAATGGTAACCAAATTTTAATTCTGGTCCGACACTATAAGG	447
TTTTGTATGACTTCTTAACAAAACACCGAAAAAATAACAAACCGCTAGGTTGCAGAGATACAGGTTCTATCCCAAACGGTGACCCCTTAAAATGGGGAAT	609
GATTGGGCAATTACAAATAACCCTTTTTTATAGGCATAGCGAGCCACATCACCCGGAATAACCATGGCTGCCACTGCCCCAAGAAGATTAAAATTTTGAT	343
ACTTTGGTGGAAGAAAAAACGCAATCAAGCCAAACTCGCTGAATTTATTGCTAAGCAGAAAAAGTCTGTCTAGGCATTCTTTTGGGGGGAGATTATACTA	1498
TGCCAACGAAGGCCAGGAGCCAATGCATGTCCATGTTAGGCACGGAGGTGGGTATGCCAAGTTTTAGATCGAACCCGTTGAGCTGGATTATGCTAAAAGC	283
GGTGGACAGTCAGCATGGGTTTTCCTGGCAAAAAAGTATTTTCATCTTAGAAGATATTTGGGAGCCTTGAAACCTACCAAGGACAGCATAAAATGAGGGC	930
GAACCTGTCGGGGAGGCGTTTCTAGGCGTCACCCACTGCCCTCATTTTATGCTGTCCTTGGTAGGTTTCAAGGCTCCCAAATATCTTCTAAGATGAAAAT	3518
GAATCGGGAGAATTTTCCCCAGAACTTGCCTGTCCAACCAGACTTCTTAACCTATTCATAATCTTGTCAAAGACCCAAATTCCTATCCTACGATGGAGAC	295
GGAATTTACGATGGTCTGGAGACGCCATTATGCTTGGGACACTCTTTAGCATCTATGGTTTAGCTTCTTTTGAAATCTGGGCTGCCACTACAATTAATCC	507
CACCAGTCGGGACACAAAAGTTTGTAACCAATTGGCGGCCGAAGCGGAAACCCTCAACAGTAGACGCAAGGGATTACAGAAATCTGTCATTATCGAAATT	1693
CAATCACCTTGCAGGGTAACCAAATCGGCAATTAGACCGATCGCCACTAAATCTAGTAAATCCTCCAAGGGTTGTTGGGGCACTGTGGGATATTGGTTGT	278
TATGGGTCAATTTCCCCAATATAGAGCTAGTCTGACGGAAGTTTCTGCCGGAGTGGATGGTAAGCATGCTTCCGAGTAGGCAAAAAAGTTAGTATGGAAT	360
AATTGAAAGGGATTCCATACTAACTTTTTTGCCTACTCGGAAGCATGCTTACCATCCACTCCGGCAGAAACTTCCGTCAGACTAGCTCTATATTGGGGAA	222
TATATGCAAATAGGGTCAGTAAGGAATTAAATATTACCCTCATCAATGGGCAAAATCAAGTGGTAGCCAGCACCATTGCTAATGTATTACCATTGGAAAT	449
TTGCAGACTAACTACGCTGGTTGGGAAAATTCCCAGGGCACGGTGGAAGCCCTAGCCCAGCGGGTGAGTCAGGATTCAGCTTTTACGCCAGAATATCAAG	259
TTTCCGAATAGGGCAATAGGACGCCCTTGGTTTGCTAATGTTGGAGGAGTTTTGGCAAATTTTGCCCCGTTTTTAGCCGTACTTGAGTCACCATGGAAGT	1099
TTAGATGTCAACTGGCGATCGGTTTTTTGGGACGATGAAGCACAGGCAAAGGAAAGAATTCCCGCCCTGATTACCCATGCCCAAATTTTAAAATGTACCG	843
AGCGGTTTGTGCGATCAATACAGCCCCTTTAGGCTAATCGATTGAACACTCCACCCCCATAACGCATCGGTCAACATCGGAAAAAGTATAGAATATGGTC	548
TGACTTAAATGGGGAATTAAGCCTTGGCGAGCGTTTCTCTGCTTCCTTCTGTAATGGGAGAGGATTCATTGTCACTACGGAAAAGGGTTAGAATTTTACC	2228
GAATCGAAAATCGTCTTGATCGATGAATGATTGAAAGAGCAAAAAGGTTAGGTAGAGAATTAATGAAACAATTTTCAACCTGTTAGCTTCTCCTACGAAT	860
ATTTTCCACCACTGCGCCCGTATATTCGCCGGTTTCGTAGTTGGGAATATGGTTGCGGCTGCGGGGACTAGCCTGGTCCCAGGTGCCGTAGAATAGCCTA	573
CAGGAATATGAGCCGGATTTTTTGGTACATCAGCCCAAAGAACTGCTTACGGCGATCGCCTCCTTGGATAACCATCGCTGGTATCCATTAAAATCCTAGG	836
ACCGAAGCTGATTGGCAGCAACAGTTCACCGCTTCGGCCTTGAGGCGAATAAAACCAGCTATGTTACGGCGGAACGCCCAGGCTAATCTACAATGAAGGA	500
GGTAAGCAATGCATTTATTGCTGTCCACCACGAAGGGTTCCACAATGGCCTGGGTGGGACAGGCTTCTAGGCAACGGGTGCAGGTGCCACAATGTTGGCT	295
GGCTGGCGATCGCCGCAATGCCCTTGGCCGCTTCTCCGGCCACAAAATCAAAATGGGGGGTTTGTCCCCGAATCACCGCCCCTAGGCAGATAATGGCATC	343
GGGTGAGTTGCTCAAACCCGCCCTTTGATGTTGCCCGGGGGCCCTGGTTAATAGTTGCTGCCACAATGCCCTCCCGCTCAGAAAACAATAGAATTTGAAC	846
AGCGCCGTCTTCGGGCCGACTTTAGCCTCAGGCGATCGCCGGGTGAAATGGCGCTTGGGCTTTGTTTGCAAAATTCTTAGTTTGTCTCCTAAATTTCAAG	174
TCGCCTGAGGCTAAAGTCGGCCCGAAGACGGCGCTCAAAATTGTCCATCCCGGTGGTGGTCTTGCCCCCTTTGTCCAACGCGTACTGTATAATTGAGAGT	17274
TTAGCCAATTCTTTAATGGCAGTTTTACGATGAATAGGAGCATTATCCATTATTAATATTGATGGAATGTCGAGGGAGGATAGCAAATATAAATTTAACC	143
GAGGGCAGCCTTGGCCATGAGGGTATCCTGCCCATACTGGGCCATGCCCCGCACCAGAAAAATCCCCGCTGCGACCCCCGCCATGATTAAAATGGAGCGC	362
GGTCGCGGGGCCAATGGTAGCGACGATTTTGGTACGACGGGGAAGGGGAGACGTTTGCATAATGGGCTGAAATTAGGGGCAGTTAAATATAATAGTTAAG	336
TGTGCAGACTATTGGGAAAAATTGCCCAAAGCCCAGCCTACCATCGTTGGCCCTGTAAGCCGATGCAACTGAAACGGCGATCGTGGCGGATAATGAGAAT	1510
GTCTGCTTTTAAGCGGTGTTAGGGAAATATTCTCATTATCCGCCACGATCGCCGTTTCAGTTGCATCGGCTTACAGGGCCAACGATGGTAGGCTGGGCTT	174
GAGGGCGTCTAACATAGGCGATCGCCGGGGGAAAAAAATGATGGTCAGCCTCAGTTTAAGCCAGAAACCCAGGAAAAGATCCCTTGGTTATAATGTGGGG	121
AGATTTTGCATGGAAAACCGTTGAAATGGGCGGTTAAAGCAGAGGCCCCCACATTATAACCAAGGGATCTTTTCCTGGGTTTCTGGCTTAAACTGAGGCT	577
ACTTTTACCCTGGACCACCGTTCACAATCCCCTTCCACCAGAGTCCAGGGACCATAGCCAGTGCTGGTGTAGGTGAGCATTTCCTCCACTAGACTGGAGT	191
CACCCCCGTCGCTCCCTGGACAGTGGTGCCTGCCAACGATAAATATTTCGCTCGGGTCCAAGTGATTCAAACGGTGGTAGATGCAGTGAAAATGGAACTC	85
CGGGTCCAAGTGATTCAAACGGTGGTAGATGCAGTGAAAATGGAACTCAAACGCCGGGGCAAGGATTAACCTCTCCTGGCACCTCTGCCCACCGTGATAA	9677
CACTGATCGTAAAATGACGCTCAGCGACGGGAGTGAGGTTCTTCCAATTGAAGATCGCTTTTATTATTCAAGGGCCGCGGACTAGAGCTAATATCAAGAT	1542
TTTACGATCAGTGCAGACTCGCATAAAGTGAATGCCAAATAAGGTGAGTGAGACATGAGCCTTAAAGCTCCTATTTCCATCTTGCATATACCATATACTA	196
CTTCTTCATCGACCGGAGTGTCATCGTATTTATGGATTATCAAGAGGCCCAGACGCTCCAAGTTGTTCAGTGCAACGCTTATCTGAACTATATTATATTT	449
GTGCCAAAATTGCCTCAATTTGCCTTCCCACACTGCCCAACCTAGAAAAACTGTATTCTGCAATGCTGTTTTAGTCTGCTTTTGCGACAATACTGACCAA	13761
AAGCAAACCCCCACAGAATCCTAAAATTCTCCGGGGGAAACGCATAGTTTCGAGTCTATGAAGCTTGCAACGAAGTCGATCGGTACGATAAGTTGGGTCT	3924
GTTGACTAGTGAAAAGAAGGGGGCAAAAGATGTCAGACTTTGGTGATATTCCCCCGGACTTTTCCCTGGGGAGGCCAAGGCCAATCACTATAATGGAGAC	12688
GCTAATATCCCTAAACGTTCAAGGGTTTAAGGGGAAGCAGGGCGGTGCAGACCACTTCCAATGAATATCGGTATCGCACGTCTCCATTATAGTGATTGGC	679
TGTCCATGATAACCACTGGCGATCGCCGCTTCTGCTTCTAAGCTCAGCTTTTAGGGTTGACTAGTGAAAAGAAGGGGGCAAAAGATGTCAGACTTTGGTG	1073
CCAAAGTCTGACATCTTTTGCCCCCTTCTTTTCACTAGTCAACCCTAAAAGCTGAGCTTAGAAGCAGAAGCGGCGATCGCCAGTGGTTATCATGGACAAT	1215
GGCAAAGGGCAGATTAGTTTTCTGTCACTGTGTCAACTGTCCTTAACAATGCCCGATGGGGTAGGTGTAGAGTCTTGGCAGAGACCTTACACTACTCTAA	1522
ATCCAAAAAGGCCCGCTTCAAAGTGGCCACACTCATGCCGGTGCGGTCATCTTCAATTGTGATAGTGGGTTGAGGGGAAGTGTTTAGGGTAGATTGATCA	532
CCCGAATACGCCGATTTATAGTCCCAGATCTGGTTTGACTGCCCCCTGATTCTAAAGTTAGGGGGATATTTACCTCAAAATTTACCAGTAATATGGAACT	691
GCGGTGGACCCTACTTTTATTTTGGCGGGAGAAAAGTTGTCTTAGTCGGGGAGATGTAAGGGAAGGCCTAGGGGTTTGCTTCTGTTCTAAAATAAAAACT	8418
TTCCTGAGGTTGAATTTATTGTGTAGTAATAAGTTTGGTTGGCAGAATTATAGTTTGAAGAACTTGTCGTGTCTGTGCCGGAACGGGGTAGAGTGAGATT	372
GGGAAGCGCAATTTGAACGACTCCAGGTTTTTGCCCCAACGATCCCTGGCACCAAAAATGGCTGGTTGAGCTAACCCCATTTGATTAGCTAATTTTTACC	5
TACCTACGATTACAATTTCAGCCAGTTCATCATCCGCTATGAGAAACAGTTCTAAAACTGGCACCCTAGAAGCCGGAGCTATTTTTTTGTTAAGGTGGGG	3574
GGATGCACTCCAGGGGAAAAACTCTAGCCAGTTATTACAGGTGGGCATTACCCAGTTAGCGATCCCGATGATTTTCCAGGGATTGGTCTACGATGTGGAA	362
GGGTCTACGTTATCAAATTGTCGAGCAACTGGGTGGCAACTTTAACGCCGACCTAGTGGTTAACCTCCGCAACGGCCACGGCCAAGGTAATTTAGCTATT	1254
GGTTACAGTACCTCCGGCAACTTCCAAATCTACATTGGCGATCGCCGCTACTCGACTCAGATCCGGTTGAGCTTGCACCAAATCTGCTAAGTTTACCCCC	720
CAGTCCTGATTGGCTTGAATAATTTGTTCTAATTTCCCCCTAGGCCACTTTCTTCGCTAAAACAGAAACTAACCGTCCCCGGCGGTGGTCTAGTCCCTTT	7964
TTGTACCAACGTTATTTCCATGAGCAATTGTGACGTTTTTTGCCGGCTTGCTGTGGTGGATGTTCAACTTTAACCCGGGCTTGTGTCCTAAAATATCGGA	466
AGCGGCTAAGTCCGGTGCCCCGGTCAGTAAGCCCCACAGACGACGGAGATGATTGCTATAAATGCCACTCTGGGTGACGGCGTTGGCTAAAATGGTTGGT	425
AACCAGTTGGTTTCATCGACAAATATGGTCTCGGTAATTAGAGGCTAAGCTTTAGCTCAACCTGTTTAATGGTAGCGCTGAAAACTGCTATGATACCACT	2288
CCGCAGGATGAAATCCTTAAAGTCCCGCCAGAATCCGCCTGCCCCTTGCCTTGCACTTTTAACCATGGGCTTAACTCCTCTTTTGTACTAAAATATTGTT	1206
CAATGGCACAAACTACAAATGGGGACCGGGGAAACTGACTCTACTCTGCCCACCACTGCCCTCCTGGAAGACCTGGAAATGACCTTGTTAGCATTGGGTT	370
CAGTTCAATCTTTATTCTGCCTTAGGGCCCGACTCCCGGAAAAATTTAATCCCTTTTCCTGGCGATCGTCGTTGGCATAGCTCGATCCTATGATCAACAA	152
GGATCATTTGTTGATCATAGGATCGAGCTATGCCAACGACGATCGCCAGGAAAAGGGATTAAATTTTTCCGGGAGTCGGGCCCTAAGGCAGAATAAAGAT	1124
CGCCAGATCGAGTTTGGGTTTCTGCTTTAATAATTGGGCCGCCACGGTGATGCCGGCTGCTCCTCCCCCAACAACAATGATTTGATGGTTCAATGCACTC	517
GGCAGTTATTTTCCGGGTCAAAACTGGCCACACTGGCTTTGATCCATTTGGCACCGCTGGGAATGCAATCCTGCTCCGGTTTGATGGTATCTTCCATGGC	232
ATCGACCCAACCACCGGCCTCTGCGGCCAGGGGACTGTTTTTAATGAAATCCGGGGCGGACATGGGGGGGGTCACATGGATGATGTCGTAGGGTAAAGTC	116
TGACCGGGCGCTGGGGAGGGTTTTGGCTAAAATTTTCCCTTGTGAAGACATCTAGACAAATTGGCCATCAAATTCTGGCGGCAGGTGCTATGATCAGCCA	65174
GCCTAATTACCTGAATTTAAGATTTCATTCGTTGTAGAAGGGAAGGTGTTTGAGTCATCTTTCCTTTTTTGCTAGGCAGGCTTGCTGATAGACTGGGGGA	631
CCATCAGATTATCCGCTTCCGCCCGCAGCCCATAGCGCACCGCATCGTAACGGGCCAGGTTAGCTGACGCTTCGGAAGGGGCAATGACATAATAGGCCGC	867
TGTGTTAGGGGAAGAAATGCTATTCCGGGTGGGCTATGCCTATGAACAAGCCACCACATGGCACGATCGCCAACCGGATTTATCGGCCTAATATTTTATT	372
CCGAAGTTACATTTACCCCGCCCATAGTTAAACGATTTTCAGTCCTTTGTGGACCCAGGAACAACCCCTGCCTCCGCCATATTTTTGGTAAACTAACAAC	4134
AGTTAGTCCCATGGTGGTGAAAAATTTGTTAGGCCAAGCGGATCTTGATTCCCAGGTCAGTAACCAAGATTTAACCGACGAACAATGGCAAAATATCTTT	889
AATCAAGTCTTGAGATTAACGGAGGTTGCCGGGGAGATTTACTACAGGTACCCCAGGCCAGAAAACCTAAAAAATTTAGGAACTATGGAAAAATTACAGA	1602
AGAGGAAAAACCGATCATGGCCAAGCGACCATTCCAGTTTTCGGCGAAAGCAGTGAATCCAAATTTAGAGTTTTCGTTGTTCATGGTTAAGAATGTAATT	3042
GGTTAGTCACTTCTGTTCTGTTTGAGCCTAACATTATCCTCCCGTTGCCTTTTTCACCACAGACTTGCCATGGGCGCAATACTCTGTTACATTTATTTAC	13782
GCTGGGAGGGTTGTCTATGTAAATAAATGTAACAGAGTATTGCGCCCATGGCAAGTCTGTGGTGAAAAAGGCAACGGGAGGATAATGTTAGGCTCAAACA	280
TTTGGGCAGATAAGCCAGAAAAAGAAGCAAAGGTGGTCAATGTGCATGCCAGTGCCAAGACGGCGGATTTTAAAATGGATTTCATCGGTAGTAACATGGA	689
AGTTAATCAAGCCAGACTCATTTTCCTGGCTCTGTTTTTCAATGGCTGGGGGCATTTTAAAGACTGGCAATCAGTTTTGCTCAATGGAATTAGAATTGAT	411
TGCCCCCAGCCATTGAAAAACAGAGCCAGGAAAATGAGTCTGGCTTGATTAACTGGCAATCCCTCCCCCTTATTAGCTGGAGATTTTTGGTATGGTAAGG	176
CCTGGTACCCTGGTTGACCTGGAGAGGGAGGGGAGGGGTTAATCGGAACATTGTCACAAAAGTTTGTGTTTTTTCATCGAAAAAATAGTATAATGCCTTC	1409
CGTTTTGTTAGGCAAAAATACTTAATAATCTGTCCTGGGGTCGTTGCTATCCGGCGCAGATCGGTGGAACAATCGACTCTTTGGTGTTATCTGTATAGGT	1435
CCAAATAAGGCCAGGCAGAAGGATTTTGAATACTAGATTGTGGGTTGTGATATGTCCAGATTCTTTGACCGTTCTTAATTTTTTCCCGATACTGTATAGT	292
AGGGAGAATGGGAAAAAATACTTAAATCTTTCCTTGGCGATCGCCGTGGTTACCTGGGGAATAATTGGCAACAATGGTCGGATTTGGGCACAATGGGTAA	3429
TTATTCCCCAGGTAACCACGGCGATCGCCAAGGAAAGATTTAAGTATTTTTTCCCATTCTCCCTAATCCTGCGGCCAAGGAGCTGGGTTAACGTTAGGGC	225
GGAACAACTTCCTGATAACCTAGTTAAACTTTAGCCCATGGCAAGCAAACCATTTCCCCGAAAATGGTGAAAAATCAAAAATCTCCGTTACCATGCCCAT	3595
CGAAGGGCTTTTAAAACACCTCCTAACTGGAGTGCTTTTTCATCCAATATAGCTTCCTCTTTTTCAGGGTTTAGGAACAACTTCCTGATAACCTAGTTAA	227
CCCAAGTGAGGGACAAACCCTATGGGCATGGTAACGGAGATTTTTGATTTTTCACCATTTTCGGGGAAATGGTTTGCTTGCCATGGGCTAAAGTTTAACT	500
CCATTTTCGGGGAAATGGTTTGCTTGCCATGGGCTAAAGTTTAACTAGGTTATCAGGAAGTTGTTCCTAAACCCTGAAAAAGAGGAAGCTATATTGGATG	280
TTTGTCAGGTGGAAAAGGGCCAGGCTCCCATGATGTTGGATCAGGATGAGCCGAGAAAAGTAGCGGAAGCAGTGCAATTGTTGGGTCTAAAATATGTGGT	2909
CTCCTAAAGCTTCCACCATGGCCCCATGGAGCTTTGCCAAAATTGGTTGCAGAACTTTTTCGGTCTCCTGGTCTGACGCTAGATAAGATAAGGTTTTTAA	819
GTAATTTCACAATGCAAACCGAGTTTTATTTTAAGGGCTTTGCGTATCCGTCGAGGAACTTACCTGGGTGCCCAGGGGGCTTTGGGTTACCCTAAAAAAT	1435
GCAAGCGGTCATTGACTTGAATTTAACCGGGGTGTTTCTTTGCACCAAAGCGGTGTCTAAGTTAATGCTCAAGCAAAAAAGTGGGCGTATCATTAACATC	749
ACGTAAACAAAAATTACGAAAAGACCTAATTTATTCCGATTCTGTAAAGATCCATCTCAATTTTTTCCTCGGAACTAAATCCCCTGCCAATAATGAAGGT	8220
AGCTAACTTTAATTGCCAATATTTTGTTTGTGGCAGCTACGGTAATTGGTTTTTGGTTGGTAATTAGCATCCTGCGATCGGGAAGATTAAAATAGTAGTT	326
CATAATTTAAGCAAGGACGATGTTTGAATAGGGGCTGACGACGTTGCCGCAGAGGAAAAATACGTTGTATTAATCGCAATGTTTGCCGTAAACTAAAACT	1687
TCATTGCAAAAAATTCCCGTTTTAAATCAGCCAATTGTATTAATTAACCCAGCCCAGACGCAAATTGCCAAGCCCTAGTTTTCCCTTCTACCATAGAAAA	476
GAAAGATGATCGGGGAAAGAAAAAACAAATTAGAGATTAAACAAAATCAACCAAACCAAATTTAGTCAATTAACTGGGACTAAGCTTTAAAATTATGGTT	1776
TTTCGCTGGCATTCCAGGGCACTACACAGCCCAAATGGGTACACACCGCATTAATACCATAGTTGGCGATCGTGTCATCCCCCTGGACTACAATATAGGT	918
TTATGGAGCATAGGGGGCCACAAACTGTCATTGGCTAGTCAGGGAATATCGCCCAAAGCCTTGTCTAGATGGGCTGGCGCGTTTTCTGTCATAATCGAAC	2322
AGGGGTCTGAGGATATCTCCTAACCGAGTGCGCTGTGCCATAGACTTCCCGTAAAAATGACTAAATGAGTTTTTGTAATGTTCTGTAATAATATAAGACA	2322
GGCCAAAGGAAGTGTACACAGCCAGACCAGTGATGGCGATGAGAATGACAGCAAAAGTAATGCTAAGAACTGTTGCGGATTCCATGGGGTAAGATTGATA	3711
CTTGCCCAAAATTATTTTGGGAAACTCCCAAGCCATGATTAATGACGATAGCTGGCCAAGAAGGGAAACCTCCCTCCGTTATGATTTAGAATTCTTAGGT	1718
AACCCTTGCAAAAGTAAACTCATGGCTGAACGCTTTGGATATTAACTCTGAAAATTTAGTGGCGATCGCCGATGATCAAGGCTTTGTTAAAATTATTTCC	399
GCTTGGCGCCATCGGGAGTAAATTTGAAAGTGTTGATGCGGCTGTTAATTGTTTTAAAGGTGCTAGGTTCAACGGGGTTACGGGCTGTATCATGATCAAT	1305
TTGGCCTGATAAACCGGCAGAAGTTCCTTGATTACCGCCTGAACAGTAGGGGAAAGACTCTCCCAAAAACTGGTGTTGAAAAACGTGTTATAACCAGACC	309
CTAGAAATTGCTGCTTAAATCTTGGAATGTAGCATCGGCACAGAAGATGGTTAAGCAATGGTTATGAGACTTTCCTAAAGAATAATGATAATTTATCTAC	2
ACGTCATTTACCACGCCTACTACGACCCTTCTGTCGGGCGGTGGCGGGAATCTGCTCCGATCGCCAATAGTGTCAGTGCCAAAGAACTTAAAATTACCAC	268
CGCACCAAGGAATACCAATATTCAACAGTTGTATTTTCTGTCTGAGTTTCAGCTAGGGTTGATCCCCCCGTGACTAGGGCTTGGGGGGTAAGATCAAAAT	585
ATCTCCTTGAAAACTTCCCCTGGAGCAAAGGTCAGGGTTCCAGCCTGGGCTACATAATCAGCCCCCGCTGTGGCAGAACCATCTACAGTACGATAATTAA	1029
CGCCTACCAAGAAATCATCCGTGCCATCACTATTTATATCTCCCCCTGGGGCGATCGCCATACCAGCTTGGGCTAGGGGATCTGCATTTAAGATGAAACC	186
TTTGACTCGCTCCCTGGATAATGACCCCATTAGTACCATCAAGACTATCCAAGGATAGACCTTGATCCCGAATGCCAATGGTCGGATTACCATAGACCAC	423
CTTAGGGCGAGCCTATGTGGTTTTTGGCAAGGCTTCGGGATGGAATAGTGCGATTAATTTGCAAAATCTCGATGGCACCAATGGATTTATCATCAACGGT	660
TGGAGCCGGAGCGGATCATTTTTGGATTGCGGATATTGACTTTACCAATTCTTTTAATGCGATTCTGGACTTTGAGCTAGGTATTGATACCATTGGGCTT	1213
CTTCAAGGGTGAAAATATTGTTGAAAGCCGAGGGGTTATTAAACTTTATCGTTGGAGTACCAAAGGCTCCTAGAGTTACAAAGGTAATATCATTACGGTT	1682
GAAGAACCACCGCCACCGCCACCAGCACCACCACCGGCACCAAAGCCACCAGCACCACCAGGGCCGCCACTTCCTCCATTTCTGGGAGTAAAATCAAATG	68
CTTCAGGACAAAATCCTGGTGATGATAAGAGAGGTGGCTTTGGTGGTTCTGGAGGGTCCGGAGGTGGCAATCCCATCGGTGGGAATGGTAGTGTAGGGTC	1232
TGAAGCCGAGGAGCTCTGCGACCCCGAGTCCTTTTTAGGTAATCATGGACGACCTTCGGCATTATTCACATTTACCACGGCAAGACCTTAATATGGTGCG	106
AAACCAAAATCTAACTCCACTTACATAATTTGTACTTAGTTTACGAAACGTATCTAAATTTTGGGGACTTAATTAGGCTAATCGTTGTAATGTTTTAACT	1969
GTTCTAATAGGTTCTAGCCAAAGCAAGAAATTTTTCATTTAAGCAACTCAATTAGTGATACAGATCGTTGAATTGCCAAAAAATAAGTATGATTAATCTT	1474
AGTATGATTAATCTTAATGATTAGATTCCCGTCGTAGTTTACCCTGTTGCGGCGGCACAAAATCAATTTTTTAAAAGTCTTAACTATGAGTAAAATTAGG	2653
TGATAGATTTGCCGTTGTTGAGGTTAACAATGAAAGGTTCATCCCGGCTGACATCATCAATGTGATAAACAAAACCCAATTCATTCAGTACAGTAAGAAT	307
GTGGCGGGATTCTCCAAATCGGGGTACTCTTTCACACTTTGAAATAGTTGCAGTCCCCCTTTCGGAGTCCAAAACCACTCATTGGTGTAATGATGGATGT	321
TTGTCCCTAGACTGTCCATTGGCGATCGCCAAAATTTAACCATGTAAATATTTGTAAACGTACTAAGCCTAAGCTAGGGAAGATTCCTATAATGCCTGAT	6712
ATGATAGCTGCAAAACGTCGAAATGGGTCGAGCTGGATTTCCTCAGTAACATTTCGTTACAGTGGCAATTTAGTCGGGAGATTATGCTATGCTTTGCACC	10880
TTCGTAGGCAGGAATAGCATCGTAATCATCGCCAAATTCGGACGCAAAGATTTTTTGTTCTTTTTCCCCCTGCACATCAATGGCGTGGTACCAGTAAATA	188
TCGATGTTGAAAGCCATGGTTTTTTACAAAAATCTAAATAATGGTGAATTGAAGGGAAAGGGAAATTTAAGACAATTTATTTAGCCAGTAAAATAACAAC	350
TAAAAATATTAGTTGTTTAGTCATGAATTTTGATCCTCCGGGCAATGATTAATGTTACGAGAGAAAGTAAATTAATTGAATAATTGCTACAATTACCAAC	159
TACTCACAAACTTAAATGTGTCTAATACTGGGTAGTCATCTTTAGGAAAATTAGATAGATAAGTTTTGACAATATGTCCAAAATTTGATATCATCGCTTC	0
GAATATTGGCCAAACCTACCACTAACATTTTATTCAAGCCGCCACTTCCGCCCCTTCTTTCGTAGGGATGTATCTCTGTGTCTCCTGCTACAATAGTAAG	319
TCATGCTTTCCCTAATATTGATGGGCATGCGGCTACAACAACTCGACTCATGGGGCAACATTAAGATTGCTTTCAGCGCTGTCTCGATTAAAATGCTTTT	1556
CATCAATGGAAGATTGAATCGCTTCCGTTTCTTCTGGGTAATAACCTTCACTCCACCATATGTTTAACACATTGTCATCAGCAGGTGTTAAAATTTGGTT	321
TTTTTAGGCTAAGTATGGACAATGACTGTTATTTACCTGGAAATTGGAAATTCTGTCATTCCCACGGGAAAGGCCGCCCTAACCCCGTAAAATAAGGGGC	2158
GGAGCTAGCACCAGCGGCAGTAAACTTTATGAGGCCCAGGAAGCAGCGGAATTGGGGGCCACCGAATTGGATGTGGTAATTAATCTGGGATTATTAAAAG	348
TTCATCCTGGATATCCGGTAGGGAGCCATTGCCCGCAAACCAATCCCACACATCTGCCCCATCCCCACTGGGATTCCAACGGTTATGGTAAAACACTTCT	266
CTAACAAAAACAGGGATTGAACGACTATCCATGGCAAGAACTGAGTCTATCCTAATCGCTGTCCCTTCCCCCATATTCCCGGTTCGATTACCATGATGCA	169
TTGGCGGCAGGGGCTGTGGATTGGTTAGTTAACTGTCTGCATCATGGTAATCGAACCGGGAATATGGGGGAAGGGACAGCGATTAGGATAGACTCAGTTC	31
CGGCTTTGGGAGCAACCATCGGAGACATTTCTCCAAAGTCCAGGGTTATTACCCCTAGCGGTATTGACGCAGACCTCTGACCCTACATTAAAATTGAGGG	3274
CTAACTCCTCTATCTGACTTGGTCAAGATGGGGAAAATAAGAACTTTGTTTACTTGCTAGTTTAATTCGTTCCAACCATTGGCGATCGTAAAATTCGGGT	568
ATAGTCTTCGGAAAAGGATTCGGCCAGAAATTTGCACAGATTGTCAAACATACCCGAATTTTACGATCGCCAATGGTTGGAACGAATTAAACTAGCAAGT	2436
GCGCTATCAAAACTTGATGCTCGGCAAAAATTTACTGCTGGGGACTGGTTTATCCACCTTTAGTAATACTGGTATTCATCTCTGCCGGTACTATAGTTGT	1643
CGCTGAAGCTTGCATTATCGCCGGATGTTGGGGTTGGCAAAGTAATTTTCTTTACTAATCTTTATATTCGCTTTTGGTGGGCGAACCTATGATGGTCTTC	1771
CAAGCTTCAGCGAAAAGCAAGAGATTCTAGAAGAGATTAGAGCAATTTCAAGATAATTCCATTAATTGCTTGACTATTATTAGAGTTAGAATTCTTAGTT	2279
CTTCAAGCTCCATAACCATGGGTTTTGTATCGGCAATGGTTGGTTCAGTCATTATTTTCTCCTCTCAGGATATTGGTAAAAATTGGGTAAAATCGACAAC	1070
AAGTTTGTCCATTGATATTCCTATTGTCCCTATTTTGGATGCAATCTGTGCTTAAAATACTATATTGTCTTTATTGGGGATGCAAACTAGAATGGGAACC	476
CAAAGTGGGGTTATACATTCCTGCTAAGGAAACAGTGGAAATGCCCTGGTTTGCCCAGATATTAGCGGATATTGGCGATGAACAGTCTTTACAACAAAAT	2
TGCCGGCGATCGCCAACAGTTCCAGCCCCGTAACCAAACCGCCCCGTTCTACCCGGGCCAAAGGTTCAGTAATGTCGGCAATACCTTTAAAATGCCAATT	408
TCGCCCCTAAGGGAGTTTGGGTAAAAGTGGACAAATGCTGACAAAGCCTGGGCCACTCCAACAGGGCCAAGGTCTCTTCCGCAATGGTTAAATTGGTGGA	314
CCGACCGTAGAGCCATGCCAAAGCCCATGCCCGCCGCCAACATAATGCCCGCTGTGAACACAAGAGTTTGTCCCAGGGGATGGGGAGCTAAAATGCGCAT	749
TCTTGATGGCCAAACTCCCGGTTAAGCAAACCCTTAAAATTTTGCTGGCGTTGTAGATTGTGCCATTGTTAGCCCGGCTGAAAAGGGCTATAACTCAAAA	355
CCACCAAATAACAGCCCCACACGCATGGCAATCCCCTGAAAAATTAAGCTTAGATCGGTTTATCTCGCATAGCCTATCACAAAAGTTTAAGCTGTCAGTT	271
ATGGGCATAGATAACAGTGGGACGCACCAAGGCAATTAAGCACAAAAAGGGGAATTTTTTCTGTAACTGACAGCTTAAACTTTTGTGATAGGCTATGCGA	1708
GGCTGGTCGTCAGGAGCTCTGGTTACCCCTCTCCTGGCAAAGCAAAACCATTAAAACCAGCAAGGCCCAAGGCATTGTCAAAGCTGGTTTACCCTGGTTG	384
CTTGGTGGATTGGCCTGGCATTCAATTTTCGTTAACCAGCTGGGGTAATTTAGGGGAAACCTACTAAAACTCGATTAGGGTATCGGGATAAAATTTGGCT	295
CGATAATGTGATGCGCTTTTTGAGCATTAAGCTCACCCCCGAAAAGCCTGAAAAAGAGAAAAAAGCTAAAGCTGTGGCCGTAGAAGCCTAACTTTTCAAT	2
ATATCCCGTTCAATTAAAGCAATCTGCTGGCCTTCACCGTTGAAGTTGAACAAAACATAAATGCCATCGTTAAAGCGACGGATTTGGTAAGCTAGACGGC	295
TCAGAGGGGTATTGCAGTCCATGGACAGGCTTTTGGTAAAGGTTCGACTATGGGATTAACCCCTAGCTCCCCGGCCACCCTAACGAGTATGATAAAAGAT	22995
GGCTAGTTCAGTTGCCATGGAAGACACTGTTATTCGCTAAAACCATGACTAGCTGACACCAAAGTTTGAGTAAAAGCAAGGATCTTTTATCATACTCGTT	930
GGCGGAAGTCGTAATTGGTGCGTTGGAAGAATCCCTGGGGCTAGCTTGAAATCTCCGTAAATCTGTAAATTTCCAATTATTTCAGAGTAAACTATCCATT	6823
CCTTGGCGTAACGGCTGGGGCGATCGGGGCGGTTTCTATAACCGTCGTTGGCCTGATGGGGGCGGCTTCATCAACCGTTGGTAAGGCTTATCATTGAGAT	372
TGACAATCTCCGTCAATTTTTTAATTACCTAGTAATTACCCATGAGCAGGTGATGGAACCCAAAAATGGCCAGTAAACGAAGTTGACTTTAATTGGTAGT	29
TAACACCGTGGAGAATGCCAAAGGTCATAGAAAGTGATTGCGACAATGTTTGTAATAGTTCTTTACTTTACCGGGGCAAAAGCCGGTCTATATTAGACTG	2225
CCCGGGCCAAAGGAATTTCCAAGTCAATTTCCAGCTTTAGGGGTGGTATAGCCTGCCCAGTTTGTTGATAAAAGTAGGCGATGGCTTGGTAGAGTAAATT	1032
CTATTTTCGCCTTGGCAAAAATCAATCGTATCCGCCAAGCGATCGCCTCTGGGTCAAGCCACTATTGCCTCTGGCCCAGACCAAGCCCGATAATGCCAGA	476
ACCGAAGCTCCCCAGGCTAGATCCAACACCACTTTTAGCCCTTGAAAATTCAAGGGTTGGGGCAAACTACCTAGCAAAAAATCTTGGTAATATTGGACAC	3260
CAAATCGTCACAGTTCTAAGGGTAGCGGACGTTCAACCCCTGAGGCAATCCAGTGGGGCGTGATTTACCTGAAATTTCCCGGAGCAGTTATCCTGAGAGG	1732
ACACAATTCTTCCTCTCAGGATAACTGCTCCGGGAAATTTCAGGTAAATCACGCCCCACTGGATTGCCTCAGGGGTTGAACGTCCGCTACCCTTAGAACT	1358
GCCCCGATCCTTCCAACTTATCCCGGCCATTTTCTAGCACGTAACCCCGATCAGCCATCATCAAGGCCTGTTTGGCATTTTGCTCCACTAGAATAATTGC	590
GCACTTTCCCCCCATGAGGCGCAATTTCAGCTTTGGGGGTGCCTCCTATCGAAAGTGCAAACAAGATCCAAGATCAAAGTTAGATGGTCTAGATTAGATT	188
AACCCAGGGCCATGAGCCAGCGTTCTAATTGGGGCAGGGGATGGTTATAGAGGGGAGTTTCCGGTGCGGGGAGGCTCATGGGCAATGGCAAAATGGAAAT	1404
GCCGTATGGGGCAAGTTGAGGTCAGCAAAGTGAGGAAAACCGCATATTCCCGTTGTGGTTCCTTCTACCCAAAGCCAACCAAATTCGCTAACATGAATGA	16138
GAAGGAACCACAACGGGAATATGCGGTTTTCCTCACTTTGCTGACCTCAACTTGCCCCATACGGCCCTGGGGGCCACCACCGGGGATAGTATGAAGAATT	379
AAGGCCGCAATGGTGAGGGTGTCCTGGGCTAGGGTCTGGGGGTTGTGGGGCACCGTGATGGCATGGAGGTCCACCACGCAAAAAAAGTTATCGTAATGTT	4856
CCAACAAACCTTAGCTAGGGTGCGAGATGCCCTCGGATTTTTAGCACCGCCCTATTAGGGCCCGTCATCGGGGCACCAGGAGCCGTGTTAGGATGAAGTT	4707
CACAAAGTTATCCATCCCCAGGTGATTTTGACCCGCAATTGGGCGTTACAAATGGAAAAGTAAGCACAATATTCCCAGGGGTTCTAGCTACACTAGAAAA	4622
GACTAGGCAGGGATCAGTGTGGGATCTAAACACCCTAAGGAGAAGTAGGAGCATTGTAGGCAACACCGATCGCAGTGGCAATATCAGCTAAAGTTTGTTC	43
CCATTGGTGGGGATAGGGGAAAAATTTCAGAGTTTGATTCAAGCAGGACTGACGGGTAACAACATCTACGAGGCCTATCTCTGGCTGTTATTCTTGCTAA	237
CCGTGAGCCTATCCGAACTGTGGGAGCAGAGGTCGAAACAGTCATGAAACTTAAAAAATATTGTTAAAAATAGACTCGATCTAGCATAGCATCAGAGGCT	288
GTTGGGATGATAACAATAGAAGCCAAGATTAGGGAGTTTCCTCCATTGCTTCACAGAAGGAAAACCAAGGCCGATAGCCTCTGATGCTATGCTAGATCGA	406
GCTGGCCGGGGATAAACTGTCCGGTTCTAAGCGGAGGCTGGATTTGGCATCCGGACGTGCAAAGTTGCCTGTTTCGAGTTGAAAGAGATAATCTGGCCTT	333
AACTCACCGCTTCATGGAAATACAAACCAAAGGAATCGGTATAGGTTTGTTGGAGACGAAAATTTTCCAGCACCAGAATAATGTTGTTATCATGTTTGCC	179
TACCTTTACTGCGGATGGTTTTAAGGTAATTGAGTAATTTCTCCCCATCAATTTGTTGTTGAAACAGCGCAATACTGTGGCGAATTTTATAATTATCCGT	222
CTTGCAAAGCTGTAATTACCACCGTATTAATAATATCCTCCACTAAACAACCCCGACTTAGATCATTAACTGGTTTATTTAATCCTTGTAAAATGGGGCC	609
CCTCCAAACTACCAATAGCTGGGCCGAAAATTGGCATCATTTAAAATCACCAACGTGTCCCCGGACGGAGCTAGCACAAACAGACCCTTACCATAGGCAT	29
GTAATGCCCTGTCGATTTATGGTTAATCCGGAGGGGGTTAAATTCCTTGGCATGGCAGAGTTAGTGGTTTGACAATTTATTCGGAGAGTTAAAATAGACT	1024
CAATCTGCCGCACCCGTTCCCGACTGATGCTGAGCATGGAGCCAATGCTCGCCAAGGTTAGGGGTTGGCCATCATTGAGGCCAAAGCGGAGAATGAGAAC	1476
AGTGGAAGAATCACAGTGGTAGACCAATAAACCCAGGGAACGCCATGTTAGTAATATTCGAGACGGACTGGGCTAGGTAAATGACGGATAATGCCTGTCC	1252
CGTTTTTTATTGCCTTCTTAACCCAGACGATAGCCTCTGGAGGAGTATGTGCTTCACAAAAAACTTTACAAAACTTAAAGAATTGTTTAGTATTATTAGT	455
GCCATAACATTAGTTCGGCCGTTCCTCTAGGTAGGGTAAAGAGATTTAAAAACAAGGCCGGGTAAGCTCATCATTAACCAAATACAACTAAGCTAAACCA	94
TCTTTCGCTTCTCCCCCTGCGATCAGAATGGTGGGGCCTTTCATGGAAGATAGCCCTACTTCCGCCGCATCATAGTTGGTGGCCTTACTATCATTGATAA	210
GCCATTAGTAAATTTTGTTGGTTATGTTGCCCAGGCATTTTGAACAGGTTAATGGGGGCAATTAATTCCCCAAAGGCATTAACCCAATTATCCTGGAGGT	430
AGCGGCAAAAAATCTTAAATTGAGCCGAAATATCCCGGCTTTATCCCTGGGGGGGTTTTGGTTAGTTGGCGGTGATCCCCCTCAAAGCTAAAATGGTGCG	882
GGACAAAAAATTTTACTCCCGGCAACCTTGTCACGAAAGGCAGACAAAATGATGGGGGGTTAACCGACGGTTAAGACGGCGATCGCCTAGGATAGAAGGC	9046
CAAGGTTGCCGGGAGTAAAATTTTTTGTCCCCCTACAGCTAAGGCTACCTGCACAGGCCCCTGTGGAAAAAGGGAGGAAAATCCATGCTAGGGTTGGGGA	807
CTTGCTCAATCTAAGATTTATTGGCTTTCTGCTAACAGGAGTAGGACTAGCCTTCACCTCCGGCGCCTTGTTGGGGTAATTGCTTATGGGATAATAGGTT	710
ATATCACTGCCTTTGGCTTGGTTACAGAGGGAAAAGGAAAAAGCTAGGTTTTCAGGGGTACTGTGGCCTCCATGTTTTTCGGCAATGATATGATCAACAT	1150
ATCTTAACAGAGTTTTTCCTGTTTGCCGGCTTGGTCATTGCCCAGACCTGTGGCCCGGTTTCCATTCCCAAGGGGTCGGGATTAGGATATAAGATTAAGA	7553
TTATATCCTAATCCCGACCCCTTGGGAATGGAAACCGGGCCACAGGTCTGGGCAATGACCAAGCCGGCAAACAGGAAAAACTCTGTTAAGATCTCCTGTC	9576
GTCCACCGCCGCCCCAGGAAATAAATCTAGCCTGCCATCCACCAAAGGAGCTTGGTTAAAATCTAACCCCTGGTTGAGGGAGCGGATTAAACTTAAAAGT	452
TAGTTCGTAACTGGTCATCATCCACCGCAATCACCTGGCGATCACCATAGAAATCCAAACTGGGACGACTGTAGGCAAAGGAAGTGTAAATTAGGGTATT	604
TTCAACAATGGCGACAGGACTGGGCTAAGGTTGCCATTACCTTTGGCTTCGGCTTCTTGCTGATTATTTCCGCCATGGGCACTAAGTTACCCTGGTATGT	389
GGGTATCAGGTTCACAGGGTCAGCCATTAGTGGGGAAACATCAACAAAATACCTTAACAAAAACCTCAACTTCCCCCAAGAACATGGGAAAATGCCCCCC	1447
AGTTCAAGGGCGGAATCTTGGGGCATGGTAACTGTTGGACTTGGGGGGCATTTTCCCATGTTCTTGGGGGAAGTTGAGGTTTTTGTTAAGGTATTTTGTT	452
AAAAAGGGCCATTTTCCTGCAAATAGCCATACATGGCCGTAATGGCTTCCAAGGCTACGGTGGGTAAAATCCCCTGGCCGCCAAAATTAAAATAGGTCTT	416
AAGCCCAGGGGCTTTTGGCTGACAATGGCGATGGCCAGTTCTTTCTCTTGGCCGGGGCAGGATGATAACCCAAGGACAATTGCTTGATAGGATAGCGATT	244
AGCAATTGTCCTTGGGTTATCATCCTGCCCCGGCCAAGAGAAAGAACTGGCCATCGCCATTGTCAGCCAAAAGCCCCTGGGCTTAAGATATCCTGGAAAC	3095
CCGTTGGGTAGTCGAGCGCACCTTTGCTTGGTTTGGACGCTATCGTCGTTTAAGCAAGGATTATGAATATTTACCTACCACCAGTGAGACAATGATTCAT	176
ACTAGTTTTCCGTTTTCTTCCCCCAGTTTTTGCTTTGGGTAAATGGGGTTCTACCAATTGCCACTGGCTATCAGTGATGTCCGTGCTGTAAAATTCTCGA	1558
GCATCATGAATAAGCTGTCCGTTGATGACCGGGTTCAAGCTGCCGTCATTGCCCTCCGTTCCGGTTTGGTTTGATTGCAGAAGGGGCTATAATCCAAGGC	2481
CTAGGGTGGCTCCTTTAACGCAGTAAGCATCGGCCCCACTGGATAGGGCAGCAATAATCTCGTTGGGCAGGGTGTGGGAAGTCAACACTACAATGTGGAT	2689
TTTTGCATCGGCACCCTTACCGTGATAGTAATCACCGATGAAGTACAAAGAATTGCTAAGCACTGTAGATTACTATCTCAACTTTGCCTAAACTGGAATG	1223
GGATCATCTTCAACGATCAAAATTTTCATAGGCAGGCAAGGCTCGATTTTCACCCTATGGGGGGAAGTAAAATCCATTCCAGTTTAGGCAAAGTTGAGAT	346
CCAGCATTTTTAGTCCCCGACCGGCCATCAGCACCACCGCCGTGCTAATCATCCCTAGGGCCAATGCCAGAGGTGGATCTCCCTGCACTACCATGGGGGC	2160
TAACAGCATTGGCCCAGTGTTGTTAGCCAAACATTTTTTACCCCATTTGCGCCATGCTTCCCCCAGTGTTTTTGCCACCATTTCCGCTAAAGTGGGCAGT	1897
TGCGGTCATCTTCGGCGGCCTTTTCAATGGCATTAACCACCGTCCGCAGGGGTAATATTTCTTCCTGATTACCCAGTAAACTCTGTTGTAGACTGAGAGT	730
TTGCCCGTACCATCCAACCCCGGCAAATAAAGCAGACTTGCCCTGCGGCGATCGGGGGGATGAAGATTAACTAACTGCATTTTCTGTTAGATTTGTTGAC	3907
GCCCAATGGTTACCGGAGCTAGTTTTGCTTAACAAAAATTCATGAGCCCCGGCGGGATGGACCCTTGATTGTGGTCTGCCATTCGGACTACATTGCAAAG	16085
ATCAGCGGCCACGTTCCGGGGGACGGAAATATCCACTAACATCAAGCTTTTGCGGTTGATCACACAGCCAGTCAAATTCTCGCAGTTTAAAATTGGTTCC	423
ATAAATGTCCCAAAACTGGCTCTGTGTTCCCCATGGAGTCGTTTTTCCCTTTGGTGCCCCTGGCAAAAGCCCCGCCAGATTCCTAAGCTAGAATTGTCGA	1056
AAGCGGTTCCGCACTGCTGAAAGGGAATAGGGACTTACCAAGTAGATAAAGGGCAAATATTCCTGCACTTCCAGTTGCATTTGGTCGTAAACTAGGCTCC	495
TCAAAGAACCCTTACATATCTACACGGGGAAAGCCTAGTTACGGGAACTTTCGTCAAATAGGCTACATAAAGCCTACCGATCCGGCCTTAACCTGAAGAT	8015
ATGCAACCTTCCTCAATCATTTGTCTTAAGCTTCATTGTAGCCTTAGCAAAAATTGTCCCCAAAATTGGCATCTTGAGCCGGATGTGACTAGAATCGGGA	996
TGTAAACAAATATGAATATAAACCTATTCCCGATTCTAGTCACATCCGGCTCAAGATGCCAATTTTGGGGACAATTTTTGCTAAGGCTACAATGAAGCTT	1157
CCTTGAACAAATATTGAATGAAGATTGGTTGCCCTATGCGATCGCCAGATAATGAGGCAAATCGTGTGCCCACTCATTGAGTGGAAGCTAAAATAAGATT	875
ATTCAGGGGAGACTTCTTTGCCGCCAATGTGTAACTTAATAATCTCAGTTTGAGTCATAAATCTTTAGTTATTACGAGTAAAATCATATATTCTAATATC	411
ATGGGGTCGTCATTTGGTCAGTCTTGGAAAGAGACTCTGTTAAGGTTAAGTTTTTTTGAGGACACGTTTCGCCTAAGTAAATTTGAAGCATGATATTAGA	3380
AAGGGAAAGGGCAGTGGGAAACTCTAAAATTGATAGAGTGGCCCTTAATAAAAGCTCTTCTTCTTGTTGACTAATACAACCAGAATCAATAGAATTAATT	268
CGACAGTTAGATGAACTACCGATAGAAAATTGGGCTTTCATAACAATAGTGTGAAAATATTAACCCAAAAAAAAGAGGGTGCAGTAGGTAAGATAAGACC	321
AAGAACGGTGAGCATAGGTTGAAAATGCTGGCCAGTCCATACAACAAAATTTTTTGAGCAGGGTGATAGGCAAATGAGGGGCGATGGGTAAGTTACAGCT	8863
GTATGGTTAGTTGCTCGTGGAATGACTCTGATTTCAAACAAGGATGGAAATGCACCCAAAGCCTTTCACTAGCAACCTCTGACCAATCTAGAATAGGCAA	991
GCAGTAAAAGAGGGGGCTTTTCCATTGTAGTTTTGTTGAAGCTGTGGAATTAGGCGATCAAAAGGGAGAACCAGATACCAAATTTGGGTAGTCTGAGGAA	795
TCATCATTAATAAGCCTTTCCTCAGACTACCCAAATTTGGTATCTGGTTCTCCCTTTTGATCGCCTAATTCCACAGCTTCAACAAAACTACAATGGAAAA	321
GTGATTCCCCCCGTTGTTCTCCCCGCTGAAGTCCTAACTTCAGACCTCGTTCCAGTCCCTGCTGTTCGCCTTTCCGCATCGACTCTGCCACAATACTTTG	99
AAAAATCAAATCAACTCTCTAATCATCTTAAGTTATGGAAGAATCCGTCGGAGTCAGTTTACTAGCCAATGTGGCAAGGCGAGTGGATATAATCGAGGAC	8430
AGTTGGCCCGACTCAGGTCGGCACTGTTCATGCGGGTGAAGCTCAAATTGGACCCCGTGAGATTGGTCCGATTCAGGTTGACATGGGTCATAATGGCCCC	48
AATTACACTGCCGTGAAAATTTAACGATATTTTGGACAGATAGATATTAAAAAAAACTAAAGTTTTGCCATTTTTGGAAAATCAATGACACAATCTAGCC	10629
TGATCGCCTTGAAATTAAGGAAAGCTGACAAAAATGGCGATCAAATCAAGTTTGTATCACGAATTACACTGCCGTGAAAATTTAACGATATTTTGGACAG	360
TGCTGGGTAAAAAAAGGTCATTTTGGTGCAAGAAAACTAAACCCGATAAAATTAGTCGGGATTAATTGACGCCCATTTTGCCCCGTGTTAGCATGCCGAA	519
GAAGATTGCCTTGGCTGTCAAAAATAGGTTCATTAGTCCAAGCGACCCAAACCCGATCGCCGTTTTTGCGGACATTTTCATTTTCGTTATATTTATAATT	155
TCAAAATCGTCGGGATGAACCCCTTCAGCCCAACCATTGCCCTGCTCTTGTTCCAGAGTGCGACCAGTAAAATTGAGCCAAGGTTGATTAAAATAAAAAC	2271
TTTTTGTCAGATACCCTCACCTTCTTCAGGTTAACAGAAACTTAGGGGTTTGCATGGGCCAGGGAACACGGTCTGGCGGCCGTTGGGTTAAAATCGGGGG	12132
GAGACTTTTAAAGCTGGCACCGATCGCCTGTGATTAGAATCACCATTCACCAGTGACCCATTGGCTTGTTGACCCCCAGTGAGAATCAGATAATGAGGGC	1655
CGAACACGTTCTTAGGCGATCGCCAAATTTTTACCCTGGCATGGGCCGAGAAATGAGACTTTTTGGCCCTACTCCAGATAAACCCAACTAGTATGGTTGC	684
ATCCCATCGCCCATGCGGAAATGTTAGCCATCCAAACTGCTTGCCGTCGGCTAGGCCATTGGCGATTGAATGAATGCACCCTTTACGTTACGTTGGAACC	268
GATTTAGTCCCCGGCCCTGGGCCGCCCACCAGGGGGGCAAAAAGTTGTTGGATCCACTGCCAAATACGCTGGAAAAATTTCTGCATCCTAAAATGGGGTG	326
ATTCTAAATTACAACCGGCGATCGCCAAAAATCCGGGGCCAAACCCCGCCAGTGTTGATAATCCCCGGGGATGGGTAAACCATGGCCTAGAATAATTGTC	1024
GGTTTACCCATCCCCGGGGATTATCAACACTGGCGGGGTTTGGCCCCGGATTTTTGGCGATCGCCGGTTGTAATTTAGAATCTGCCACTACCATGGGGGG	1754
ATTGCAACGCTGGGGCCGGGATGCCCTCTACGATGAGTCCATGGCGATCGTGTTGGCAATTTTACAGTTATCCCAGGCAGGATAATGGCAGAATGGAGCA	9680
ATGTTGAAATCCAGGGGATTTTAATGGGGGTTTGGCGCAATTTCCAGGGAGTTTAGCCCGGCATTACCGGGAACAGCTCAAAAACCACACTGGTAAAACT	0
CTGCTGGCCGAAAATGAGGAACCGTCGGAAGAAATGTAAAATTTTGTATCTTTTTTAGTATGATTGCCCTGAATGTTATGACTGGGTTTAAAATAGTCCT	12074
CAGAAGGGTTGCATATCCACAATTAGATCTTTGATGACGGGCAAATTACCGAGGGGAGCCACCGTCACCACAGGAATGCCTGCTTCGTTAACCTGGGTAA	150
TGTTGCTCAATGGTGTCAAAGACTTGGGAAAATAGGCACAATTCTAGGGGGTTCTCGACAAAAAAAGCCAGCAACGGGGTCTTAATCTAAACTGTGAGGT	558
GATGGCCCGCCGTCCCATCTATGCCCTCAGTGGCGGCCAAAAACAACGCATTGCCATTGCCGGGGCGATCGCCAGACACTGTTCCGTGCTTTTATTGGAT	2653
AACCCACCAAGGCCGGACCATTTTCCTGCCCTAATCCAGAGCAAAGGCAAAGTCCATTGCCCATCGACCCACATTTGGCTCGGTAACCTAGAATTGGAGA	215
ACCGAGCCAAATGTGGGTCGATGGGCAATGGACTTTGCCTTTGCTCTGGATTAGGGCAGGAAAATGGTCCGGCCTTGGTGGGTTTAGGTACACTGCAAAG	203
CAAATTCATACTGTTCCCTCTGCCATTTCAGCCAGCCGTGCGCTCTACCTTGGGCTAAAAGAATTTGCCAACCGGGATCAAACAAGGGTAAAAAGGAAAG	304
AGCTTAACATTTTCTAGAAGGACTATTAGATAGAATAATTATAAAAAAAATATTAATTTTTAAGCTTGACTTATTTCTATCTCAGAACTATTCTGAGAAA	25006
AGAATAGTTCTGAGATAGAAATAAGTCAAGCTTAAAAATTAATATTTTTTTTATAATTATTCTATCTAATAGTCCTTCTAGAAAATGTTAAGCTAGATAG	2271
AGCGGAGGGGTTTGCGCTGTGGCCCATGTCTCCGTTGGGCTTGGACAAATAGTTCATTGCCAACCTTGCCCGATCGCCAAGGAAGCCATAAATTGAAGGG	548
CTCCTTGGGTAAACTCCGACCGGGGATCACAGACCTTCCACCCCTCCGGTAGTAGTTAAACTGTCCTGACCGGCTCTAGTAAAAGTTGTTAGGATCAAAG	256
AAGATCGTTAGGGGAGAAAAGTTACCGGAGCTGAACCGGAATGACGGAGATCAAAGGCCAAAACTTTGCAAACAGACTCTAATCAGGGGACAATCTAGCG	384
CTGGGCGATCGCCTGGCGAATGGCTTCCCGCTGCTCTTGGTCATAGTTCCACCGTTGCAAAAAGGCTTCGTAGGGCCCGGGGCCGTCTAAACTCTGTTCC	263
TTGTTAATTCCATACTTTATTTTCATTGGGGAGAGATTAATCCCTGGGAGCAAGACACGGTTCGGATGTAAATCTTGGCACCACTGACTACAATAGTCGA	442
GGAAAGGAGAGCGGGTAAAATCAACGGCAACATGGAAAATGCCTAGGGAAAATGGGAAGATTTTCTCGACTATTGTAGTCAGTGGTGCCAAGATTTACAT	14
TTGGAGAAGAAGTATCAGGATTCGGTGCAGTTAACTCCCTTGGATGACTGCCTCGCCCAACAAGCCCGCGCCGCCATGCTCAAACGGCTAGAATAGGAGC	1145
TGGCAACATCAACTGACTGTGGGCTTGAATTGGCTGACCCGCCCCCTGGGGGATTGGCTCAAAAATGAACCTTCCTGAGGGAAACGTCGTCTAAAAAACC	1996
TGGCGATCGCCGAAATGGTGGCTGGGGGGAAAGGGCTGCTCGGGGCCCGAAAGGCTCTGCTTGCTTGCTTTGGGAACTGTATTGCGGTTACTATCTCCCA	3076
AGACTGCCCCCAGAACGGAACAGACGGCCAAAGCGACGGCCAGTGTTGGGCCGGACCAGAATTAAAACTGAATCGTTCGTTTCCTGACTAATATTAAGCT	225
AGAACGTAGAATCGAGCCTGGCGTACCCGGCGGTCCCGCACATTCAGGGAATTAACCACATTGCGATGGATTGCTTGGGATAGACCTGCATTACCATGGT	435
CTTACGGATCCCAATTTTCAGCAACAGATGGCCCAGGCGATCGCCAGGGGAGTTTTGGAGTATCTGCAACAAAGGTAGGACTTATTCGTCCATAGAATTC	1119
TCGTCCATAGAATTCAAATTCAGAGAAACTTGACTTATATGAAGGATATGGTGACCAAAACCTATTTACTTCATCTATTATTCGTGTTTCAATGACAAGC	8290
AATAACTCCAATAACGGCGATCGCCATGCTCAACTTTTTGCGAGAGGCGGTCGTTTTTTAATGGAGCCAAAGACTGGAAATAATCGTTACAATTCTTAAT	256
TTTCCAAACACGTTCCAACGTCAGGGTTTGGCCAAGAATAATCGATATCTTTGTAACAACCATTACCGGTAATCCCCAAGGAAATGATTACCATTAACAA	329
CCCGGTCTAACTCGGCCCCAGTGCGATCGCCAATGATTTTACCGAGGCTAGAAGCCCTGACCCCAGCGCCCCAGAGCACCGTTTTTGTCACAATGGTTTC	343
CCCAGAGCACTTCCACCGTGCAGAAGGAACTAGTGCGCCCCTAGAGTTTAATTTCGGTAAACCCCACCATAGCTTGAGCAAACAATGGCTTAAACTGTGG	2508
AACGTTATTACCCCGATGGGGAGGATGCCCTAATTCTCTGGAAAAACCATTTGAGCTCCCCTGCCTAGTAACAAGCTAGGGAAAACGGCACAATGGGGAG	433
ATCGTAATTTCCCAGCCCTAGATGGCACTTCTCAACTGAGTGCCGCTCTCAAATTTGGTGTGATTTCCCCACGAACCCTGTGGCAGACTACCCTAGAAGC	1225
ACCGTGGCTAAGATTTATTGTCTTGACCCCGATTCTTTTAGCGAAGGAAAATCTGGCCTCCCCTTTGAACCTTGGGTAAACCCGTGGGGTCTAAACCCCC	2501
AAAGGAGCCGGAGCGGCCGTTAAATCTCGTTTAAGTAATTGCATCATTTGTTGGGAACGGGTTGAGGACACCGCCACCCCGCCAATGATACTGTGTAATA	1931
GCGATCAAGTAGTTCATTTAGACTAATTGCTAGGTTGTTAACGCCAATTTCCGCAGATCCCCTGCCATCGATTCACCCCCAATAGCCTAAAATGAAGCCT	1235
GATCGCACTCGCCTAGAGACCAGTACCATTCAGCATTCGCATTACCACGTCAATAAATTTTTCACCCCAAACAATTGACAGTAAGCCACATAATGTAACT	242
GTACACCCCATGATTTTACATTAAATTCTCTCATCGCTAATTGAAATGACTATAACTAAAACTTGCTCCTTTACCCGATCGTTAGATACTCTGTTTAGGT	1049
TAGCAGGGAGAAGAAAGGGAAAAAAAGATTTGATTGCACCGATGGTTTTTACTGGGAGTTTGAATGCAGAAGGCTTTGAAGGATGGTTAAAATTATATTT	442
AAGGTTTTTGGAAGCCGTTCCAACTCCCCTGAACGACTTTCGAGTCGCGCGTCTAATAGGTAACTGGCCTCACTCCAAAAAATAGGATTATCTTAAAAAT	1230
CAAATATTGTTCCACCGACAGGCCGCATTTGGGTTTTGGCCAACCGCTATACCCCGGCGGTGTAGTTTCCAATCGTCTCGTCTTATTAGAGAATGGAGTC	21026
CCCTCACTAGCCTCAGTCATCGCATCAATATTGCCGGCCAAGCCCCGGAATCCTAGACCCCTGGCGATCGGCGATTATGAGAGTGAATATGTCAGAATGT	54345
TGGCGTGGGCATTGACCGTATTGTCGCTGCCATCCATGGCGCGTTTCCGGGGGGCAGAAATGGTTTTCACCTATCCCGGACTTTGGGTTTATCCTTTATT	1759
TCCAAGCCATTAATGTCCTTTCTGCGGCGGCCCGATTCCGTTCCTTGGCCAATTCATTGGCTAAGTTATAGGGCTCTGGAGTTGGGGGATAATTATCCAT	1916
ACCCAAGCAAAAGGCCCAAAGCCCAGAGACTTTGGACAATATGACCAGGTATTTGTCCCAGAGCTGAGGGGGCAATAGGCAATAACTGTGGGAAACTGAG	2300
CTCTGGGCGGCAATGGTAAATTCCTTGCCCAATTCCCCAGAGCCGAGTAACAGAAAAGTTTGGGGCAAAGTGACAGGATTGGCCATGGTTAAATGTTAGA	780
TTTCGACAACGGAATACAGTGACCAAAACCCAGAGCTTTTTAACTTCCCCCAGGGAATCTCTCCTTAGGGAAGTTTTTGTTTGTCTGTTATTCTGTTTGC	1699
AGAGAAACTGCTGGCTAAACCCAAGGCTAGAGGGAAATCCGTCCCCAAGCCTGGGAGTTTTCCCCCCCGGAGCCCCCATTGGATCTGCCAAAATTAAATT	6575
ACTCCCAGGCTTGGGGACGGATTTCCCTCTAGCCTTGGGTTTAGCCAGCAGTTTCTCTTTTGAGCGCTGACATTGCCCCCCAGTCGGCAATAATGTATCT	285
AATGCCCCTGGTTCCCAGATCATCTTCTCTTAGGTTGAAAGCTGTTTATTTCCATGGACCCTGACGGTCAAGCAAGGGCAGGAAAAGTATCATGGATGAT	1092
TTCACTCCCCACACCCGCTTTGAATATCAGGAAAATTATTGAATCAAGGTTTTATTCATGCTCATTTTCTGGCGGTAGTTTTTCTAGGTTAAGCTGGGTT	570
TCCCACCACTACTTTTTGCGTCATTGCTGGTTTACTCTGCGCTCCAAATTGACAGGGGTTGCTTTAACAAATAGGCCCTAACCCAGCTTAACCTAGAAAA	1017
AATACGGCGATGAAACCCTAATGGTTGCCGTTAATAGTGGTGACAACATAATAGAAATTATATTATCTCCAGACATAATAAATTTGGATAAAATAGACAT	355
GTTCCGGTCAATTACGGTCTCACCATTAGCGCTAAATACAGGTTCAGCTATGTCTATTTTATCCAAATTTATTATGTCTGGAGATAATATAATTTCTATT	375
ACATAGCCCATACCTGCCGTGGCGATAATTTTGTAATCCCCCAATTGCAAACATTGATAGCGATGGCGCAGGGCAATCAATTGGCGGTAGAATTCCCAAC	1015
CCATGGTGATTCTAGTCCTTGTTAATAATTTGTTAATATTTACCCTGTCGTAATGGTGGGGCACAGGTTTTTAAAGGCAATTTTTCGATACACTGGAAGC	2199
TGGGAGTAACGTCAAATTCTTGGGTTAAATGGGCAATTTTCAGCGCCGCTGGGCGAATAATTTCCCCCGCAGTGGCCTCCACTTCCCCCATAATGATCTT	609
AGCAAAAAAGTGATTGCTCCTTAGATACGGCCAGGGTAAAAATTCTGAATCTATCCCTGGTCTGTCGATCTGGAGGGACAGTTCAGGTTATGGTGCGAGG	507
GGGGTATCGGGGCGCTGGGCCAAACCTGCTAGCAACACCTCCACAGCTTGGTCATACTGACCTTTTTGGAAATAGGCATTACCCAAAGTAAACTTAATGC	17
CCTGGCTGAGGGGGGAATGGGGCATGGAACAAAATTGTTTCCGGCTCCTAAGGATGAAGATGGATGGCCAAAACAACGTCGGGCTAGATACAATAAACGC	2670
AATGACGACAGACAGGTCCAAACTCAAAATAAAATTTCAATACTAAACAACTTTATTAATCTTTACAGTTTTCCTGAGTTGGTGGAACTATCATTGTTTT	2051
GGGGCGTTTTTTCCATGGGAGTGGCACAAGAAACAAGGAAAATATCAATTTTTGTAAAGTCGAAGTCAACGGCCAATTAGTTTGAGCATAGCCTTGTATT	3199
CATTGAGATATTTTGCTAAAATCAAAGCCTGCTGACGAATTTCCGCTTCACTCAAAAAAGTTAACACTACCCTTTCTTCATTGGCGTTAGCATATTCAAT	7341
TTATTTTCTGACAATATTGACTAACCACCTTCACTGCTTCAGGTTGATTAATATTTAAATCCCCCACATTGACATTGAGATATTTTGCTAAAATCAAAGC	1822
TCGTAGTATTAGTGCCCTGCTCTAGTTTAGCTATCCCGTCGGCTAGATTGACTGCTCCCCGGTTACCCCGCACAGTAATTTGTTGTTTATAATCCACAAT	123
TAATCAATGGTTAGCTAATTTGGAAGTAACGGAGCGGGAAAAAACTGGTATTGCTAATTTAAAAGTTGGTTATAACAAAGCCTTTGGTTATTATTTAAGT	331
TTAATTCCGGTGTAATGTATCTTTCTTCATTGACTAAAGTTTGTTTGCGAATGTAATTGTCTGGGGCCTGTTCCGATTTACTGCGGGGTAGACTTAAATA	147
CTGGCGGTGTTGGCCCCAATTCGCCCCGTTAACCGTTCCAAATCGTAAATTTGCCGGAGCAATTGCCGCAAATCCTGACGCAAAGCGGGATGATGGTACA	490
TTGCGTCGGGTTTGGTGATCCAAAACCAGAAAATCGGTTAAGCCATAGGTTTTTAATGGTTGAATGGGCACCACATGGGCTTTTTGGGTATCTTCGATAT	478
CAACTGCCGCGCATAGCGATCCAAGGCGTGGTGGGGTACCCCAGTCATGGCCACCCGGCCGATTTCCTTGCCCCCCTCTTTGCTAGTTAAAATCAGTTCC	1273
AAAAATTTACTATATTTTTTCCTATGGATTGCCGACTTAAGTGCACTAATCAATGCACTAGTTTGATGATGGCTTTCGATAAATCTCATACAATTAAAGG	130
TCTTCAATTCTCTTTATTTTAGTAAAATCCATAAGCCTTATGTGTTTTTTTATCCTATAAAATTTGCGTAGGAAGACACTCTTATGGTAATGGTAACAGA	940
ATCTATAGTTTTCAGATTCCTCAATCAAAATTTTGCGATTGACGAAACTTTCAAATACCTTTGTTGTTACAGTCTTGTCTAATATGCTATTATTCAGAAC	413
CAAGCAAGACGATCCATCGCAATACCTATTCCAATCTGGCATATGGCATATTCTATTTTGCCGGCTTCCCATCGAAAAAAAAACAGGCAATGATATCTCA	227
CATTGCTTTATTGATTTTTTGCGGGAAGAATTTAAGCTAGATCCCTGGGTTTCTGATTATGGTGTTTAGAGCCCATTTATAAAGTCTTATAATGGATAGC	338
TAGGTTGAAGGCTCTTGCCACTCTAGAGGCGGCATTGCTCCAGCAGCCTTAGATTGAGCCTTTCCCACACGCCATGACGTTGCCATTTACGATAATAGCT	387
CCCTTTCACCTTCTTACCTCCGTCAAAACCGTAGACTTCCCCCTTTTTTCGGTGGTTTTTACCGATTGGCTATCTGCCGCTATTACGCTAGGTTGAAGGC	503
AAGCTGTGACGATACGTTCACTTGCATTTGCTTCGGTCACTATCACTTTTAAGACTAAGCCCAGACTATCGACGATTAGATGACGCTTTCGCCCTTTCAC	0
GATTTCATCGCCCCACGAAAGTTATCTCCAGGTCAGCCCACATGGTTAATATCACCATGGCAATATTTGCCAAATTCAGGGTCAATGGTAACATAGAACT	4132
TTGCATTGGCCGCAGTAGGGACCTCTACGCCACTCCCCAATAGACCTCCTGGACCTAGATAATTCCTGTCAACGGCGGAAAATCTTGTTAAGCTAGAACA	7428
AGATTGATCTACAAAATGTTCAATTTCACCATCGCAGACCGATTTGGCTTCCCCACGCCCCGCTCACCCTGGTAAGGAATTTTGGGTCTATCATGGAAAA	459
GGTTAACCAAAAGTTAATCGACTTTTTTGGGAAATTATGCATTGAAAATAAAAAAAATTTCGTGTTTTAAATTAACAAAATGCAACTAATATTGTTAGCT	36
TTAGAAACTAGTCTTCAGTAAGCATTCAATCTGCTCAATTTTGCCTGGGCTAAAACTGGCTCGCCACCTATTGCCATTCAGAAATCTGGTAAAATGGGTT	2363
CTGGCAAATTCCCGATAGCCGGGTGCAGGAAACCACCAACGTGGGCGAACCAACCCAGGTTTCCTTCAATCTTTTTCTGGGAGATGATATAACGGATGGC	568
GGAGCACTGGCGATCGCCGCAGTTTCATCGAGAACGGTGAGGGGAATAAGCCCTTGATCTGTGGCGAGGCGTTGGTATTCCACCATGGCATCATTAACCT	442
ATCAGCAGGGAAAAACGATGCCCGGAGGACTTGGACTTTGACATAGGGGGGGATGGGATTAATCGTCTCCATTGTGCTTGACCAATACTATACTCTGGGG	48
CTAGACTGACGGCACAGAAGAAAATAAGGAACAGCAGAACGCCAAACATAAACAACTCGCTCGATGGGAAATAATGAATGATATGGGGATAATGTAAGGC	1167
CTCCATTGTGCTTGACCAATACTATACTCTGGGGAGAGTTTGCTGAATTATTGCCATCCACCTTTTCGGGGTTGGGCTATCCCAGGTTATATTGCCTTAC	1208
CTTGGGAAGTAAAGGGGCCAAAATAATAGGTACAGCGGGGAGACTGGGTGGAAACACGAATCCACCATTTACGGTTGGCAAAAAAGGCTAGACTGACGGC	565
CGTTTGGCCCGATCAGACTTTGGCCTTTTGCCTCCGCCATGATCTGACGAAAATTGCTGGTATTGCTCATAAAAAGTGGATTTTTGACTAGGATAATCAC	80
CCGGCGGGATCCAGGGGCAGAAATAGCCCACAAATAAGGGCTTATAAGGACTTACCAGCACTTAAAGCAAGGCCATGGTTGTCGATAGTATATTAAAGGT	10153
GTTTTCTCCCTTGGCGATCGCCCTGGTAGCATTTAATACAAATTGGCTATCTTGGCAAAGTCCCCCGAAATATTACGAAACGTAAAGTATAATAACAATC	1336
CATTAAGGACGGACGGGGTTCGGAAGTCAGCCACCAGGATTGGGGTTTGGTAACTGCACGCTGGGGAGAAATTTGACCGTTAGCCATTTAGCATTGTCGC	500
GCCCTTGGTTCCCTTAGTTCCATGATTTTAGTGGTGGGGGCACTGCTGTCCATCCTTTGGCAGTTGCGGCAACTGTCCCAGTTTTGAACAAACTTTGTGA	0
AATAAAAAGTTGGGTAATACCCTGACCGTAAGTATAGCGATTAGTCCGAGCAATATTAATGATTTGGAGGCAGAGTAACTTTTTGGGCTAGTCTGAAAAT	2979
TCGGTCATGGTGAAAGAAAGTATATTTTCAGACTAGCCCAAAAAGTTACTCTGCCTCCAAATCATTAATATTGCTCGGACTAATCGCTATACTTACGGTC	1447
ACATTGATAGTCTTTTGCAAAGGACTATTTTCCTTGAGCACAAAGCCATAGGGCTCCAGGGAAACTCGAATTTCTGTCACCTCCAAGTTAAGATTAGGAT	483
CAATAAAAGGCATTGTTTGCGCTCCCAGTCCAAAAAATACTTTGGCTGTTCCTGACAGTAATTAGTAGGGTTGCAGAGCCAGAACGGTATTATAAGTTTT	1464
TTCTGGCTCTGCAACCCTACTAATTACTGTCAGGAACAGCCAAAGTATTTTTTGGACTGGGAGCGCAAACAATGCCTTTTATTGATGTTAGCCTTGGACT	304
TTTTACCAAGGCTGTTACTCTGTCCGTATTTTCCCTGATAATTAAAAGATCTAACCGATGAATGATTGATCTTTGTTGGTTTTCGTTCCACGATGTAAAG	635
AATTAGCTAACTGTCCCCGGCAATTTTGCCAAAGTAACCGAAGAACTACAATCAATGGGGAAATCGACACTTTTTAACCCATCTGGCCGTCTCGGGTTCC	1392
TGCCTTCGTTAAAAATCAGTTCAGGACTGTTACTGTTAAAAACGGGAATTTGGTCTAGTTGCCCTGGCAAAGGGCGCACTGGCTGCACAACTTTTAGTTC	2
GCAATATCGGCAATAAGTGATGGCTTGGGCAAGGTTACCAGTGGCGATCAAAACCAAACCGTCAATGAACCTTTCCCCAGTTAGGGCCGTCTTAAGCCCT	181
TTGGCAGGGCAAAGAGTTAACCCCAGAGTCCACGGAAGTTGTGGCCAGTCCTAACCCAAAATTGCACAGTGAAATTTTAGCTTTCCTGCAATAATTGATC	382
CCATCCCTAAAAAATAGCCCAAACAAAGGGCATTCTTTCCCCTGTTTTTTCCTAGACGTCGCCTTTACAGCGGCAACGGTGTCGGGGTATGGTCTGTAAT	486
ATGTCGTAGCTAGATGGGGGGTGAATGGGATCAATTCACACCATAATACATCCAGAGCTTTTCGGTGGTTATCCGCAAGAAAATCGCATAAATTATTTTT	788
TGTTTTCACGACAATATAGAAAAATATGAGGATATTAAAAATAATTTATGCGATTTTCTTGCGGATAACCACCGAAAAGCTCTGGATGTATTATGGTGTG	696
GTTAGATGCTGGGGAAATGTAGCCAAATTCTTGCCCCCAAAAAGTAAAATTTTCGTTGATTTTGTACAAAATTTGACAAAACAGTGCTACCTTTCGTGGT	739
GAGATTTAGGGGGATAAATACTTAGCCTTGCGCTTTTCAAATAGGTTCTTAGCGGAAACAGAACTTGCCAAAAATCAACTTTTGGTCTTTATCATTCAGT	1177
CAAACTATGGTCAGTGGTGGGGCCAATGCCGCAGTCGTTTTCCAGTTGGGAAAGTAAATTTTCAATCTCTCGCCAAGGAGGGGTGAGGTAAAAATATTGA	406
GGTAAAGATCCCCTAGCTGTATTAGCCGAACTGCAAGAATGGTTCATCACTCCAGAGATAATTTTTGGCTGGCTGAGTTTTGAACGATTAAAATAGGGAC	418
TAACGGAAAGAAAGCAAATTTTTCTTCCCTATAATCAAGCCCTAATGGAATCAGCTAGGAAAAATTCCTACTGGTCATGGCCCCGGGCTAAAATGTTACT	353
TGATGAGTTAGATATCCTGCTGGTCTTCTTGTTGCCTTCCCGAGGTTCTATGACCAATTTCCCCCCTTTACTAAGGGAGGCTAAGAGGGATAATAGGAGT	3646
AGTTCATTCCATTTCTCCATTGACTCTGCTTGATTATCAGAAAAATGGGTTTAAAACCCCCTCCTTTAGGAGGGCTTTAATTTTCTTGTAGAATAACAGC	2685
GATAAAACAGTCCCCCCCCTTTGCTAAGGGGGGCTAGGGGGGGATTCAACCCAACTTTACAAACAGGAACTAGACGCGATCAATAGGTTAGGATTTAATC	121
GTCAATATCATCGCCAGTAACCACTAAAAGATCACCGGCAATTACATCGTTACCACTACCGGCGTCGATGTCATCGTTGCCAAATGGTAATATTTCTTCT	4651
ACAGGAAGGAGTTGCCAGAACGAATGTCAGCTTGAGGCGTCAGGATAACGTCAGCCACAAGGAAGTTGAAATCAGACGCATTGGTGGCACCATTGACGAT	481
TCGCCAAGTAGACAATGTCGAAAAAGTGCGAGGATTCATCGTGTTAACAGCGGTATGCTTCTAGTCTTGACAGCAAGGCGATTCTTGCTATGATTACCCT	26330
GGTGAATTCTTGCCCCGCTTAATATAGTCATTCTGGATTTTTGAGCGATGCTGGGGAAAATATCTCTGCATTTTCTTATTCGTAGGCTATAATTTGCCTG	26774
TTGCATTTTCATTAACACCGCCGCCGGCCTAGTTCCAAACTGGTACTACTAGCTTTTCCCTTTCCTCTAGAAAGTGTCTGAAAAGTGCAAAGCTAGGTGT	21229
GTTTCCTCCATCAGACCTTGATAATCCGGCACATGGTCCACCAAGGGCTCGAACAAATAGAAGTCTGCCTCCGTTACCACCTGCTTTATATAGTAAGACC	635
TGATCTGGGAGTAGCACTTTGCCTGCTCCATAGTGGAAAGATTGGTTTTAATTGTCATGGGGCCCTGGGCCAGCTTGCTCCCTTCGCCTACAGTTGAATA	2837
TACACTGCCCCCGTAACAGTTTGTAATATTTCTTGACGATCGCCAGCAGAATTTACTTTAATCCCTTGGCATTTTTGGGGGAGGCTGTAAGATTAGAGGG	580
TGCCAAGGGATTAAAGTAAATTCTGCTGGCGATCGTCAAGAAATATTACAAACTGTTACGGGGGCAGTGTAATCAGGAACGCAATGCCTGAGAATGGTTT	49089
GCTTCTGCATCAGCATTCACGATTGATTTCGTGACGATACTCATGGATGGATTCCTCCGTAAAGATTTAAAACGTTAAAAAAAGGCTTTAAGCTGATTTT	1822
CGCAATGCCTGAGAATGGTTTGGGCAGGTTGCTCGCTGGAGTCCGCTGGTTAACGGCATTGTCCAGTTCGTGACTGCGCCTCGGTTGATAAAATCAGCTT	3240
CTTTCCTTAACGGATTTGTTGGCATCGGGGATGTGGCGGGCCAGGGCCATCATCATCGCTAGAGCATGTTCCGCCGCCGCAATGGTGTTACCCTCGGGGG	263
TACCCGCTTGGATAATTTTCTCCGTCACCTTGGTGGCAGAGCGCAACATAATGGCATCGTACTCAGGAACAATGTCTATAATTTCTGCTTCCGATAGCCC	1237
TCTAGGCTTTCTAGGGAAAACTCCCTATGGTTTGGCCCCCCCAGTCCCAGGGAATCAGAAATATTGCTAACGGTTATCCCCCAAGCCGCTAGAATGGGCT	991
GATAACCGTTAGCAATATTTCTGATTCCCTGGGACTGGGGGGGCCAAACCATAGGGAGTTTTCCCTAGAAAGCCTAGAAGTTTTTGGATATAATAAGCAA	662
CGGACTGCCCTTTGCTACCTTGGGAACCCTGTTGGATCACACCTCCTTGGAAGATACTACCCCCGCCTCGGAAGGGCCCTAATCGTCCATAATGGAAACC	594
CGATCCTCATAGGCGATCGCCGGGGGGGATTTGTTTATTTGTTGTCAAAGCTTGAAATTTCCAATGCCCCGCTTGCCAAATTAATCCCCATAATTGAGCT	159
CTTAGCGGCCAGCTACGAAAGGGTGCAGGGAGAACTGAAAACTATGCTTGATCGCCTCTAGAAAAGTCTTGCTAGGCCTTAGTTGGTTAGAATACGGGAT	1981
CGCCAATAACGGGCCACCACCCCCGGGGGCAGATCGAACAATGCCATGGTTTCCAAAGGACTAGCCGCGCTGGAGTAATTATTTTGGCTAAAATTTGAAT	324
GGTAACCGAGGAAAAAAACTAGGGTATCCGCAAAACGTTGGTGGGTGGTTTCATCTACTGTAATCAAATATTCCGTACCAATGCCCCGATAATATTGGTT	517
GGGTCAAAACGGGCAGTGATTAATTGTGGGCAACCCAAAGCGACGGATAACAACCAATATTATCGGGGCATTGGTACGGAATATTTGATTACAGTAGATG	430
GGTTAGGGGCGCATCGGGGCGAAACTGACTAGCAGTGGGGTCGTTGGTGAGGCTAGAGGGGATTAAGCCGGCGTCGGCTAAACCTTGAATTTGAGCAAAG	0
AGAAAAAAAGTCCATGCCAAGAGTTTTTGTGGGCAGTTTGACAACTATTGGGGCGACTTAATCGGCGTTGAATGCCCCGACGAAATTACAATTATTAGTT	573
CGGGGCATTCAACGCCGATTAAGTCGCCCCAATAGTTGTCAAACTGCCCACAAAAACTCTTGGCATGGACTTTTTTTCTTTGTCCGGTCAAGATAATATT	1711
TACCCGCTGACGAATGCGGTCCATTAGGGGAGTGTCCGCCAACAGGCCACAGAGACGCAATTGATCCCCCCCGGTCATGAAAATACCTGTACACTGTTCC	831
TGACCCAAGGCAGGTAAGGTTCCCTGACCCTGGGGGCTGACTCGGATCAATTGTTCACAGCGAACAGTTTCAGTCAGAGGCCTAGCTTGAGAATGATAGT	1005
GAGAAGGCAACACCCTGATCAACCCTTCATAAAAACCAGGAATACTGTTGGAGGGTCGCTCCGCCAAATCCTCCAGGTCGAGGCGCATTACAATTAACTT	273
CAAAACCTACCAGTCGTAAAAATAATACAATTTCGCGAAAAGAGCCCGATTTCATTACTTGGCTGATTTTTTGATCATACTAATAGTTAGAATTAAAGAT	130
TATTAGTATGATCAAAAAATCAGCCAAGTAATGAAATCGGGCTCTTTTCGCGAAATTGTATTATTTTTACGACTGGTAGGTTTTGATGTAAGGTGAAGCG	1433
CGGCTTTGGGAGCAACCATCGGAAGCATTTCTCCAAAGTCCAGGGTTGTTGCCCCTAGCGGTATTGACGCAGACCTCTGACCCTACATTAAAATTGAGGG	3992
TTGCCTGATCATGACAGTTTTTTTAGGTCCTCCCTGCCTAGTGGGGGATTTTTCGTGCAGTAATTTTGGTTCTTTTCGGCCCAGTTGATACCATGGGGGC	106
AAAAGCCAGTGGCAGTGTAATTGCTTCCAATTCAATTCATCAATATTTATTATTTGGTAGTGGAACCTGCATTGGAGAAGAAATAGGAGAGGATTGATTA	370
TAGTGGGCTACTTTTTAAAAAGATTACAGTCTTCCCACTAATTATTTCTAGAAATTCTGCCCTAATTTAATCCGATTCATATTATTGCTATCATCGGTTT	1288
GGGAACCACAGAGAACAGTCAATTGTTCAGAATTTTCGTTGGTTTTCTCTAAACTTTCCAAGGCTGTAAAACAATCATCAAACAGTGTAACCTCTTTTAA	288
GACTATTTTCATATACCAAAGGAAGCAGTTAAGATTTTCTTAACACTTTGCATCAGCTCGGAATTTTCCCAAAACAGGTAAAATCATTTACACTGAAATT	348
AGTGTTAAGAAAATCTTAACTGCTTCCTTTGGTATATGAAAATAGTCAAATCTATAGTCATTTCAATTAACGATGAGAGAATTTAATGTAAAATTATGGA	445
CCAATGCGATTGAATCCTTAAATAGCCCTTTTTGCAAGATTATCAAAATAAAATCCGTTTTTCCCGGTGAAGATTCTGTTTTTAAGCTATCATATTCAGC	674
TGCTTTTTCTCAGAAATGGGATAACTTCTACCCAGCCATCAGTCAAATCTGGTTACGTCATTGGGACCATGTCATTTCCATTTTTGACTATCCTAAGGAG	48
AGTTATCCCATTTCTGAGAAAAAGCATCCAGAGCCGTTTCTGATCCTGACTAAAAAAAATGGACATTAGAGAAGAGCCAAAAATCAAGGAGAATGTCCCA	208
TAACAAAATCTTTGGCAGGTAAAAGTCATCGGCCCAAAGACCGAAAAACATCTTTTTTTACTTGGCATACTAAAGACCTTTAAGCGATTATAATGCTCAT	843
AATCGCTTAAAGGTCTTTAGTATGCCAAGTAAAAAAAGATGTTTTTCGGTCTTTGGGCCGATGACTTTTACCTGCCAAAGATTTTGTTACCGTTAGAAGT	754
TCCCATCTTATCGGTAGTGGGCCAACCCGGAAGAAGAATTGGCCAATTTTTCTGGGCTCATGGCCCAGGGGGGATCCCAATGGGCTTTAAACTGGTTTTC	735
AAACCAGTTTAAAGCCCATTGGGATCCCCCCTGGGCCATGAGCCCAGAAAAATTGGCCAATTCTTCTTCCGGGTTGGCCCACTACCGATAAGATGGGAGG	1443
ACTGAGGACAATCCTTCACCCTCTGCAAAGCCCTAGTGCCATTGGTGGTGGAAAGAAACAATCTTTTCCCCGCCATCAACTCCGACGTACAATCTAAGGG	437
GCTACTGCGCCACAGAGGATTTAATTGATATTCTGCCCAAACAAGTGTCGCCAGGGGTGTTGACCGCTGCTTAAATTCGAGAATTGTCTTTATATTTAAG	1650
TTACGTCCGGGTCAACGGGATGGTTAAAAGTCATGGTCAGGGCCTGGGTTTGGGCCCCGATGTTGGTGTTGCGCCAACTGTATTGCGTTACCATCAGGGG	362
TTTGCTCCCCGTTGGATGCCATAGGCTCTGATCCCCACTGGATTAGGGTTATTAGGCTGTGCTGACGTCCAAAGGGTCAGATTATTTGGTACGCTAATTT	16447
GCTCACGGAGGGTAAGGTTTACCAAAAAGCCCAACAGTTGGGTATGGGTAAGTAATTCTTGCCATTGCAACTATCAACCCCCTGGGATTATTCTGGGGGG	495
CTGACCAAAGCTAGCCGCAGGGGTCCAGAAACCGCCTTGGAGAGATGATTTGGGTCTGTCTTTGGCTAAACATAATGCGGCTTGGGCTAATATTTTTGCC	500
TTGGCCAGAGGCAGTTTCTCCCCAAAAGCGTAAATCATAAAAGCCCTGCTGTTGAGCTTCTTCAGTGGGGCCTTCCCCTGGTTTAGGTAGGATTTGGAGT	266
CAATGCGAGCCCCTGATTGCTTGGCGATCGCCTCATATTTTTGGATCATTTGTTGTACCCATTGGACTTCCCCAGTCAGATCGCAGTAATCTGTGCCGGT	464
CACAATTATCAGGTCATATGGCAATGGCTTCGTCATAGAGTTTAACGGTAGTTGAAAGGTTGAATGGGATACAAAGCTGACTATGGGATAGTCTGGATTG	1764
ACCAGAGTCAAGCTGGAGCTTTACGGGTTATGGTCATCGGGCTAATTTTAATGGTGTTAATGGTATGGCGACCCCGGGGCATTTTGGTTAAAAAAGAGGA	1227
CTAGGAATTTTGGTCACCAACACTAATCCAAGGGCAAAAAATCCCGTAAAGACAATGCCAATGACTGCATCCTCCTTTAACCGGGTTTTAGACTTGACGT	99
AGTCACTCAAAAGGGCTTGAACTGGCCAAGAACCTGGCTATGACGGTGGAAAAAAGGTCAATGGTCGTAAACGTACAATCCTTGTGGATACCATGGGATT	1128
CCGTTGGGCAGTCGAGCGCACCTTTGCTTGGTTTGGACGTTATCGTCGTTTAAGTAAGGATTATGAATATTTACCTACCACCAGTGAGACAATGCTCTAT	275
CGACCAAGGCCAACCCCATGACTTCAGTAATAACTTTTTGTCACATTAGCGGACCCAGACCCCAGCAACAGAAAGTGCCTTAGTCGGGTATGGTGAAATT	128
TGAGGAAGATAGTTTTTCTGCCATGGTTTAAGCAATGGTTGAGGGGGGAATAACTTGATTGTAGTAGCCGGGGATCGCAGTTTTAATGGATACTATTGCC	865
ATTTAGAAGCTAGTTGACCATGGAATTGGCCCCATGGACCCATACAGTCACGGCAATAGTATCCATTAAAACTGCGATCCCCGGCTACTACAATCAAGTT	396
AGGTAAAGCCGTTTGCCAATCTGCTCAAACAGAGGAAGTCCGACAGTTTTAGATAACTGTTTAATTTGACTAGAAACGGTCGGCTGGGTAATGTAAAGTT	101
ACTGAACAGGAACCTAAACTAAGTTTCGGTAATTTTCAGTTGTCGGTCCTGGCTGGGCTTGGGTCTAGGATGTGCTGAAGTCAATAACTAAAATAGACCT	41
GGACTGAGAATCGGGCCTCGGCCCCAGGTGGCGGTTTATCAATGCCAACTCCCCGGACTAAGCTTGTCAAAATCATTGGCTTTATTCTATCATTGGTTAT	573
AGAACTGTTGACTAACGCAAATCAGCTTAGGCGGCCATGAACTGACCCGGACCCAAAGGTTTATTTTGCCCTCAGAGCGGAGTGGCCCCATAATGGGGGA	4187
TTCCTTACCTATATTAAAGTTGTTTAGCTTTTGCCTATACCAAATGATATAGAAGTAATTAAACGAATAGATCTATCTTTTTTGTTTTAGTATGGGCGGG	246
TTAATATAGGTAAGGAAATTGCTTAGGCATAATCTATAAATACCTTTTAAATGCCCTTCTATACCTTGTGAAAGTTCATTTATCACAGCAAACTGATGAT	4385
GGAATCAGTGATCAGGCTACCATTGGCCTGGTAGGGAAAGACCAGTTGACCAATCACTAATACGATCGCCGGGTAAATGAGGGCTGTTAAAATCCAAAGC	321
ATGTTGATGGTGGAATAGACGTCAATGCCTGCGGCCAAAATAAGTTCCACATCTTGATAGCGTTTTTCCCGCTCCGCACCGGGGATGTTAGTATGGGCCA	519
TGCTGTCGTTAACCCGGTATTCCAAGCCCCACTGGGGTAGGCGATCAGAGTTGATGATTTTTTGCACCGACACTCCTATTTGGGGGGTAATATCAATTCC	176
ACTGGGCAGATTAGTGGCGGGAGATTAGCGATGGTGGGCAGTCTACCCCTGCAAAATGCCTTACCCGATGTGGACCAGGGTTTACAACTAAGCTTAAATA	340
ACGGAACCCCTGCAATTACAGGGTAGTGTGCCCTACGTCTTTCCTTTTGCTAGCCAAGCCCCCAACAGTGATCATTTTTCCGTAGCGTTAAAGTTAAAAA	590
GCCCTGGAATTGAGGGTCCCGCCGGCTACCCCGGAGGCGAAAATCAGCAAATACATCCCCCTCTGGAGCAAAGTGGGCCGGGAGACGTAAAATTTTGGCT	2315
CTTGGCCAAACTCCAGAGCCAACCTTGGGGAGGACAATTGTCGGGGCATTTTCAGCTTGACCTGGCCCAAAAAACGGCGATCGCCACTAGGGTTAATATC	763
CCAGCCAAAGTTCCCGACCAGGATTGATCCATACCGGGCAGGGTTGCCAGGGAAATATTTTTCGCCACAAAAACCCCTTGCCATTGTTTACCCTGGAGTT	708
TCAAAATAGGCTTGGGGTTCCATGGCGGTGATGGTCAGCCCGAGATGTTCATCTTGGAGATATTGCCAGGGGTTATAGCTAATCTTTAAACTTTGGAGTT	836
GAGCAAGGTTCTACTCCGTCTCCCTGGTGGTGATGGTATGACTAAGATGAATTGGATCTGGTTTGCCCAGGATTTTGCTGGCTAGTGTTAGCCTAACAGG	962
GATTGATCAGCAGGATTGATCAACTCTCCCGCGCCAATATCGGCGCAGAAAAACTAGGGTAAAAGGAACAAGAGCAAGGTTCTACTCCGTCTCCCTGGTG	7036
GCGGGAGAGTTGATCAATCCTGCTGATCAATCTGAATCAACAATGATTTCCCACCATAAATAGTCCAGCACTGTTCTAGACCGAAGGCTAAACTAGGGCT	471
CCCGATTCCGCCGAAGACCATCAAAATCCCCAGGACGAAGACTAAATTCAAATTGAGTTTTGGGTAGAAAGTTTTGGGATAGAGCGATTAGAATCAGGGC	495
GTTAAGAATTTCTGCAAAAATTGTAACTCTTACGGGGGACAAATGTTAAGAATTTGTTGTGAAAACTGCGATGATCCCCATTTTTATTTACGATAACAAT	3950
GATTTTTTAATCTATTGTTATCGTAAATAAAAATGGGGATCATCGCAGTTTTCACAACAAATTCTTAACATTTGTCCCCCGTAAGAGTTACAATTTTTGC	761
CTCAATCGTTACTATCCTGGGGTGGAAGTGGCTCGGGTAGTGTTAAAAAACTGAGCGATTACTTTCCCGGATGCTTCCGTTTTGGCGATAAAGTATAGGC	1766
CCATATGGACCAGGGCATAGGAACGGGCGGCGATCGCCTGGGCTTTGAGGGCTTCGGTGGGGGCGGTGGAGTGCATTTCGCTACCGACTACACTGGTTAG	1670
AGCAAATCATATGGCATGGCCATTGGGGAGGCAAGGCGGCATTACTGCTCTTTGGTGATCCCCGCCGGCCTTTTGGGGGAAACCGGCCTACAATATTCAA	969
TTGAATATTGTAGGCCGGTTTCCCCCAAAAGGCCGGCGGGGATCACCAAAGAGCAGTAATGCCGCCTTGCCTCCCCAATGGCCATGCCATATGATTTGCT	7942
TGTCGGCTAGCTTTTCTGGAGCATTGACGGTAATAGCTTCGTTGAACATACCGGCGGCGTAGTCCCAACGACTAACGTAGGGAACGTACATAATATTGGT	493
ATGAAAATACCCAATTCTCCCTTACCGCTTTCCAAGCGCACGTAATGTTCGCCGGCAGGAATCTTAAAGGTGGGAGCAACTTTTTTGGCAATATACTGGT	817
CTTTAACGACCTCATTAGCCATGGGAAAAGGGAGAAAAATTTAATTAGAACTGGGCAACGTCACCTAGCGGTCCACCGATCCCATGATAATATCGATACT	41417
TGGCGATCGCCCATTCCTTCCCAAGCTAAGGGGACATTAATTGCCACCTATGGCATCACTGGCTCCCTGGAAGATCAAGGCTTTTTGCGACAATGGGGAC	130
GACTAGTTTTCCGTTTTCTTCCCCCAGTTTTTGCTTTGGGTAAATGGGGTTCTACCAATTGCCACTGGCTATCTGTGATGTCCGTGCTGTAAAATTCTCG	5338
TTTTTAAGTGACTGTGAATCTAAACAACCGGCACTAGGGTGAGTATTTCTTCCAGCTTTGAGCCGAACTTTCTCACGGAAGATACGGTTTAATTTTTTCC	387
AGTCACTTAAAAAGGCTGGAACTGGCCAAGAAACTGGCTATGACGGCGGAAAAAAGGTCAATGGTCGTAAACGCACAATCCTCGTGGATACCATGGGATT	331
TAGGGGGCAAAATAAGACTTTGCAAACAGGCTCTTAGAAAGTGTTTGAAAAGTTTTAAGCAAGCCTTTGAAGGATGAGATGAACCATGGCACCATAGAGC	181
TCTTCTTCCACTTCTTTGCTGGCTTAGGTTGGCCCAGTTTAGCCCCGGTTTGCTCTATTCTCTTGGTTGCAACCAACGCAGAGACTATAAAATGTGAGTT	2537
CCAAGGCCACCTCTGGCACGCACTGCGGGCTTTGGGTTTTGACTTCAAACGGGTCGAACAAGCGTTTGATTCCTTGCAAACCTAGTCATTAGCCATCAGC	0
ACCAGAATGTGCCAAATGCCTCCACCGATGAGCAGAAAACCGACAAAAATATGTCCCCCCACCAGATCTTCTAGGCTACTGATGCTGGCAAAATGGGTTT	52752
CTGGAGGCAAATCCTCACCTGGCCATGGGTTCAACCCTGCTTAACATTTCTTAATAATTTTAGTTGCTATAAATTCTCATTTATGCCCCTATAATAATTC	48
GGAGCCAAGGAAAAGGGATTAGTCCGCAGTGAAGGCAAAGAATATGTGGTACAGGAGGGGGATGTGCTGCTCTTCCGCTTCAACGTTTAAAGTAGTGAAG	273
TTTGAAAACCGCAGGATAAAGCCAGTGTGATGTGGTGCCCACCTGATTTTGGTACGATGGGAGACTGTTTTGCCCCCCTAATCATCCTCAAAATAGTTAG	2936
GGAATCCCCAGTACCCTGACTTACATACCATCATTGACCATGCCTGGCAGTGGCACCAAAGGCGCCATGGAGATTACAAAAAAAGCAATAAAATTTGAAG	1921
CGGCGGTCATTAACAAGGGCATTAGAGGGGGATGGTTGGGAAAAAGTAGATGGCATAAAAAGCTAAGGTCAAGCAAGGTTAAGAATGGTATGCTCTAGGC	901
TTTACCTTCTTACTTTGGGGCAGTCAGTTGGCGATCGTCCTATTGCTTTGGAGTAGCCCTCCCCTGGCATAATCTGAACAATTCCGGTTAAAATATAAAC	498
CCTATTTTTTCCCTGGGTTGCTAGGTTTGCCCCCCGTTTTGGGCAAGCTTGTATAAGCAGATACTGTTAATTGGGTCAACTTTTTGTTACATTTATTTAC	2076
CAGTTTAGCCTCCTCCTCCTCGGCGATCGCCAAGCGAAATGTCATGGGAGATGTTCAGATTGAGCATTTTTTTCTAAAAGCCCTTGCTAAAACAAACCAC	6415
ATAAGGAAATCAAATTTTCAAATTTTCATCTTGAAAAACATAAAATTTATTCATTATTTGTTAATCGTTGCCCCATCAATTTGTCGTTAAAATGGTTAAT	176
CATTTCCTTCCAAGCTCATGGTAAAAATAGCTTCCCCGCCTTCCCCCGGCGCCCCTTCCATGACCATCCAGACGCCAACAAAATCTTCTAAACTTACGGC	268
GTTCGGTTCCTCTGTGGCTCCCCGGGGTGGCCTCAATTATTGTCTTAAGAAAACCTGTCAAAAATTCTCTACCAGCAATGGACTGCCCCATAATAATATT	8665
TTGGCTTCCAGTTGGGCCGCTCCGCCTCGGTCAAAGAAACCAGTTCCGACCCAAACCTTATTGCTGTCCTTGATCCAGAGGCTCGTAATATTATTATGGG	116
GGTGAAATAGTGACTGAAATCAAAGGGAGAAACGGTCATGGAGGACGCAACGAATCACAAAGGGTGAATAACGATGGGGATTGGCGTAAACTCAGATCCC	623
TGAAGACGGGCAGCTTCTACCCATGTTTGCCATTGTTTGGTTGTAATGGCTCTGTAATTGGCGATCGCCATGGCATTAGGTTTAGGTATAGATTGATGAT	790
GGCACTATTAGAGTTTTTGGCAGAGTTCACCTCTAGAAATTAAAGAAACAGTCATGTCTGATTTAGCCTTGTTTGATATTGGAAACGTTATAATTTGGCT	909
GGCGATCGCCTGGAGAATAAATTTAGGAGACTAGACATTGATCCAGAACAAATTTAGGAACAATGGGGCCCACGGCATGGCTTTCTGTTAAAAATAAACA	870
TTGAATGCCAATGACTTTGTGATCGGTGCTGAATTTGAGATAGTCGTGCCAGGGGCGTTGAAAGGGAACCGATGCGGTGGGCTGGTTAGTCATGCGCTCT	266
GCTCAACATGGGGGAGATGATTACCTGATTCCATAAAATTTCCTCGTGTGCTTGCTCGGTTAGCGGGTTCAACGGCGGAAAAAGCCCATACTATGTGGTT	447
AAAGGCCAACCGTTGAATGTATTCCACCTTCCCCACTACATGGTTGGCTGGCCATTTCTGGGTAGATGAATTTAAAGCTTTTCGGCTTTTTCCCGTTGGA	12
AAGCCAGCAGTAACCCGGCGGCCATGGTGCGGCCGAGGGCCGCGGTGGCAACGTAGGAAAGGCGATGGCGTTGGCGGGCTTCCTCAGTTAGGTTGGTGGT	539
AATCGGGAAAAATTTGTCCGTGATTTTGTGGCCGCCTGGACTAAAGTGATGAATGCCGACCGGTTTGATCTCCCTAGGGGCTAGTTGGCACAATAGAAGC	2175
GCGCGAATACCCCCATCGGCGGCGGTGGCGCGGATCAATTGGTCTGCCATGGATTGCTGAAATGTTGCCTGAATTTTGTGATGCTTCTATTGTGCCAACT	65
GTTTAACAGCAGCTAAATCCAGTTGTTGAAACGCTTCGGCATAGTTAAACCCATCGTCCATAGGATTTGTTTTACGGTCATGCTGATGCAATATGTCTAG	519
AGATTGCCGTTCTGCCCGGTTGTATTTGCTCCGTGCATTACAGGACATTTACTGGCCGGTACCTGATCATTAGCCATGGGTTTTTCCTTACGATGGTTGT	355
CAATGGAATTTGGCCGATGATCAACAGTTGCTTCTAGACTCTAATCCTGTGGGAAATTCTACCCATTGACTAATCTGCGACCCCGGGGCAGCATGGCACT	522
GGTGACAGCGTTAAAGATAGCCCTATCATTGTGCCCCGATCGCCGGCCCCATGGCAATGGAATTTGGCCGATGATCAACAGTTGCTTCTAGACTCTAATC	184
AATGGGTAGAATTTCCCACAGGATTAGAGTCTAGAAGCAACTGTTGATCATCGGCCAAATTCCATTGCCATGGGGCCGGCGATCGGGGCACAATGATAGG	1708
CGGTTTGCCGTTGGCTAGGAACAGTTTTCAGGAAATTTGTTTTGGGATTAGGAATTGATGCAACCACTGGACAAATCGCTTTAGGAAGCGTAGGCTAAGT	75
CTAGTCTTTATTTACTTCAGTTGACCTAAATGATGTAAGTTTGTTAACTTTTCCTCTTTTGCCATAGGGAGCCCATCGCCGATTGAGTTAAAATTAGAAG	12615
AGCCATTTACAAGCATCTTAATGAACCTTGGGGAACCTTGGGGTAATATTCGTCCGGTCAACCCCTGGCGATCGGGGGAAATGTGTCCTAAGATTGAGGG	307
TGTCGAGGAACAACACTACCGTTGGGTGCTTGAGTTGAACCCTAAACTCCCATTCGACCCCGATAGGAATTAACCCTATCAAATGGGCTAACATAGTACT	338
ATACTTTCAAGGTACTCTTTAGAAGTGATTTCTAAAGAAAATATAAAGAAAAGATGATATCGCTCTTCTATCAGTGTAGGTGGGAAGGTAAAATAATTGG	188
AGGAAAAAATGCCATCAAATTCAACGTATTGTATTATGACAAAAGTATCAGGAGTATAGTCATTTCAATTAACGATGAGAGAATTTAATGTAAAATTATG	292
GGCATTGGCTTTACCCCAAAGGCATTGATGTGGCATTGGCTCCCATTCTAAGTGATGTTTACGGTGACAGAATACCTATCGCTCTTCTATCATTGTGGGT	398
ACCTCTGCATTTCAGCCTTTTTCCTCCATTCTATCCTACCCACAATGATAGAAGAGCGATAGGTATTCTGTCACCGTAAACATCACTTAGAATGGGAGCC	867
GTTTGTTTATCCACCCGAAGTAGATCCCTGAAACTGGCCCAGTTCGACGCTTGGGTGGTCCCAGAGCAGATGATTGCCCCGATCGCCGATTAGCCATTGT	0
TCGGTAATACCCGCCCCAGCAAGTCTCAGGAAAGGCGAAGATGAGGGATTGACCGTAGTCTATCCACTCGTTAACAAAACTTTATGGTATATTTAGATAC	5560
GGATTGGGGCTAGGCAAATAAACCCTCGGGGCGGCAGACACTTCTATGGAGAAATATCAATCTTTCACCGCTGTATCTAAATATACCATAAAGTTTTGTT	126
GTCGAAACATGGCAAGACTCCTTGCGGACTTCCTTATTTTTTTGCCTATTTTTTCGGTAATACCCGCCCCAGCAAGTCTCAGGAAAGGCGAAGATGAGGG	427
CAGCTAGGAGCTTGAGCAACCATAGCCAGAAACTATGCCAATCATTAAACTGCTACAGGTTCGGCTATCCCGCCCTTAGGCGATCGGCTAACATTTATTT	24153
TAAGAAATGGCTGACAGAATAGTTTGACTAATCGGTTTTAACTTTAGGCAAATTCAGGCAATCAGTTCAGTCCCTAGTGTTCGTTTGTTACCTTGGATAG	2375
AGTCTATCAGAGGGGGGGATCAGCGTACAGCATTGTTGAGGGGGGTAATTAGGCTTGGGCGCTGACCACGGCGGGCACCAAAGATCCTCTAAGATTAAGA	471
CTTAGAGGATCTTTGGTGCCCGCCGTGGTCAGCGCCCAAGCCTAATTACCCCCCTCAACAATGCTGTACGCTGATCCCCCCCTCTGATAGACTTTTGACT	36203
GTTGGGTCATAGTAACTGGGGTTTGATTACCCGCTACTGATTATCCATATCATTGGTATCGGGTAGGCGCTGATCACGTAACAAGGCTATCATTAAAATT	490
GATTTCATCGCCCCACGAAAGTTGTCTTCAGGTCACCCTACATGGTTGATATCACCATGGCAATATTTGCCGAATTTAGGGTCAATGGTAACATAGAACT	1858
AACATTGTCCTGGAGTTTGTCTAAAAAAGTTTAACGTTTTCGGCGACGCTGTTCGTCATTATTGGGGCAGGAATAAGACTAGGTGGATTAGCATAGTCAT	4001
TTGGCCAAAAAATCAGCTTTGATGCGGCTGGCTTCCTCCGCCAGTTCCTTGGCCCGTTTCATTTCTGCTTCGGCGGCCTTAATGGGGGTAATATCTGCTA	498
CATCAATAATTTCGACTTTGAAGCCGCCCTCGCCGCCCTCACCACCGCCCGCCAATTTTCCCAACCCTAGGGGATCAGAAAAACGGATTACACTAAACCC	60
CAACAAGCGGGTTTACCCTATTTAAATTCCGCTGAACATGTATCTAAAAAGTAAAAAAGACCGTATCACAATTTATGGCTGGTGGAAATAAAATTCAGAC	70
ACTGTATGGCGATCGCCGTAATATTCCGGCAAAAAGCCTAGCCAAGGGAAAAGTTTGGGGTTAACGGGCTGAAATTAAGATTTATGGCGCAGAATTGGTT	558
AAGAAAACTGAAGCGCTCATCCCTAGGTGGCAAAAGGAAAAATTGCCCTGGTTTTTAGCCCCTGCCTCCCCGGTGTGGGAAAAACCGATAAACTAGGCAC	3276
TCATCTATAGCGGTGAATCTATAGTTTTGCTGGAAAATATCATTGTGCGGATGGGCGCAAAAATCCGCTGATGTTTGTTGGAATAAATTAAAATCAAACT	1665
CAATAATGGGCAGATTGCGGTGATATTCCTGTTGCCGGATGGCCCGGGTGGCATCATAACCATTGAGCATCGGCATTTGAATGTCCATTAAAATGGCATC	1082
CGAAACGGGCTGGCCATACATGGAGCGATAGTTCTAGCTGGCTTAACCAAAATTTTTAAACTGGGTGACATTGGGCACGGATCAGCAAATAATTGGTGTT	1629
GCTGATCCGTGCCCAATGTCACCCAGTTTAAAAATTTTGGTTAAGCCAGCTAGAACTATCGCTCCATGTATGGCCAGCCCGTTTCGGTAAGATACGATAC	1220
CTTCCCGATCGCCAGCTTGATTGCTGTCATTTTCTGGCATTGCCTCTGGTTGATTGGTGCCATTGCCGGTGGGACTAGGACTGGGGGAAACTGGGGGACT	425
CAGCATAATGCTTGTAGAGAATTCCCCTGTACCCCACCGCTCACCTATCCGTAGAGTTGGGAATTTATCGCTAATCATCAGTTAAAGGTACACTGTAGCC	875
CTGGCTTGGGGAAGTCCGGTATATCCCGAATTAAAGCTTTTAAATCCATAATGCGATGGTTTAAGGTCGTTACGGCAACAGGTTCAGGCTACAGTGTACC	114
TTAATATAATTGGACGATTCTTCCCATTTTTTCATTTTATTTCTTTTTTCATTATTTTCCTCTTTCATTTCTTTACAAATTCTTGTGTCATAATAATGAT	94
AAAGCTTATGTAGCAAGGGAGTTGGGGATTAGTCAGGCTAGTGTGTATAGAATAATTAACTTATGTAGCGCTTAGCTCTCCTTAATTTCATAATAAATTT	1691
CGTGAAGGGGTAGCTAAGGCTGAAGAGAAGTATGAGGCTAGAAAACCTATCAGTGACGGTGTACCGGAACAGGTTGTAACTCTTGTACGTCATGGTAGGT	1213
TAGATACGTCTTAAAATATGTCTAATTTTGGGTGGCCATTTTCAGGTAGACAAAACAAATGCTCTTTCGCAATTTAGCAAAATTATGATACACTCACTTT	186
GTTAAGTCTTTTCAATACATTTGCCGTTTTCATCTGACTCTAGTCTAGGACCAATCCTAACCAGATGTGCATAAACTTAGATACGTCTTAAAATATGTCT	379
TTGTTTTGTCTACCTGAAAATGGCCACCCAAAATTAGACATATTTTAAGACGTATCTAAGTTTATGCACATCTGGTTAGGATTGGTCCTAGACTAGAGTC	548
CCACAGATACTTCCCTAATTATTTGGCCGGCCATGGGTTGTGGCACCTGGGCTTGGGGTAACAAATTGCTCTGGGGTTACCAGCCTGCTATGAATGGAGA	561
AGTCCAACTTTGCCAACGGGGCCACGCTAAGGCTTTAGGTTTATCCAACTTCGGTCCCAAGCGTCTGCAAAAGGCCTATGACTTTTGTCAGAATGAGGGA	2500
GGGAATAGAGTTTTGCGCTGCCATTTAGCTGGGTTGAAGGGGAAAGAGTTTTCGTCCTTTGGCGACAATTTCCCCAGCTCCAGTTTGTTAAAGTTAAAAC	2892
AGCTGGGGAAATTGTCGCCAAAGGACGAAAACTCTTTCCCCTTCAACCCAGCTAAATGGCAGCGCAAAACTCTATTCCCAAAAGGGATTACTCTGGCCGT	63
AAAAAGACTAGTTAAAACTACTTAGTCCTAGGGCCAGTCCAGTTGCAGAAATAGCACCCTTTTGCCCCAGCTTTTTAGGGAAAAATGCTATGGTCAATGT	3888
ATACATCCCCGGATTCAAGTGGCACTCCGATTTTAGCTGAATTAAGGGATTCTCGGCGCAGTCATTCAACACAATTTAACTGGTGTGGGATAATGGGTCA	2059
ATGAGCCTAGGTAAATGACGCACTGACCCATTATCCCACACCAGTTAAATTGTGTTGAATGACTGCGCCGAGAATCCCTTAATTCAGCTAAAATCGGAGT	2136
AACGCCGGCATTGACGGGGGCTGAGGACTCGGAGGCGAGAAAATCCATGGCAGAGAGCTGGGGAAAGTGATAACTAGACGAGAAAAATTATCATAGGGGA	343
AATGACATCCAGGCCCGGGAAGAAAAGTTACAGGGGCTAGAAACAGAACTAAGTTTCCTGCAGAGGGAAGTGGAAGAACTCGAACGCTATTATCAAGATT	297
GTACATGGTGGTGCGACCCTCGGCGATCGTTGCCATTCGGGTGGAACCAATTTTCTTTGGCAGTGTGGAGCGCATGTAATCCGTTGTGTATAATCTTGAT	8206
ATCAACCAAGTTGCTGGACTGGAGCAGTGGGCAAGAAACCTGAGCTAATTCTAGGCAATTTTGTTGCCATTGCCCCCAACGTAAAGTTATTTTTTTCTCC	1249
CCTAGGTTGGCTCCATTAAATTTTAGGTAACAAAAGGTAATGGAGAAAAAAATAACTTTACGTTGGGGGCAATGGCAACAAAATTGCCTAGAATTAGCTC	1261
ATAATTTCCCCCTCTAAAGAGTAATTCCACCGTTGTCGGCAAGGGGTTTTGCTCTGTGTTGCCGTGGCTGTGCCTGTACTTTGTCATTAGAATCAGGATT	493
CCCTCCACCCGGCCAATATGGGTCGGGCCATGGGCAGTTTAATCAGCGCCTAGGGAGTAATGCCATCGCCAGAAGCCCAAAGATCCCCTATGATTGGCGA	619
TAGGCCCCTCAGGGAAAAACAAGCCTAGGTTATGGATCAAGTTAGTTAGATGGATGGGGAAAAGTTCTGCTTAACCGGGCGGTCTGCTACAATTTTTGAG	679
GAAAGTACGTCCCTTCCTTCGGCGTTGCCCACAAAGGGAATTTCCGGATTACTCTGCAACAATTCATGGGTTTGCAGGGCGAGGGTGTTACCTTTATTAG	94
GGAACTGTTAATGCGCACAGAAACCTGATTATCGATCGCCTCCTTAGCTAGGCGAATGGCGTTAAAAATGGAGCCACTGCGGGAACTACCATGGCTAATT	58
CCTATTAATGGAACGACAAAAAACAGAGGAATTACAGAATATCTAGAAACTCCCCCCGGCCATAGTGACTCAGGGGCCAGCTTTGTCCTATGCTTTAAGC	742
ACTACTTTAGACTGTTGATTATTTACCACCGCACTATGCTAGCAGCCCAGGTTAAGCCGGCCCCAAAGCCGGCCAGGGCGATTAGGTCTCCCTCTTTAAT	5
ACGTCCCCTGGGTTAGGCAGGAAATAAATTGGTTGAGGAGGCCATAGCCTTCCTCCCCGCTTCAGAACAGTGCCCATGGCAAATTGTTAAACTTCTTTTT	140
GTTGAGGCTATAAATTTAACTTATTAAAAGGTTCGACAAATTTGAGATAGTTTTGTGGCAAAGATACTGCTTAGGAACCAAATATTGCATAAACTTAGAG	4581
GCCAAATAATAGTAAAACTTATCATTCAAATTTAAAATTACTTAGCAGATCCAGGGGGACAACTGCAAAATTGGTCGGATTTACATATAGACTTTAGCTT	24566
GTTCCCTAAGACTGTCCCATTCTAGCAATGCCCGGGGATCGCACTTCCCCCAGCAAGGGTTCAGGTTGGCAAAGGCCGCTTAACAAGGGAAAATGTAGGG	3864
GGGGGGATAGTTCCCTACATTTTCCCTTGTTAAGCGGCCTTTGCCAACCTGAACCCTTGCTGGGGGAAGTGCGATCCCCGGGCATTGCTAGAATGGGACA	290
GCTGTGAAATTGTTTGACACTAAACTTTTGTCAGAGCCGCGGGATCTAATTTTGGCTGTATCCCTACCGAGAATATGCCCCATGGCTTAGGCTAATTGGT	1706
AGGGGAAAATCTCTGGTTTTGGCTTTGGCATTGCTTATCGCACCAATAGTAGGGATTAATACTTGCTAAAAAGCTTGACCATAGATTAACTTCAATGCCT	94
TTAATCTATGGTCAAGCTTTTTAGCAAGTATTAATCCCTACTATTGGTGCGATAAGCAATGCCAAAGCCAAAACCAGAGATTTTCCCCTATGCTTGAAGC	4845
TTTCTTGCCCATGGCCACCGGCAATATTTTGTCTTTTGTGCGGTTCTCCACCGGATTACCGACCTTTTAACCGAGGAAACTTTAGGGTAAAGTGAGAGCC	28374
GTTAACGTAGGCGGCATGGTGTTTGTCGTGATGGAACTCCAGGGTGCTTTTGGAAATGCAGGGTTCCAGAGCGGTGTAGTCGTAAGGTAAGTTAGGTAGT	389
TCCCTAAATTATTGGGGGAAGGGTATTTGCTGGGAGGTGGGAGGCGATCGCCAGTGGCTGAAGTTTCTAATCTGCGTCCCCAATCCACTACACTGGGGAA	418
TGCCCTATTAATTTCCCCACGGCCAGGCGGTTCGGGTCAAATTAGATCTTGGTCGGATAACTAAGAATCTTCTGGGGTGGCCCTTACGTCAAACCCTATT	4381
GCACATCAATGCCCGTGTCACTGTCAAACACATCATTGCTCAGGTTAATCCAAGCGATAATGGCGATCGCCGACAGCAAAAAGATGGTAAAAACATCACC	1793
GTTAATTTACATTTCTTCAGCGGCATGTTAATGGCTGCGGGCTATGGCTGGGCTGGCCTGGGCTAAGGACTACCACCGCCAGTGGGTTAAGATGAATTAC	7589
TGCCCCGGTGTCCCCATAATCTGGCCATTCCCGAGCTTTTGCGGGATACTCACCAACGGTTGCGGGGTAAAAGCCGTCGTCGTTTATGGCAGGATTGATC	232
AAACGTTTACTAGAGCAAATTCTGACGGATTTGACTGATTAGTGTCTATTTCACACTAATTATCGCTCTTCTATCATTGTGGGTAGGATAAAATGGAGAA	909
CCTTGCTCTCGCAAGTAAGCTGTCATTTTTCGACTCCCATAAAAGAGTGTCTTCAAATATCGCTCTTCTATCAGTGTAGGTGGGAAGGTAAAATAATTGG	34
TTGATTGGCTCGATTAATCTCTAACTTCCTAATTAAATAGGGATACACTAGATTTTCTGGATTGCTGACACTGGTTCGCTTTTTTTGATAGATTGTCTGT	70
GCGTTCCCTTAAATATGAGCTAATTTATATTTATGAGTTTGAGGATGGAAGACATTTAAATCAGGAGATTAAAAACTGGATTAACTGGTATAATTATGAA	106
AGACAAATCGATAATCATCAAACTGATCAGGGGTGAGGTTTTGCTAACGGTGAGCATAATCTAAATCTTCAGCCAGCTCGATTTCGGTATAATGTCGGGT	1474
TTTTCCCCCGCCTTATCGGCCGCCACTTTGAGTTCATCGGCCAATTCCTGATTGGGACTCCATAAGCCACCAATGTCATCCCCCAGAGCTACAATACAGG	249
ACCTCAATGGTTTTGCCGTTGGAGGCGGTGAGAATATCCCCTGGGTGCATCGCCGTGCCACTGATCATATTTTCCGTAGCGGCACAGATAAAATGTATTT	302
AAGAAGTATCAACCTTGACAAGCTCTTTGGACAAATCCATAAACCGGGGCATTAACTGCCCGATCGCCAGCGGTTATGGGAGTGTGGCAAAATGGGGGAC	667
CACACTCCCATAACCGCTGGCGATCGGGCAGTTAATGCCCCGGTTTATGGATTTGTCCAAAGAGCTTGTCAAGGTTGATACTTCTTGGTATGTTGTTAAT	6961
GCCTACCCAACAAACTCCCAACCCTTAACACTCGTAACAAACCGTTACCCTAAACCAGTTAGATAATTTGCTAAATCTGCCATTACCGTAAAATTAAACA	155
TTTACGGTAATGGCAGATTTAGCAAATTATCTAACTGGTTTAGGGTAACGGTTTGTTACGAGTGTTAAGGGTTGGGAGTTTGTTGGGTAGGCTAATGATT	744
AGTGGGCAGTTTTTCAGAGAATTGTTGATAATTAATGGTTTCCATTTTTAATCCTTGTAGATATTGATCAAATTTGCTACTTAATTTATCTTATTTCATC	348
GAAATTGATCTTCGCCAACATCGGTTTCGCCGCCCCCACCGCCGCCACAGGGCCATTCAAGGCCTCCACAAACGTTTGCCATAACGCCATACTAAACATC	486
ATGAGTAGTTGATCACTAAAGGCGTTGAAACAAGCCCTTAATGGGTAACGGTTTGTTACGGGTGTTAGGGGTTGGGGCTTGGTTGGGTATGCTGGTGGCT	672
TACTCACAAACTTAAATGTGTCTAATACTGGGTAGTCATCTTTAGGAAAATTAGATAGATAAGTTTTGACAATATGTCCAAAATTTGATATCATCGCTTC	82
AACCCTCCTTGATCGATGGCTTGCATGGTTTGCCGAATGGTACTGTTAGCGAGCAAACTCATGGCGTTGATTTGTTTATCGTGGTTAACTATCATGAGTC	817
TGTTAACGGGCTGGGTATCGTCCGCCGGAAAATTTGTTACCCGCTTTGAAGATTTATAGTCATTTCAATTAACGATGAGAGAATTTAATGTAAAATTATG	292
TTTTCGACATTCCATGGTCTTTGAGAATACGAATTTTTTGTGCTAATTCTTCGTCATCAGTAACTATCATGCCGCCTTCCCCTGTGGTTACAATTTTATT	70
AGATGCAGCAGAAGCTCACGGCGCAACTTATCAGGGAAAAACCGTTGGAAGCTTAGGAGATTTGGGGATTTTTAGCTTTTATGGTAATAAAATTGTAACC	437
GGATTCATTGTTACTGAAAATAATCAGAAAGAACTAACGAATTTTTTTTTACGTATCATTAAAGATCAGAAACTAAGAGAACATCAAGGTAAAATGGGAC	510
AGCAAATCTTTAAAAAATTGCCTGGAGTTCATGCTCTCTATCAGAAATTAAAATCAGGGTTTAAATCAATCTAGTCAATTATTGAATTATTCTCTAAATT	140
CCAGAACTAGACCTTGCCAACGGCGATATTGCCACCGACACTACTATTCACATGAGCGTTCACACCGGAACCCATGTGGATGCCCCCAGTCATTTTCTCC	80
TAAAATTAATTGGCATCGACTACCTATCCGTCCAACGCTTCCGCGATGACGCCACCACTCACCAAATCCTACTGGGGGCAGAAGTGATTATTATTGAGGA	2979
TGAGGACAATAAACAACGCTTATGTAGATATATAATTATGCCCTTAATACCAAATAACTCGATATAACCCTTCATTTCTGTTTTCCAGTAAAATTGAGAT	201
ACTCGGCAAAACTTGGTTGCCCTAGCCCGTTCCTACCCAGCCCAGAATGGAAATAGACCTACTGATGGGGGGTTTTCGGTAAAAAAGCTACACTAAACTA	213
GTTTTCTTTGACGTAGTACCAATTTTTCAATGGGAGTAAATGACTTTTTCAATTGTTAAGGTAGCCAGTCGGGATCGAGGATTTGTTCTAGGATATAGGG	377
CAATCTGTACTTGATAGGGGGACTGGGGCAGGGGAACGGGGATAGTGGTGGCCATAAGTTGCTGGTTCAATCGGTGGCGCTGGATCGTACAATAGCAAAC	61832
AAAAACAGCAATATAACCAATAAAAATGCCTACACCAGCGGCCATAATTTTGTTCCTCGCTTTGATAAAAACGTTGTAATTGTTTGCTATTGTACGATCC	797
AAGGCAACCCTAGGCTAATAAGTAAAACTGTAATCCTGGGGGACTGAAGATCAGCCCAAGGTGGGGTTAGGCAATTGTTAAAGATATGTAACAATGTGGC	116
TTAGCTCCCGTTGTAGTCGCATCATCGCTTCAGATACGGCTTTCATTCTTTCAAATTCAGAATCTTTTCTGCATTCCTCAATTTCAGCTATTATTCTTAC	77
TGTAAGGTTTGACTCTAGCCGAGAAGACAGTAGATATTAATTTGTAAAGTTTTTTTACTATCTTTAAGATGATCAGTAAAAATAAGTTAAAATTACTTCC	11301
TACTGATCATCTTAAAGATAGTAAAAAAACTTTACAAATTAATATCTACTGTCTTCTCGGCTAGAGTCAAACCTTACACTGAGTTGGTTAGAATACATTA	602
GTTTTATGTTCAATTTGGGTGGTTTCCAACAAATGACCACAGGCCTCGTGGAAAATAACCCCTCCGAATTGGTTGGCCATAATGATGGGATAATTGCCCG	1561
GGTTTGTTTCCGCCCGTACCTTGAGTTGAATTGTTGAATTAGGGAGATTTTGTAATTCCCAGGAAAACTAACGTCCCCCCACCGTAATACCATCAACCTT	408
ATGGTGGCATACATGGCATGGGCAAACTTTGGCGCTTTTACTGCGGATGGGGATTAATTAATTCTTTTCGCTCTCCGAAAGGTGGAAGTAGAATACAGTG	97
GACAATTCCCTTTCCTGGCGTTTAATGCTGGCACTCAGGATCTGGTTTTCCGCCGCCAATTCCCGCGCGAGGCAATGGCGTTGAATGGCATAATGGAGCG	6867
CAACTGAGCTGGCCATTTTCCGTTTTTCCCAGCAGTAATACCTCCGACAATAATTCATCTAGATCCTTAATAGCGGTGCGGATCATGTTGAAATAATTAT	536
TTTTTTTCCATGTTTAGAAGGGAAGTGGAAACGCTGAAACCCTTGATTTTACAGGTTTTTTGGGACTGACATGCCCTGGAGATTTCCCTATGCTGTAGTT	5627
TATTTCAGGGAAGACTGGGCATAGCTAACTAAACCAGCGCCAATGTAGGAACTGTAATTGTCAATGGTGTTTTGGGTAGCAATGCGGTTAGGATTATTGA	785
CAGGTAAAAGCGATACTCTCCCCAGGAGATTTCCCAGGGAGTTGGACCACACAGGGTCGACAAGTTTGAGTTAATAATCAGCAAGCCTTAACATTATTTT	619
GAAATTCCCTAAGGCGATCGGGTAAATCGAGTGGTAGCGTAGACGACATTGCTCCGATGAATTTGACGGGGGTTGGGCGAATCAAGGTTAAAATAATGTT	1114
GTGGTCCAACTCCCTGGGAAATCTCCTGGGGAGAGTATCGCTTTTACCTGTCCCTAGTAAAAGGAGCAAAAATCATTAATAACCATTAACATTAATTAAC	150
CCCTAGTAAAAGGAGCAAAAATCATTAATAACCATTAACATTAATTAACATTAATCCCAAAAACCTGCACCGATACAGAAATGTCTGCTACAAGATAAAT	689
CCATATTTCGGGGGATTTTTTTATTTTTAGGCAGGCCATAGACGCAATGCCCATAATTCCCCAGGCTAAGTTTTCAATCCCCCAATGTTAGGATTTGCGG	925
TCTTGGGTGGACAGGGGGTTACTGGCAATGAGCAAAGAATCAGCGCCACCAGCATGCAAGGCGATCGCCAAGTTAGCGGTTTCGGTGGTAACGTGACAGC	1561
TTAGGATCAGATTAGAGCTTTGCCTACCTGCGCTAACCGTCTGTCAATGGACAAAGGGGCGATCGCCATTCCAGACCGATAAAATGTTAAGTTATATCAC	19625
CAACCCTGCAGAACTTTAAACCTATCCCCCTAGGCTTGGGGCCAGGGGACTTTTCAAGCAACTCCTTGGGGCACTATTTGGAAATGTGATAATGGGAGTT	1109
TGAATATCGCTTTAATCAGCCCGTTTATTTACGTCCTCACCGTTTACGATTGCGACCCCGCAGTAATGGTTGGCAAAATCTGCTGACCTATAATCTAACC	715
TGCCAACTTTATTTGGCGGGTGCTGGAAAATTTATTGGCCAATAGCCTGAAATACAATCCTTTACCCCGGCCCCAACCGTTGAGCATTACCATTACGGTT	892
CCCGGCTAAAGTCCAATCCCCACACCCAAGAAATTCCAATTATCTTTATCAGTGCCCTGGATAATGTGCTTGATAAAGTCAAAGCCTTTAACCTGGGGGG	155
CCATTTCCTGTGATAACGGCTCCGTCCCTATCAGAACAATTGGCTAAAACTCCCCAGTCCTGGCGACAAAAGATGGCAAAAATGGCTTTAGAATGCAATG	2010
CGGGGCGGAAGGGCTTACTTAAAAAGTCGTCACAGCCGGCGCTAAGAATTTCGGCCCGTTCCCCTTCAAAAGCACTGGCGGTGAGGGCAATAATGATCGT	681
AATGAAGCCAGATGGATGCTCCTTGACCTTCATCAGTCTGGGGAGCGGTCAGGCATTTAACCTTGAGGGTGACACCGCCCTGGGCAGTAAACTTAATGGC	1409
AACTTTTGCTCCAAAACCTCCCCCCGGCGATCGCCTATCCTCCTAGGATTTGACCCATCTCACCAGTTGGGGACAGCCCCAAAGTGATACCCTTAAAGAT	7968
GTCAATTACAGGCCCGATGACCTGGGTAATTTTGCCAACGTTAGTTGCTTCTTTTACGGCTACCATGCTGATTGTCTAGGAATTTGTTTATAGTTAGACT	8626
GCCTTTGTTGTCAACAGGCTCACCAAGAACGTTAAAAATACGACCCAGGGTGCCGGTGCCGACGGGAACGCTGATGGGGGCCCCGGTGTCTACCACGTCC	1302
TGAATTGGATGATTTACCGGAGCAAGCTTTCTACCTGGTGGGAGACATTGAAGAAGCTAAGGCCAAAGGTGCCAAGCTCAAAGAGGGTTAAGTTAATAAC	423
AGTCAATTTGCTCTGGGGTTAAACCACTGCGGGTGAGGCAATGCTTCACGGCTTGCTGGGCACTGTGGTTATCAAAGGCAGGAGTACTACGATGGAGTGC	396
GAATGGGGCGATCGCCGTGGGACACGCACCACTACCAACAAAATGAACCGGACGTCAAGTCTCGTTGACAAAAATTAACATTATGTTTACTATAAAAAAC	62620
AACAACTTTTTCGTTGTCTAAATTATCCCGATTAAGTAATCGACATTGAAGAAAGCTAAAGATTTGCTCACTTTTTAAAAGTTGATGTAACAATGAAGGC	2295
TGTTAATATTTCGTAACTAAATTAATATCGATTACTTCCCTTTAGTGAATAAAGTTAAATATTGCTTGCCATTGTTGGTGGGATTTTGTACATTGAATAC	983683
TTTAATGAACGAGAATTATTATTTGCAAATTGGCAATAATAGTCTGAAACCTAAACTATGTAATTCTGAGCACACGCAGAGCTTGGGGTAAAATAACCAC	321
CACTCAACCAGACTTCAAAACCCAATTCCTGGACTGTCTGGGCCACCAACAGGGCAAATTGTTCCGCCATAAAACGGCGATCGTATCCCACAATTAAGCG	101
TACGCTGAACTAGATGCCCTGCGCCGTTTCCCCGCTAACGAGGAATTAGTGGCGGTGGCGATCGCCGGGGTTATCAACTGGGCCCGGGCCCATGACCAAT	0
TCTGCTTTCCTTAACTCGCATCTCGCCTTAACTGCATTGCAGAGCAATATTTTCAACTTAACCATTGCTTAATGGAGAGAACCGTGCTAAGCTTCCAACC	10491
TTACTGACAATTTCAACAATTTTATTTTTAGCACTGGGGCTAAAGAGAGATTCCACACAAGCTTCTGCTACTTTTTGCCGGGGAATACTACCATCAAATA	186
CTACCATAATCTCTGTTCCTGGGGGTAACACCGCCTTAGCGCTGTCGTAGTTCCGCACCAAAGCCCGCACTGCAATTTGGCGATCGGTTAAGGTATTGAC	297
ACTGTCCTTTTTCCTCCTTGAGCAATACTGTTGACTGAAAAATAATCGGCAAGTGCTGAATTGAGGGACTTGTGGCCCCTATAAAAACTACCATGGCATT	283
GGCCTCGCCCAAGGAAAAATATCCTAGGGTCACAGACAGATAAATGTTAAAGACTGTTGCAGAAGTGTGCGTCTCCGTTAATGCCATGGTAGTTTTTATA	1568
CTTCCTAGCAGCGCTGACGGGAGATAATTTTTTCTACCATGGCCTGGCTTTCATGCACGAGGCTATGACATGGCCCTGGGGTTTGGGTTAGGGTGGGGAC	106
TCCCTGATAGAGCCAGCCCAAGGAAATTTCCCCCCGTCCTGAACAGTGGTTTCCCTGGTGGCTTGCCAATGGTTGTCGGCAATAGTGGTATAATCCTGAC	4120
ATTTACCTGGGTTGAGCAAATTAAGGGGATCTACCTGGCGTTTAAAAATTAATTGGGATTCTGGCAGAGGTTGTACCGACCCTCCGGCTAAACTATAGGT	162
TTTCCTTGGTTAAACAAAAGACTAAAAAGGCGGCTAAATAAATAAGCAAGATTCGCAACCTGTTACCGTGATCCGGGGATCGTTAGCCGATAATAGGAAA	524
TTGTATTTGGGAAGAAACCACATTACTGCAAACGTTACGATTATTTACAATTGCCACCGCAGTTTCATCACAACTTGTTTCAATTGCTAAAATGATTGCC	67568
AATGCTGGCGAGAGGCCACTTCCGGTACTACCCCGCCGAAAATTTGATGGGTTTGTATTTGGGAAGAAACCACATTACTGCAAACGTTACGATTATTTAC	2605
CCCCTGCCAACCCCGGAGCCACGGTCACGGCGATCGCCTCAATTTCTGGCCAACCCAAACCACTTGCTTGCAAAGCTTGGTCGAGACAGGTATTAATTAA	389
GGCAAGGGAGCTGAACTCTGTTTAAGTTCCTGAGTGAGGCGTAACATGGCCGTTTTTAAACCACTAAAGCTGGAATCGTAGGGATGATATCCTCCTTGGG	109
GACCAAAAAGACCATTCAGTGTGTCCTAGACCATGGCTTAACCACCATTACCGTCGGGGGAGGGGTGGCCGCCAATAGTCGTTTACGCTATCATCTCCAA	70
GATTAGAAAAACCCCCCAGGAAACGCCCCAACCCCTAACGCTAAAAAAGGGCAAACAAATTCCTGGCAAAAACCTTTATATTCTGCGTTTTACTGAAATT	179
CTTCATACCAGTTAACTGGCAACCGTACCTTATTTTCTCAGGGGTAAACAAAGTGAATTGCACTGATGCCCAGCCATTTGCCAAATGCTAAACTGATGCC	4767
AGCCAAACCTATTAGATTCGGTGACAAAGTTAGTACAAGTTGACGTAAACGAAGGAATGTTTTAAGTATTGCGAGGGAAAATAGTTTCTACAATGGCATT	860
GGGATTCCCATTACCAAGAGGGCAAATTTCGTATCCTTATCCATGGCCATAGGAGTCAAAGTCTTGAAAGAAAACTAGCAATAATGCCATTGTAGAAACT	606
GCGCCGTATCTTCCGCCGTCACTGGCTTCAAACGATTATTGTCCAGGGGATCAGGCCGTTCGGCGATCGCCACACTTAAATTAGCTGCTAAACTCTGAGC	191
CAAAAGTTCCGCCACATATTGCCAAGCAGGGACAAAACGAAATTCAAAATCCGGTATTACCTGCACTTCCCGTTGCCGGGCCAGATGGTATAGTTCAATG	662
ATAAACGATTGTAATTTTTTTGCTGGCGGGTATGACTTTCCATTTTTAAATGCCAAGTTTGAGTAGATCATTGCAAAGGGGCGTTGTAGGATGGAATGTC	247999
CATGTAGGCCACGCCACCACCAGCCATAGACCATTGAAAAGCGACTTGGCCAATGGGAGGCAAATGGGCGATGAATTCCGGGTGGGGTAATACTAGTAAT	307
TAAATCCAGACCTTTTAAACATCCTTTCCAGTGGCCCACCATCAATTAACCCACCGCTCCTGGTAAAGATTTGTAAACTATAATGACTTAGAATTTGAAT	1440
CGCTAAATTGAGAGTCGTGGAGCTTATATTCCCCCAAACGATTGGGCGTAAAACTAAATTCAATTTCTCGGTTGGGCACAATGTCCTGTTTAATGCGGAA	541
CAGACTAGCTCCCACGGTAAAAACAATGTAAACCGCCAATAGGATGAGATTTTTGCGACTCATAGTTAATCACTCTGGTTAGCCGTGGTCTAATGGGGAA	527
ATCAGAGGAACTTTCCCCAACAAAACCGGCAACTGAGCTGACTTGGGGTTGTAATCTGTAACCCAGGTTTGCAGGGGAGCATTGCCGCTACAATATGCCC	2788
AGCATTCTCCTAATCTTTCGGTGGCCTGGGATGACAATTTGATCTTCCTCGGTATGGCGGCCATACACCACGGCGATCGCCCCATCTGTTAGGGTTAGGG	56
AGACTAATGCCAATCAACACCGACTTAAATCATCCCGCTTTAACTTTTAGGGATAGGGGAAGCCGGTATCATTTTGCCCCCCTTGGTAAGACGATAGGTT	39
GTCCCAGTAAATTGGTCAGCGAGCAAGGGTCCTTCCTGCCCAGCATTTTGCTCAATGGGCTGATAAACACAATCAAAATGTCAGTGATTATGATAGAGTC	109
GCTGGGCAGGAAGGACCCTTGCTCGCTGACCAATTTACTGGGACAAGCCAGTGGCTGGTGTGCCTTGCGCCCTAGCTTCAATTTTTGATACAGTGATCGG	16501
TCAGAATGTGAGGCCCATTATTCTTCCGAATAACAATCATTTCTGTAGATAATAAATTCCTTCCTTGCTTTAGCAGGCAAGATTGGTTCACAATTTGATT	590
ATAGCAAACGAGGAGTCAGTTTTACTCCCTGTAGGTAACGTTTAATTCGGTTATGGCTCACGCCATCGAGATGCTTGGCAAGGTTTGTTAGGGTGTAGTT	662
TACTGAAGCTAATTTTGGCTGGACTTCCTGCTCGTTGTGAATAAAGTTGTGAATAACATTGACAGGACTTACGCAAGATAGATGAGGTTAAGGTGGTAGG	271
CAGGGGGAAGACTGAGCAGGGGGAAGGGTAGCCAACGGGAAAGTTCTCCTGACAAAAGTCTAGGCAAAATATGTTAGTCTTAAAAACGCTAGGACAACAC	17
CACAAAAAATATAGGGGCGTTGACTTCTGCCCTGGACATTACCAATGGGCACTAAGCGCTGGAAACATTCCTCTGCAAATTGTTGGGCTAAACTGAAGCG	452
AAAGAAGTGGCAGAAATTGAGCTCAAACTTCAAACTCTCTGGCGTTCTTTGATTTAACTAATAATCTCGCAACAATGGCGGGGCAAAATAGAATATGGGT	208
TTCCCTGGCCATCCACCGTCAATAAACTATTGGTGTAACCATCCCCTTTAGTGCCATAGGCCCCCAACCACACCGGCACTTGGGTTTGTAAAATAGCTTG	92
GGCCTATGGCACTAAAGGGGATGGTTACACCAATAGTTTATTGACGGTGGATGGCCAGGGAAAATTGCTTGGTCGTTACGATAAGTTTAAACTAGTACCC	807
GTATTAGTGTGGCGATCGCCGACGGGGGAAATTACTTTGCCGAGGCTATCTCCCCGGGCCCCTGTTAGTCAATTGGAAAAGTTACTGCAACAATACGTTA	618
GCTTGGATTGTGGCCCACCGTCTCAATGATTTTTATTCCCCGCCCCCCCCGCAATTTGTTTGGTGGAACTGGTGGGGATTGCCCAGTTTATTTTGGTGCT	92
TTACCAACGGTGCGGGTGGAAATTCCTTTATTGGTGGGGTTGGATTACCGCCTCAAAAGAGCTTTGGACTATGGTGGAGCGTTATTTGGTATTGTGGTGC	471
ATCACCACTCTCGATGAAATCTATAACCTTAAGACGTAAATCAAGATCGTAAGCCATGACTGATTTCGTTATTTATAGATTTTTGAGTTATTCTTGCAAC	1745
GCCATGACTGATTTCGTTATTTATAGATTTTTGAGTTATTCTTGCAACATGTTACCAAAAAAAATTAGCAAAACCTCTCATAACTAGCTAAATTAGCTAT	2622
CTTGAAGGCGCGTTTGAGCTTATCAATCCAGTTTGCTAATGCGGATTAGTTCACAGTGACTGACTTGACGTTGAAGGGACTTTAGCGTTCTAATCGATCT	3856
GGCAACACATATTCAAGAAAATCCAGAGGAGTGGAAGGATTGAGCACCGCCCCGGCCTTTTTACCCAATTCCCGAATTTGACAAAGGGTACGATGGAGAT	191
TAAATTTAGGTTCCCATTGGTTCTAATAGGCTATTTCCTATTTTAAAGGCCGGGTTTGGGGGCCTACTACAATTGACCGTAATTGTTTACACTGAATTTC	20582
GTCTCTAAGTATTTCAACTCATAAACAAGCTTGAAATTCAGTGTAAACAATTACGGTCAATTGTAGTAGGCCCCCAAACCCGGCCTTTAAAATAGGAAAT	995
ATAATTGCCACCCCGATCAACATCAAGAGCATGACATTGGTGAACTGATCCAGCAAAATTTGCCAATTATTACGACCGGCGATCGTGGTAATTTCATTTA	1416
GTTGGGTATGGTTGGCATGTTGGATGCGCCCCGGCCAGAGGTACGGTTAGCAGTGGAAAAATCCCTCGCCGCTGGCATCCGCACCGTTATGATTACCGGT	22
GATGTGAGCAAAGAAGCCAGCGACATGGTTTTGTTGGACGACAACTTTGCCACCATTGTGGCCGCCGCCGAGGAAGGGCGGGTGGTGTATAACAACATTC	3987
TTTGCAGGGGAGTAAGGGGCACGGCAGATAGCCCTAAAAGGGGAGCAGACGCAATGGTGATCACTTCCCCCACGTTACTACCCAGAATATATTTGATGAA	577
CGGTTCATCAAATAATTTTGGCCATTATCCAATTTTCCAGGCAAACAGTAGGGTAAAGGAGAGTTTTGCCGACGCTACCAGAAAAGTTAGAATAGTTGGC	788
GTATTCCCCATCCGCCTGGGCCGACATACCATCCCGATAATAAACAAAGGCTTCCTTCGCTTTTTGGTTAGTGGGCAGAATTTTTAGGATAATGTCCGCC	343
CTGTTTCCAATATTCCGCCGCTTTATCAAATAAATTCTCTGCGTCGTCTTCCTGCCCTGCTTCCTTCGCCTTTTCCCCTTGGAAATGGTAAATTACCGCA	174
GGTAGCTTCCGGGGCTAGCACCTAATTTTGTCCGTAGATTAAGAAGGTATCGCCATCGTCACTCCCTAGTTGCGATGGCCAGTCAACTTCTAGAATTAAG	176
GCCGACAAACGAAATTATTTGATTATGGCGGCCATTACCGTTGTGCTGGTGGCGGGGCTGATTGCGGTGGCTGTGGTAGCTTCCGGGGCTAGCACCTAAT	0
CCTGGAAGACCCTAAATCTTGGCAACATCCTGACGAGTTTCCCCCCTCTGCCCCTTTAAACCGGGATAAGCCCAATTAGGTTTTGGGGTATCATGCAAAA	6398
CAGGCCAGGGAAGATTTGGGTTTTTGCTTTTGGGATAAACCCCAGAAAATCTTGGCAGCCCATCTTTGCTTTGCCCAGAGAGTGTGTCAAAATCGTGGGT	5823
GGGCAGGGCAAACCCAGTCCCAGTACTAGGGGAAAATATAGCTGGTGTTGACCATCACTTTTTTCCCTTAGCCCAATAATTACCGTGCAATCATAGAAAA	1732
GATCCATGCGGGGGTTCCAGCGGCGGGTTTGGTGGCCGAAGTGAACACCAGACTCTAGCAAATCTGCGAGAGAAACTACGGGCATGTTAAATTTTCTCCT	5115
TCTGACTGAAGATTGTCGTCGATTTGGATTAAAGGCAACAGAGTTTATTTCCCAGTGGTAAGCGTGGGTAATCGGGGCGATCGCCTGCTAAACTGGAAAG	6459
AATTTCAAAATTATCTCAATTTGCCAAGATTAAACAATCCCTCCTAGGGGAAATTATTGATCACTCTCCTGGGTGGTAGGCAGTGGTTTAGAATATATCC	1467
CTACCACCCAGGAGAGTGATCAATAATTTCCCCTAGGAGGGATTGTTTAATCTTGGCAAATTGAGATAATTTTGAAATTTCCTGGGGCATAATAAATCGA	1087
AAGTACTTTTACCAATACAAAGTACGGTTACATTAGCAGGGATGGCCAATCTTTCCACTGCAACTCCCAGGCCGTAGGAGTGGGCTGGCAAAATAAAATA	399
AGTTTTTCTCCTGATTAATCATTTCATTGATCAGATCAATTCAAGACTAGCTCAAATTATTCCCGTCGGCGATCGCCATTGATGCAGCTATAATGATTGC	384
ATTCTTAATCATGGGCAAAGTTCAGGGAAATAAAGCGGCAATCATTATAGCTGCATCAATGGCGATCGCCGACGGGAATAATTTGAGCTAGTCTTGAATT	292
CTAGAGGCGATAAATTAAGACTTTATAGCTAAGTTTCTAGAAATTTTAAAAATATAGTCATTTCAATTAACGATGAGAGAATTTAATGTAAAATTATGGA	445
AGGCAGGGAACTGCGATAACCTAAAATTTGACTAAATTAACCCCTGAAGAATCAGAATTATCTCACTGACAGGCCTAAAAAATTTCCTATAATTGACAAC	1075
TTAGATGATTATTACTTAGGCACAATTAACTTAAGCATTGCGCCTCATCAATACAAAATAAAGCTAGCCAAATATACCTTTAAAGAAATACAATAGTCAA	527
TACTCACAAACTTAAATGTGTCTAATACTGGGTAGTCATCTTTAGGAAAATTAGATAGATAAGTTTTGACAATATGTCCAAAATTTGATATCATCGCTTC	116
CCGTACTTTTACCAAGGGCACAGAAAATAGGGCCGCCTCTGCACAGGAACAAATGCCAGAGCCTAACAAAACAATGAAAATGGCCGCTACAATTTCCAGC	583
GGTGGGGTCAGCCATGGCAAAAAAGAATTGCGGAATTTGTGACAAGTTTGTTCCTAGCCCTCCAGTCTAGGGGAAAATAGCCATGGTCTATAATCTTGGT	2240
TGCAGGGGGACTATCCCGGCGCGAGGTTATCGGTCCATGGGGAATTCCAAACGGCGGCGTTGCTCTGGCATAAAGATCCCCAGCTAGATACCCTGTGGGT	63
AAAATTCTGATTAGGAGTGGTCGGGCGATCTCGCAGAGATCCGCTGCGCGGTGCGCCAAACCGTCCCGATTGTTCTTGTTTATCCTGCAATAATTGCCGT	367
TCCTAGGGATATCGAAGCGGATATTTGGGAGCTGGAAGCGGTGGGGGCCAGTACAACTTTAATTGTGGAGAAATTACAACGGGCTGATATAAGTCTTTCC	720
TCGCCGGGGTTTGAAGAATGGGACGGTAGGGGGGACGAAACCATAGGCGCATTGTAGCTCCTTGACAAACCGGTCACCAAAGTTGCCACAATGATTTGTT	565
TTTAACAAAGCTTCTCTTGGTAACATCGAGCAACGGCATTAGCTAACAAATCATTGTGGCAACTTTGGTGACCGGTTTGTCAAGGAGCTACAATGCGCCT	1104
CCAATCAATTATCTTGGCAGAATTAAGCTCCTGGCTCCGGCGATCGGGACAAGCAATTTTATTGTTGGGCAACACTTCCTTTCAGCTTTTTACCGGCAAA	0
GGGAGAAGTATTTGGCTGGCTAATTAAGTAATGTGATCTAATCTTGACAAGGAAGATGGATAAATCCGGCGATCGCCCCAGGAGTTTGTACAATTCTGGT	333
CAAAGATTCTGCCCATTGGCGATCGCCGTCGAAGTCCCGGGGATATTTTTCCAAATCTTCACCGGGGCCAAATTGCAGGGGATTAACGAAAATAGATAAC	698
GAAGAGAAATAACCTTCTCGAAATTTTTGTAGTCCCTCGATGAGTCTTTGCATACGATCGCCGTTGATGGAATTCCAGCCTTCCATTGTATCATTGAAGA	367
ATTAAAACCTTTCCATGGCCGAAGTTTCATTGATATCCCAGACAAATTGCCCCGCTGTCCTAGACCCCCCGCCGCAAGTCTTCAATGATACAATGGAAGG	1687
TGCTCTGAAACTGACCGGGAACCGGTGCTCTGTCGCCTTGGCGATCGCGAAATTGAAGAATTTTTGGGGGGCACCCTCTGATATTCTCCCGGTAGCCATA	0
GCGGGAAAAGCCTTGGCGATCGCCTTTTTTTGTCCTCAATTTTTGGCCGGATGTTTTTTCCTGTTTAATAAAATCTTTCTAATTGTCTTAAGATGTGAAC	6910
GACAGATTAATTCTCAATTGTTAATGGTGGACCAGGTAATCGCGGCTGAATTCAGAAGCAATTCGGTTCCTGGTCAATGGCAACGTGTTATAAAAAGAAA	1290
GGGAGCAGGAAAAATCGATAATGAAAACGAAATCATGAGATAAGGTCAAAGACACCCTGGGCCTTTAATCAGGCACCGCTGTGGATGGTAAGATACACCC	1319
ATTTATCCGTATATCCTCGGAAAGATTGGTAACAGACAATAGACAACTTTCTAGGAATGTACGGATGTCAAATAGGGAAAGTTTGGAGTTCATGGGAAAG	7234
CGGGCCATAATCTCCCAGTTCCTTCATCGCCCCCAGCACTGCTAAACGTCGCTTCCCAGGGGTATTGGCCAATAAATCCAAGGATGCCAACATGGATTCC	4840
GTTTTAGTTTGTCAACAGGGTTAATCCGGACTTCAATCTGGGACTGAGCAAAGACAGGAATGCCCGGCATCAATACAATAGATTAAGTTAGATTAAGTTT	379
GACTTTTTTCGATTACAGGGGCCATGGGTTAAGAACGATTGGTCAAGGTGGCCAGAACCACCACTCAGAAACTTAATCTAACTTAATCTATTGTATTGAT	150
TAACAGAGTAACTTTGCCTTTCTGTCCATTGCCCCAGGTAAAAATTGCTCCCTGGCGATCGCCAATTTTGGCGGGATTCCCCCTAAAGGTTAAGATGGAG	6823
AACCTTTAGGGGGAATCCCGCCAAAATTGGCGATCGCCAGGGAGCAATTTTTACCTGGGGCAATGGACAGAAAGGCAAAGTTACTCTGTTACCATGGGGG	384
AATTTTTTCGTAGGACCAGAAAGTAGGGGGAAACAACGGATAGATTAATAGGGCGCGCATGGCTTCTCGCTAAGGGAAGATTTATGTTAAAAAATCTAGG	1157
AGGGAGCGGCCTAGGGGATAACCATGGTTAACCATAGGATTTATCTATGCCAACGGTCTGGCTTTCGGGGACTTCCTGGCAAGGGTGTGCTAGCTTTAGC	490
CCAATTGGGGGTTTAGGGTAATGGCCTGGCTGTGGTCGGTGATCGCCCCTTGGTAGTCCGCTATTCTGGCCCGGGCAATACCCCGATTAAAATAGGCATC	256
GCTGACCTAGAAGCGGCCCTAGCCCTTTTCTCTGACCAGGAAAATCTTGTGAGCCAACGGGAAGCCTGGGAACAACTGCAAACATGGCATGGTAATCCTT	191
GCATATTTGCCCTGGATTCGGGACCATTAACTTGAGTTAAACAAAGTTAAGTTTTATGGCATTTTTCTTTCCTCCCAAATAGCCTTGCTAAGATAGCGGG	20096
CAAAAATCCCATGCCTGTAGTACTGGCTTTTGCTTTTGACGCTGTAACAGCGGGGCGTTTAGAGATGGAAGAAATTTAAAAAATTTGAGAAGATTAATCC	1174
CCTAATGTTGCTCTGCCTGGCCATGGTGATTGACAGTTTGCCCGTCACCCATCAGTTGGTGGCCCAAATGGGAACTTTACTGTTGGGTTAAAGTTGAACC	631
CAATCGCCTAGGGCAGGGAAATCTGAAGTAAATCTAAAGAATATTGATGCTGTAGCCAAGTTTTCTTTCCCCTGGGGAGAGTGTTGGTTAGAATCTGACG	2938
TTAACCGGTTACATGTAGTTGCGTGGAGGTGAGCAATACACTTAAGCTATTTTATCTGGTGAATTAAATTTGAAGTTATTCTTGTGGCTATCATGGGAGT	121
CAAGATTAATGTGATATTGGCCTACCCTTTCCACCACGGAAGAATCCCAATGGGACTGAAAATATTGCCACCGATCTGGAAAAAGGTTTAGGATAACCAA	196
AGGCCATGGTGGGGTCGCGAATCAGAACAACTGCGGTGGGAACTGGGCCGGGGGAATAAAATTATCCCTCTTTCATCAGACTGAGGGAATTAAAATGGAG	46
AGTAGTCCCTGTTCATTTTTCAATCCTAGTGATGATGCTATTGCAGGTAGACTCTTTCTTTTTATATCACTTAATATTCCCACAATGATATATTTAAATG	865
GGGACGGGGGATTAAAAATATGATTGAAGGGATTTTCCCACAGGTTTACGGCGATATTCGGTCGATTTTGGAAAACTTGTCTTTAATTTAAAATGTAAAT	529
CGGTCGGAGGTCGGGCGAAGCAATCATGGTTAATTTGCCGCCAATTTGGCGATCGCCATTAGGTTGATCAACAATCACATTTACATTTTAAATTAAAGAC	529
GATAGTATCTTTGGGGTCGGTGGGGATGGCCTGATAGAAAATTTGAATATCTTCCGATAGGGCGATGACGTCTCCATGCACCAACTCATAATCTAGATGG	174
CTATTATTGTCAAGCTAGGACAAACTTTTAGAAAAAATCTGGGTTTTCATTCGGTTTTCCGATCCTAAAGGGGGCTACCAAACCATGGTAAATTCTGGGG	2039
CGAAGTCATTGGCATTGAGGTTGTCCATGTAGTTGAGGACAGTGGCATTGGTCACCCCTTCAATGGAAACTTTGGTGCGGCTGGCGGTATCTTGGGGAGG	1148
GAGTTTTGTCTTTGCCATAGTCGGTCGGACAAGCAGCCAAAATACTAATAACTGTGGGCTTCTCGTTGCAGAGCAGGCTCACTTTTTTTATTATGGTAAT	1902
ACCAAAGCGGGGTAGGGAGAATGGTCGTGCTTTTGCCAAGGCTGGCCCGATGGTAAGTTTTGGTCTAGGCCGACGTGGAAAATTAGGCTATTTTTGCCAA	790
AGGACTATAGCCATGGCAGAATAAGTTTCCCTTTTTTAGAGAAATTCATCCCCTACGACGAAGAAACCAAAGCCTTCCCAGAAAAGCTTTAAAATAGTTA	1000
TTTAAAGCTTTTCTGGGAAGGCTTTGGTTTCTTCGTCGTAGGGGATGAATTTCTCTAAAAAAGGGAAACTTATTCTGCCATGGCTATAGTCCTATGATGG	2085
TTCCCGCCCCCCAAAACACAAACTGTGACCACGGAGGCAAAGGTTAAGTTGAACAAAAAACGCACTGCCATGACCACTTTTTCTCCAATAAAATACGTTG	285
CAATCCTCCCGGCCAGCCCCCCACCTATTTAACTGATCGCCACGAATTGGTTACCATGCCGTCTGCTTCTACCCTAGGCATTCTGCGGCAAAATACGGCC	672
TGTAGACCCCCTAACCTCCAGCCAACGGAATTTTTATTGGTCAATCCCGCCACTGAACATCCCCTCGTTACCCCGGGTTGACCTAGGCTAAGCTGGAACC	3252
TCAACCCGGGGTAACGAGGGGATGTTCAGTGGCGGGATTGACCAATAAAAATTCCGTTGGCTGGAGGTTAGGGGGTCTACAGTGGAGTGAGAATTGTCTA	51
AGCAGAGGTAATTGTGGTGCGGCTGTTGGGGGGAAAAAGCTATTGGCCCTACGGCTTGGAAGTATTGGGGGAACTAACGGTAACCAAACCAGATCTGAAA	304
GTCCATGGATTTATCTCCATATATTTTCAACTATTATGCATCGTCTTGCTAGTCTTCCCGGTGGTTGGACCCCGGCCATGGAAGGGGTTATTATCGTTGA	1522
CGGCGCAGGAGTTTGCTCAACGATAATAACCCCTTCCATGGCCGGGGTCCAACCACCGGGAAGACTAGCAAGACGATGCATAATAGTTGAAAATATATGG	447
GACTGGGCGGCGGCATTCAACGACCAAGCCCCATGGATTTCTATTTCCATCATGCCTAGGTTTTTGCCTAACCCTTCAAAATCTAAGTATTTTTAAAGAT	133
CTGACAAGGGCTAGATAAATAATTTCCTTAAAAAAATCTTAGATCTTTAAAAATACTTAGATTTTGAAGGGTTAGGCAAAAACCTAGGCATGATGGAAAT	1348
ATTTTTCAGGTGGAAGATACGGGCATTGGCATCAATGAACAACAGTTGCCGGTGTTATTTGAAGCTTTTAAAGTGGCGGGGGACAGCTACACTAGCTTCT	1056
TATCAATTAACCAAATGACCTGATAGTTAGCCACAGTTAATAATTCACAAATCAGCGTGGCAATTTCCTCATCCTGTTCGATGACAATTACACTGGAATT	2134
TATCAAATCTGCTCATCAGTTTTCCTGCAATTCCCCTCAATCTTAATATCTTATCGGTATTTCGAGGATAGAAACTCCAAAAAACATTAATCTATAGTCC	597
CAGCAGGAACCCCTCCGCTAAATTTTTTACGATTAATGCTTGGACTATAGATTAATGTTTTTTGGAGTTTCTATCCTCGAAATACCGATAAGATATTAAG	2549
TGCCAACGAATGGTGCCGAAGAGGGAATCCCCCGTTAGTAGTTTGATTTCCACCGGGGTTTGATCCTTGATCAAAAGCTGTACTTGGCGGACACTGGGTA	46
GCCATCTTTCACCTGTTGTTGAATAAGAAACTCCAGTTCTTCAGAGGCCCGTTGCCGTTGATATTCGGCGCCCTCTTCGGAGGTGGCGTACAGTGGTGGT	213
TATTGGAAGCCCTAGCCCAGGATTGAGCGCAAAATAGCACAAATTAAGAACTGCCATAGGCCATAGTCTTAGCCCCAGTCTCCGGCCATAGGATTAATTT	797
AATTGCCCACATTGCCGAACGCCATGCCGTGACAAGAATGAGGGATGTGGGTCTTTCCCAAGGATTAATTTCCGCCGCCGGTATGCGGGAAAATAATATT	838
TTTCTGTTGCCTGGAGCACTTCACTAAAGTCCACCACTTCCAATTCAATGCCCACTCGACCCGCTTCAATTTTGGCCAGGTCGAGAATATCATTAATTAA	2518
CCAAATCCTCCCCTTGAAACTGGACATTGTAGAGAGTGATGGGTTGGTGTTGCTCGAATAACTGCCGCCAAATTTCACTTTCCTCCGGCACAATTAGAGC	1609
TTGTTCAATCTGGACGGACTTTCCCAATTGGTAACTTTTCCTGAAGTTCCATATATTATATCCGCCTGGCCTGAAACTGATGGGATACTATAATTGGTGA	1899
CGAAGCGAGGCGGTGGTATTGTCATTCATGGCGTTAGAAACGAGGTCTTCACCAATTATAGTATCCCATCAGTTTCAGGCCAGGCGGATATAATATATGG	6178
CCTATGCTTTGATGGATTCCCAAAAAGCACGGCCATGAATTGCGGGTTCGGGACAGAGCGGAAAAACCGATGTGCCGGTAGGGACTGCTAAAATTGTGGG	8179
TATTAAATAGTCCAGGACCACTGTAAATTTGGAATTGTTCAATGGAGCCTAAAACGCTGATACCCCAATTTTCATCGCTGTAAATGTTGTATTTTAAGTT	377
CTAATTTCACCCCTTCTACCACCAGAGCTAAACGATTGGTGCGGGAATCTAGGGTCAACTCAGCGGCGGTTTGTTGCCCGTTAATGTGCAAAATTACGTT	348
GTAGAACTGTAATCATTGTTTTGAGTGAAGACAGGGGAAATTTTTTGATTGGGAAATGGGGGATCAGCCAAAGCCGACGGAGAACTGATACCATGGTGAT	1179
ATCGCCGTTGAATAAGTTTAGAGAAAAGGGGAAAATTAAGTATTCCGAACTTAAATTAAAGTTAATGCGTATTTGAAAGAATAGGGATATTATGTCTTCT	846
GCTACCAAAGTCTAAAACTTAAAACAGTTGACAATTTACAGGGATACCTAACAATTGTCATTGTTGGATCACAGGAATCTTTAAGAGCGTGTTTGGAAAG	0
GCAAGGAACCGCTTGGGGCTGTGATTTGAGCTATGACTATGTCCGGATCAATGCGGATTACACGACCTGATCTGTTGGGTCGCTGGGATAAAATCTAGTC	389
CACCTGGTTAAAGGTTTTTTGGGTGGCCCGACTGAGCATCTGCTGCCAGAGGGCGGTGGAAACCGCCGCATCACAGGTGACAAAAGCTAGCATGGTGGCC	831
ATTAATCCCATCGCCAAGGGACAAAGGCGAAAATCAGCAATTCCTGACCGGGGTTGAAGGACCAATAATTAACCCCGAGCAGAACTGCTATGATTGGCCT	6831
TATTTTTTTACTGCGGCCGATAACTGTGAAAATTTGTTAAAAATCCTTACGTTGTTAATAAAAAGCGGGATTAATTTCATTCTTTAAACCATCATTAAAT	536
GGATTTTTAACAAATTTTCACAGTTATCGGCCGCAGTAAAAAAATAACCGACTCCCGGGGGACAAAATTGGCTTTTTGCCCAGTCGTGCTATGTTGTGTT	619
ACGGTCTAAGCAGGTAAAGTAACCGCCCCCCTGGCGATCGAGGGAATATTTTTCCCAAAAGGGCAATACGTCCTGGTGTAAAGCCTGGTAATATTGCTGG	638
TTAGCTTAACGATGGCGGAAGCAATTAGACAAAAATTAATTTCTAGCAAAGCTTTGTAACTACTTTCTTGCCTGCGATTAAATTAGCTATGCTTGTGGCT	97
CCAATCCCTGTCCTCCCCTATTTGCCCAGGGCTGAGGCAATTTAATTCAAATTTAATTCAATGGTATGTGTTAGTCAGTTAACGTTCTAGAATGGGCGGT	1921
GTCCCAGAATTTCCCCTGGCGCTAGATTAAAGTTGATTTTCTGGAGTACTGGGGTGGATTGCCCCCGGAAGCTTTTGCCTAAGTCCTGTACCGTTAAAAC	48
CTTGGCGATCGCCTGAGCTTCAGTGCCCTGGGGAGCAAGAATCCACCAAGGGACAGAGTGGGGATTGAGGTCGGCTGAAATCATATGTTAACCTTAACTC	22309
AAGGCCTGTGCCCAGTTAACGGCGATCGCCCAGAGTTTGAGTGGGGCACTGGGGAAATAGGGAAAATCCCCCGCTGATGGGATTGTGGCAAAATGCTAGG	2559
GTAGTGGGCATTAGCTCCACATCTTTATTAACTTGCCTAGATTTTTTTGACCCTCCCCTCGAACGCCGTCGTCTCAAATTTCGTCGTAAGTTACTATTGA	22
GGGGGAAAAATTTAGGATTATCCGTGTCCAAAACTTCTGGAAAAGCTCTTGCTGCCGTTGCATTGGTATTTGTCACCACATCCACGTTATATTGCTTAGC	358
AGTGGATAGCAATGGTTATCTGATTTCCGACGTTACCATTCAAATCGGGGCTGACTGGCCATAGGAAATTCCAGCGCCCTATTTTTGTTAAAATTCAGTC	9351
GTCTTTTTTTGACTACTTTAAAAGCTTGTTCATAGCCATGGCGGTAGGGAAGAGAAATTTTTCTTGCCAATGCTGCGGTGATTTTGCTAGTATCCAATCC	2590
GATCAAGCGACGGGATAGCATGTCGCGATTCATTTCATTGTCTTCAACTAGGAGAACCTTAGCCATAGATTCCATACTGAACAGTTGTTAGAATTATAGC	457
AATCAGCGAAGGAACATTTCTTGTCTGGGTGAATTTTGGGGGCTAAAGATAAACAACCTGATGGGGAATAAAACAGGGCAACTATTGCTATAATTCTAAC	3690
GTACATATCCATTAAATTTTCAATCAGGTAGGAAAAATGACCCGGGCAATCAAAGGCGGCGAAACTACCAATGTGGTTTAAATGGTGCCATTCTGGTATC	855
GGCTTTGGCAAATTCATCGAGGGAAAAGGCTGCACTGTTGGAGGAAGAAGGCATACGAGAACAGATTGAAAAATCATTTTGAATGCCTTATTCTAGCAGG	8036
GTAAAGGTAAAGCAAAAAACTGATCCTACCCAGGTAAGGGCCGTCCCACACTGGAACTAGCTTGTCACGAAAGTCCCAAGCAATCCTGCTAGAATAAGGC	10755
CTTTGCCTTCGTAGATATTGCCCGCCGCAATTTTGCCCATGGATTCGGCCTGTTGGATGCGACGCTGGGTCAACACCAATTTATTGTTATCCTGGTTGGC	379
TAAAGTCTCAGACTAGTTGCTTTAAGATCAAATTGGGGACAGAAATAACCAAACTTTATTTTTTGTTACAAAAATCGTGTTCCATGTTACAATTTTCTAT	1259
CTATATAGAAAATTGTAACATGGAACACGATTTTTGTAACAAAAAATAAAGTTTGGTTATTTCTGTCCCCAATTTGATCTTAAAGCAACTAGTCTGAGAC	631
GAAAAAGTGCCTTGGGAAAGTTATCAAAAGCATTGCTTTGGTAAACTGCAACAGTTAGATCCCCGTACCCAAGCGGAGGATTTTCGTTACTATCAAGAGC	1159
CAGTAAACGATGGTGAGCAAAGCTAAATAAAAGATCGTTTTCCGTCAATATTTGATCAATAGTTGGCCGTTCCTGGGGGCAATGGAGATATATTTTCAAC	140
TCCGGTTGTTGGTAGAGGTCACCCACTGACAAAACTGTTCCCACAATGAAGCGCTTTCGCGCTGTTGGAGAGTCGTTGTCATTTGGTTATAATTCCTTAT	1745
GGAATCAATCACCCCTCTAATGGCGATCGGCAACCCCTAGCAACCACCGGCTAGACAGATTTTTTTCAGCAAGCTATTTACAAATTGTTACAATCTTGTT	19690
TTAAGTTTTTAGCCAAAATCACTCAGTTATTCCCACTATCATTTTGGTATTAGAAAGGGTTTATTTTGCTTCTTTCCACTGGATACTGGATAGTAGATAT	2873
GCAACTCCGCATGGTTAATTCCTGGGATGATGTCCCCGTTAATGCCCTTAAGTTAAGTTTTTAGCCAAAATCACTCAGTTATTCCCACTATCATTTTGGT	486
ACCCCTACACCATGACGTCGGTCACAGCCCAGCTTGAAACTTTACTTCGGGTATTGCCGCCGAAAAGTCCAGAAGTCAAGACTTTTGATAGTCTTAGATT	1056
GAGTTGTAGACTTTAGCTTTCCGGCCTGAGCACAGGGGACTATGAATTTCCCAGGACCAAACCAAAGATTCGGCTATCTACAGAGGCTAGAATTAGAAGC	6712
AAAGGGTTATTTATTATCTTTGCTATCCTACCAAAAATTCCCCCAGTGCTTCCCATGCAAAAAGCTTGCGGAAGTTTCGACCACTGTGATAGTGTTATAA	5221
AGTCGTTTACCTGACGATTTATAACACTATCACAGTGGTCGAAACTTCCGCAAGCTTTTTGCATGGGAAGCACTGGGGGAATTTTTGGTAGGATAGCAAA	63033
GTGCTAAAACCACTCTCAAGCCGGCCGAGAGTTCGGGCTGACCAACCCCACTAAAGCTAGGAAAAAATCCATTACCTAGCCCTTGGACTATATTGGACTA	46
AGGGCTAGGTAATGGATTTTTTCCTAGCTTTAGTGGGGTTGGTCAGCCCGAACTCTCGGCCGGCTTGAGAGTGGTTTTAGCACTTTTTAGAATTGTAGAT	121
TGCCATTGCAGGGGGTGAAATGCCTCCATACCATCTTCCCCTATTTCTACAATCCCAGATGGTTGGGGGGCGGGGATTTTTCCCCACTAAAATTGTATTT	527
CATGGCCAAGGGGAAGGAAAGGGAACAAATACAATTTTAGTGGGGAAAAATCCCCGCCCCCCAACCATCTGGGATTGTAGAAATAGGGGAAGATGGTATG	1271
CCTTTGTTCATAGGCTTGCCAAGCTAAATCCACTAGGGCAGTAATGATGGCCACGGCCACCTCTGTCCCCCCTTTTCTTCCCTGGACTATGATGTGGGGT	4598
TTCTCACCCCATCCCAGAGGGTCTCTCCTTCCGCTTTGAGATGGTGAATGCCATAGGTGACGGGTTCGGACTTCATCAGCCAAAAAGCCATAATTAAATC	454
TTAAAAAAGGGAACCGCCTGTCGGTGTTACCCGTCTCCCCGGCGATCGCCAATCGAATTTTAGAGTTAGCTTAATCCATGAGCAATGATACAATTGGAGA	3578
GCCCTCATAATAAGTGGTTTCTCGAATGCCCATGGTCAATAATCCCAGCTTGGCTAAATAACTGCTCTAATTCTCGCAAAAAACGTTCATAATTGCACCC	604
ATTTTTTTCCTCAATGACTAACCAAGGGCCCATCACCAAAGTATTTTCTTTATCCTCTGCTACGGTGACAGTACTGGGAAAACCCATTAGAGTGAGAAGT	130
TGGAAAGCAATCTTGAGATAACTTTTACGAATTTCTTCGGGAGTCGCATCCAGAGGACAGCCAAGAATGGCGTGGTGGTCAACTACGTCATAATTAAACA	635
TTTGATTGCTTTGGTGCTCAAGAGAAATTAGGGGTCAAGCTTTGGTGAACGTTTCTAACAATTTGAGAGTATTTTTCTCTTTCTGAGGAATAATGGAGTA	2515
CTCGTTGAAGTTACCCCCAAACAGCATTTCCAGTGCTGCGCCTTCAACCGCTCGGCCACCTCTCCAATTTGGTCACAAGAAATGATTATACAATAGTGGA	6072
TGGATCAGAACTCGGTGGGAACGGGACATTATGGGCTGGTTTGAATCCAAATTAGGTTTGTGTCTTCCACTATTGTATAATCATTTCTTGTGACCAAATT	10
AAATGCCGCTACCTTGTCTGGTTTTATCGTTCCAGGGCTTGGGCAGTGGGTAGGTCGGAATATGAGAGCAAGGCGACGGAAAGTGTGATAGGTTAGAAAT	56
GCGGGCCTCACTGCTGTATTCCGTCAGTTCATCCTCCGCCATCCGCACATAGGTTTCTAAATTGGCCATGGGCTTACCTGTTACTGTTACCTTTTTAATT	638
GATTGCCTTAGATAGATATGGGGCAGGCGGTAGTCCCCAGGGATCCATATTGGGGGCGATCGCCAGTTAATGCAAGTCTTTTCCTCGCTACACTAGGGAG	324
AGAATACCACGGACTTTTAGCTAAATACATGGGAACGTTCCTCCCTAGTGTAGCGAGGAAAAGACTTGCATTAACTGGCGATCGCCCCCAATATGGATCC	104
TTTTTGTTTGTCCACTCAGTACTTGCTGGAATGTGGTGGCGGTCTGTAGCACAATGTCTAATTCTTCGCCCCGCCAATCGGTTAGGTCTAAAATGTGGTT	230
TCAAGTCTCCGAATTATCCTCCGCATCAAAGGGAGTAGAAATTGCCGGTTGAAAAAGGCGGAAGACGTCATTGTTTGCTATGATATGGAACTGTCAGTCT	31
TCCAGGGATTTTCCCACTGACGTAACACTTCTCCGGTAACGGGATCTTTGTAGAGTAAAATCTCCCGGCTCACCATGCGAAAATCTTCGTCATCATGGCC	346
CCTAAGTTCCAGCCCTCGACCCCTAAGTGAACGGCAAGGATTTTCCCTGGATAGATGCCACTCCCCGAAAATATCGCAAGCAATCGCTAGAATGGAGGGC	9455
TTATCTTTCCACGGAAATTGGGGCATAGGTACCTAGGATGTGGTCAGGAAAACTAGACATTGCCCTCCATTCTAGCGATTGCTTGCGATATTTTCGGGGA	77
TTTAATCAGCACTGTTCGGGACGAAGGCCAGCTCTGGATGGGGTCAATTTTAACGATGAAGCCGGTGGCGGCCAGTGGCATTATGATCAACAATCTCTCT	449
GTTCATGTCAAACCCAACAAAAGTACTGCACATGTTGTTTTTTTTGAAAAATATCTGAGCAAATGGATCTGCCCGGACCGTAAACCGTTACCATCGATAG	522
AGTTCCACCCACAGCACCGAAGCCAGGGCCAAACCCAACCCCATTAACCAAGCCATTGCCATACGTTAAAAATTTTTACTGGTATGTTAAGTTTTGTTCT	271
CAATCTTCTCAAGAAAGCACAGTCAGGAAAATTGGCTACCGTAGAAATAGACGAAAGTAGCGGAATTTTAAAGTATAGGTTTCACATATAAAATAGATGT	483
CCCAAATTAACCCCAGTAGAATGAGGAAAAAGCTGATGTAATCAAAACCGCTGCCCCCCAACAAGTTAAAACTTTTGGCGATCGCCAATAAGATTAGGGT	2868
CATGGCGATCGCCACATAGTAAATAAACAATCCCCATTGATTAGTCAGGCGATCGTCGCTGAAATGGGGAATTAACCACTGGGCAGTGTAAAAAAGAGCG	164
TCCCTGCTTTGGGCCATGGTGTGAGTGATGCCATCAAAACCTGACTAAAAAGTGTCCGTGGGAACAGGTTAAGCTCCAGACAAGACAGTAAACTAAGACC	29039
GCCAATCTCAGGGATTTAGAAGATCTAATTTCCTGAACATAGAAAATATTGCCCTGGCACCATTGCCGATCGCCGAAACATAGTATGTCACACTAGGTGG	1000
CTTTCTCTGGAGTGGGGCACAACCAATTTAAGGTTTACTTATAGGGAATTCAAACCCAGGTAAACAAGATGTTTCAACCATTGTTTGCCAGAATTAAAAG	892
CACACAATTTTTTAGTTTCTTCTGTAGAAAATCCTAAAGAATTAGACTGTGATAAATGTCTTTCAATAAATTACTGTCAACTACCCGTTAGAATATCTAT	764
CCCTGGTGGTGCCCAAAGACCATACCCAGGACATCAAGGATTTGCTTAAACAACTACAATCTCAACCGGAGTACGAAAATTTGCTGTAGAATAAGCGGCC	1167
CTAACTCCCCCACCGTCTGAATCTTGATTATTAAGAATTTTCAGACCCCTGGGATTCCTGTCGTTGTATCCTAGGCGGTGGAAATCCCTGGCCAGTCAAT	2
GAGAGCTTAGAAACTGTTCGTTAGTGTTCTTGCTTTTATTGCCTCAAAATCAGACTGCTTCCAACTGCCACCGCATCGAAACTTTGGCTAAACTGGGGGC	703
TGTGACGGACATGCCCGATTGGAGGGGAATCTCCCGCCCATGACTAACTAATTCCTGGCTATCTAGCTTGATCCTGACGGGGAATCGATAAAATTGATAG	517
GGCGCCGGCGGTGACGATGTTTAGTGCCCTCACCTAAAACTGTGTGAATTTTTATCAACTAGCCAGACAGTGTGCCCCCATGGGTTTTAAAACTTTGTCT	841
ATCTGGCAATCGCAATTCGTTGCCGTTGTCCCCCGGAGAGAGTAGCTCCCCGTTCCCCTACCCTGGTGTTGTAACCGTTGGGCAAGGTCATAATGAATTC	722
TTATACTTGGAATAGTTTTTCGGTGGGACAACAGGTGTTTTGCCAAACTTGTTTGGAGGAGAATCTGGAACTAGGTCTGGTGAAAAAAGTCCGATCTGTT	2247
CAAGGAACAAAAAATTTCAGACCCTTCATTGTACGATATTTATCGGCCCCTGGATGGGAAACCGGGTCAATCAATGGGTCTAATTTCTTATACTTGGAAT	1848
GGCGATCGCAATTTTGACGTAATCAAACCGAGGTTCTGATTGGGCTTTCATGCTGGGCAAGGAACAAAAAATTTCAGACCCTTCATTGTACGATATTTAT	234
CTGTTGTCCCACCGAAAAACTATTCCAAGTATAAGAAATTAGACCCATTGATTGACCCGGTTTCCCATCCAGGGGCCGATAAATATCGTACAATGAAGGG	2044
GGGACCGGGGAATGTTTAATTTTTCAATGCCAAATAGTTGCTCTTGTTCAGGAGTCAATGGCAAACGCAATTCTTCCCTTACATCGGCCACAATAAGCAT	1447
TTCTTCGTTGGTAAACCTAGGGCCTAGGTAGGAACCGGCCATGGCATCGGGTTTTCGCACCATTCTTTCATTCTGTAAATACTGGTGCCATACTGATAGG	198
TCCCTTTGGGTTAACGGACTTTCCGGCGATCGCCGGGGCGCACCAAACAGATCGGCAAACTTTTTATTGGTCATGGTGAGACCAGTGGCATAGTTAAAGT	590
TAGTAAGCAGAAATGCCAAGAATATGAGTCACGTTAAACTATCCTGACCAAAGGGAATGTTGGTGTCGCTGTCAATGGGTCGCCCCGTATAATAACTTGG	411
GGCGGGAAAAGGGTCTGTTTGGGCTTGGACGGCGATCGCCTGGGGAAAAACTAAACTAACCCCCACCAGGGTGCCCAATAGCAAGTTAAAATTCTTCGAC	1300
AAACCGCCGGAGCAGTTTTTGTTCCTAGGGGAATCACTTCTGCTTCATTGCTTTCCCTGGCCACCCGCACCAAAAGCCCTGCTAAGACTAGACTTGATAA	114
GACCCCTCCCCATTGGAACTGGTTAAGCTGGCGGCATTGCCCTCTCCGTCTAAAACACTGATGTGGGTGGTGCTACCCAATTTATTGATAAATTTTGATT	517
TCAGCTACAGAGGTTGGCTCCAAATCTAATTTATGGGCCTCCCAATGAATACGTTCCCGCCCCACCGCTTCGGCTAAGGGTAATTGGTAATCTAGGTGAT	295
CATGGAAGGGGTTGGAGATCCCCGGCGATCGGGGGCCGTGGCCTACAGTCTGGAATAACATTGGTTACAATTCTTAGGGCAATGCGGTAAGTTATTTAGC	1761
AAATTGGCCCTTTATGCAGTGGAAATGTTCCAGGGGTTAATAATCGGGGGAAATTGTGGATAAAGGTTACGGCTGGGGGAAATTGGGTTACATTTATTAG	27922
CAAACAAGATTTCATCGATCGGTTAATCATTACAGAACACTCCTCAACCAAAATGACCAACGGACTGGAAAATAAGCCGCAAAAGTTAATAAAATTTAAT	391
TGATTGGCAGGCGATCGCCCACACCTCCGGTTACGCTGACGACATATTAAATTTTATTAACTTTTGCGGCTTATTTTCCAGTCCGTTGGTCATTTTGGTT	2291
CGGAAGGACAAGCGGCCCCGGCCCCCTAAAGGGTAATTTTGCTGGTAGATTATCGCTAACGGTCTTACGATTTTTGAATAATTATTCAATAATTGATTTT	4746
CTGGAGCCGTGTCACCAAAGCGCATGACCGCAGAACCACTGTCTTGGACAAAGAAACTATCTCCTATGCCAAAGGAAAAACTGCTGTCATAATCTTGAAT	1343
GCCTAAACAATGCTCCAATCACCGGTAAATCCCCTAGAATTGGAACTTTACTTGTGGTAGAACGTTGAAGTTCCGAAATAATGCCAGATAGAATGAATGT	145
TATTTTGGAAATTTCCTTAGATGGACTGTATAAGGGGCAATGCCAATTCCGGGATATTTTTCCCCTATTGGACAATCTCGGACTGCGCTATGCTGGCAAT	582
TGGCGATCGCCGTGAGGGCGTGGTAACGCCAATGGCGGGCGGCGGCTTCCGTTTGGGGTAAATCTTGGGCATCCCGTTGGAAATAGGGTAGTTTATAACC	493
TGGAATTGTTAACAGCAGAAGTGGCTTATTTAGAGCAAGTTAGTGGAGAAATTTATCAAACCCTAAGCCAAACGGATCAAAAAAGTTTAAACTGTCGTTT	5821
CTGAACTATATGTTTAACCTATGCTTATTAATCGTTTGGGCAATAATCCAATTCTGAAACGATTCACATTTCGGTGCCCGCTCTTTTGTAGAATGGAACC	2822
GAATCGTTTCAGAATTGGATTATTGCCCAAACGATTAATAAGCATAGGTTAAACATATAGTTCAGGGCTTGGTCTGTCCTGGTTGGAGTCCTATAATCAG	1947
TATAGTTCAGGGCTTGGTCTGTCCTGGTTGGAGTCCTATAATCAGAAAAATTGGCAGAATGCCCCCAGGCGATCGCCCACAAGTCCGGTAAGCTTGACCC	744
CTGGCCCCTGCGTAAGGATTATATTTCCCCCGATTTTTACGAACTCCAGGATGCCTATTAGTCCCGGTCGCCCACGGCAAAATTAAACATCAAAATTAGT	2
GCCAATACTTCAGAGCGACTTGTGGAAATTAGCTACTAATTTATAGCTAATTTAATTAATTATGAGGCGTCTTACCTGGGTTTTGTGGTAATATATTGGA	379
ATAGGTTTGTCATCCTTTCTTCGCGCCTTTGCGTCCATCCGTCGGATTTTGTTCGGTTTTACGCCTAAGGGGGAAAGGAAAATGGGCTTACCATCAGGGA	239
TATAACCGCCCCCGGAGTAGCTAAACTCTTCTCCCGGTGGATAAACTGCCTCCACCCCCCTTGGTTCCCCAAAGGCCACATCTTTTGTTAGGGTCAAAGA	114
ATGAAATGGGTCGTCATAGGTTTTGGCAAATATGGGCGGGTAAGGCAACTCTGACTGATTCTAGCAAAACCCCAGAAATTTTCCGCTAAAATTTGAGACT	2624
GCCGGTTAAAACCTTTTTCAAGCTCTTGTTTGCCGAGGTAAAACTTGCTGATAGTCTCAAATTTTAGCGGAAAATTTCTGGGGTTTTGCTAGAATCAGTC	1658
CCTTAGTGCGTTATCTGGAAGAATTTCAACTCGATTAACGTCTCTGTTCGGAGGCTAGCCCCATTGCCCGATCGCCGAAGGATGGGGTTATAATGGCAGG	21637
TTAGCATTCTGGAAATTAGCTCCCTGGAAAATAGTGCCCCGCAGGGCGCAACCGGCACAGTTAATCTGCTCCTTGTTGGGGAGAGCTTTAAGATGAATTT	77
TAATGGCTTTACACGATCAACCAATCTTGCTAGCAAGTTAGGCAGTACTCAATTGGAGGTTAGGTTTAGTTATTGGCTGGTATCTCCGGTAAAATGGGCG	896
TCTATCCTGAATTAAGTTCTGGGATATTTTTAATCTAAGTTATGAAATTGCCCTACGGAAACCAAGCTGATGTGAAGCAAATAACTGATAAACTACAGAC	1733
GGCACCCACGTCGCCCACCATATTTTCTCGAATATGCCCCACTACAAGTTACGCCGGGCGACTGAAGCCATCAAGCCCATTTTAGGGGAATATTATCGAT	3047
AACCTTGATTAGGAACAAAATGGCAAGCCCAGTAGGACTTAAAAAAAGCTTGCCAAATTGGCTCGTCAGAATATCGATAATATTCCCCTAAAATGGGCTT	563
CTCCTTAGTGTGTTTTCTGTCTTAGTCAAAATTGGTCTTACTGCCGAATTTTCATCTTCCAACGGCAGCCTTCTTTGAAGATTTAGGATAGAATCATAGG	1150
GATCACCGACACGTCCCAGGGGTTAATCTCCCCTTGGTGGGCCATTTCGATCAGGGTATCAATGGCATGACTCGCCGCAGATGGTGTCATAATTCCTTAT	2049
CCCTGGGTATAGTTCAAGCGTAAATCCGCGAGGGAAACCCCATCCATAAAGCCTGCGTCCTCCAACTGGTGATCTTCACAGCGGGCAGTTAACATAAGGA	8121
GCGATCGCCATTGGGGAGGAGAGGCCTGGGTCCGCCCATGGTTAGGGGATGGGACCGATCAGATTCTCTGGCCAGGGCAACCCTTTGCTACAGTTGAATT	140
AGGGTTTCTTTGTCGGTCAAGTCATGAAACGTACTGGCGGCAAGGCAGATCCAAAGTTGACTAATCAATTAATTGGTAAACTCCTGGCCCAAGCTTAAGG	0
GAAAAACAGCAAAAATCCTAGGCTTTGATCCGATCGCCGCTGGGGGTTAGTGAGGGAGAAAAGTGCCCGTTGGACGGCGGGAGTATGGCAGAATGGGAGG	8039
CCAATCAACACCGCTGGAATATTGGCAGAACTGGCCACTGCCTGGCGAATGGACATAGAGCCGGAAAAACCGCCGCCATAGTTTTTGGGAGAATAGAAAC	534
TTTTTTTGCTGCCTCGGCCTCGGCAGGGGTAATCCAACCAATACTGACCATGCGGTCTAGTACGACTTCCTGGCGTTCCTTAGCCGCAGTAAAGTTGTTG	283
ATGCCAGCCAACATAGCCGATTCGGCCAAATCTAGATCAGCAGCGGATTTTTTAAAGTAGCTCTCAGCCGCCGTTTGGATACCGTAGTTATTATGGCCCC	708
AAGTTGATTTTGGCAAAAAATCCCCTCTAAGCGAGCTTGGGACTGGGTTAGCCTAGTTCAGTTGACTTCTGGGCGAATGTCGGTAAGCTAAACTAAGATT	10448
CCTCACGCCAGGAAATGGAATTTGTAACCTTGCAGACTCAGATGATTAAAATTAGCTACTCCCCAGGAACAATTTTCCCCGGAATTAATCTTAGTTTAGC	372
TGGGACCAAGCCACTGGCGACAGGCCGGAATTAAATACTCTGCTAAATGTTGGGCGTCTACCCCCAGAATTGTTCTTTGTTGAGACGCTAAAATACCGGC	469
GAAAAGACAAACCTGGGTCTCCACCATCAATTCCAGATTACTGTGCCAAATGGCAATTAAAGTAGAACCTCTTTCAAGCATCCTCTCTTACCATGGGGTC	4726
CCCCCTCGGGCGGAAATATTAATGTTATGACCCCATGGTAAGAGAGGATGCTTGAAAGAGGTTCTACTTTAATTGCCATTTGGCACAGTAATCTGGAATT	488
ACCCATTTTGGTTGGCTAATTGCCGGCCATTGCCAATCTTCCAGCAACCGGGCGGAGCCGTAGCCCCCCCGACTACATAAAATTCCTTTACACTGGGGGT	6782
TTAAGACATAGACAATTTTATTCTTAATAAACAATTAAGAATTGTGTCAGCCCGGCAAAAAAGTGTGTCCAAATAGTTTGTTTTAGGTAAAATCCATTAC	5163
GCCTGGGGCCTGCCCTTCTAAGAAATGCAGAAAATTTCACCCCAGTCAACAATACTTAACAAAGGTTTACAATTGCCTTGGCTTTTGTTAAGGTGTAGTT	669
AAAGGTAAATGATAGTAATCGGATTGGGATTGGGCCCAGCCGCTCAGCACGGAATTGTCCCCAGCAAAGGCCATGGCTTGGCCCTGTTCTAGAATTTGAT	261
CTTATTTTTAGAGTCAAATTGTCCTCGCTAGTAAAATGGTGAGGATTTTTTATTTGTTTAATGGCGAAACTTGCTGGTCTAGGTTGTAGTCTGAACATCT	5734
GGGCACTTGGTATCGTTCCGCTTGACGCCACACTGTTTCTGATTGGGGTTGCACTCCACCCACGGAACAAAATACAGCAATTACTCCGTCCAACACTCGC	33076
GAACAGAATCCGTTCCGTCGTGGTGGTCTTACCCGCATCAATGTGGGCGGCGATACCAATGTTACGTATTCGTTCTAGGGGCACTGTGCGAGCCATAAAG	0
GTTGTGATTACTGCCAAACGTTTCGGGCTGGGTTGCCGAAAGTAAGGGGAGTGGTAAAGCCAGCTACACCTTCACTGGACAGGGGCGGCTAGGCTAATGG	2755
GGACATTGCTTGAGGGCAGGGGATTTAGTTTTCTTCTGTACCTTCGAGCGTTCGCTACGAATTAGCTGCTGGATAGTTGGCATGTGTTAAATATAGTGGG	1124
ACCGGACATAGACCATCCCACGGACTTGCAATACCTACCCGTCACCTTCATCGCAGCAGATAAAACTTAGGTTGACAGCGCTAAATAGGCAGCGGTATGA	1073
ACCAAGCCAAAGTATGTTCCCGTCCACCGCTACCAATAACTGCCACTTTCATGGACTGTAACCTCTACAACTGCTGGAAAAATTATGATAAATTAGCCGT	391
GATCGCCGTGGATAAGTCTTTTCCTAGGGCGGTGACTCCCAATACCCGGCCTCCATTGGTCAAAACTTTGCCTTCCTTTAATTCTGTGCCAGCATGGAAT	176
TGTGGTGGTGGCCGCTGGTGGTTATCCCGGCAGTTACCGCAAAGGAGATGAAATCAATGGTTTGGCTGAAGCCGAAGCTCAAGATGTTAAGGTATTCCAT	285
CCCCTGGGGCCGGAGAGGAAAAGACCAGTGGCCTTGGCAATGGCAAAAGTAAACCAATGGTGTCCTAAAGAGATCAACCGGGAATGTTAATATACGTTGC	1798
CCCTACTGCCCCGGTGGTTAATTAGCCCCAGTTGTGGTCAGCAACATCTTGACTGGACGGTGGAATGCTTACTTGGATTAGGTTTGGCTAGAATATTTTT	198
TGACCGGCCACCGCTTCCGCTAATTGTTGGGCAACCAATGGCCAGGGGTCTTTTTCCCCTGCCAAGGCGCCAAATAAGCAAAGAATGAGATAGTTAGGAC	172
CTCTTTCCACTGCACTTACTGCTTTTTCTCTCAGGTCAATACTGTAGGGGGCTGGCATCGCTTTTTCCTTATCTTTATCTTTTTCCTATATTATGTCCTA	145
AGTTAATGTACATTTCTGAAAAAAAGATGTCTCAAGATTTAATCAAATCTTAATAAAAATTAATAAAGCCATATAGCAAAAATCGCATAGATTAGGACAT	225
GTCCTAATCTATGCGATTTTTGCTATATGGCTTTATTAATTTTTATTAAGATTTGATTAAATCTTGAGACATCTTTTTTTCAGAAATGTACATTAACTTT	3745
[truncated: 1,713 more rows]
