# Supplementary material for: Combining diffusion and transformer models for enhanced promoter synthesis and strength prediction in deep learning
Source: mSystems. 2025 Mar 19;10(4):e00183-25. doi: 10.1128/msystems.00183-25 (PMC12013266; doi:10.1128/msystems.00183-25)
Supplement: File S2 — The Escherichia coli promoter data set. [file msystems.00183-25-s0002.txt]

# The Escherichia coli promoter dataset used in this study contains 11,884 samples. Each sample includes a 50-nt long promoter sequence and the strength information of the promoter sequence.
strength	promoter
1951.41	atagcagcttctgaactggttacctgccgtgagtaaattaaaattttatt
36.84	taatttttatctgtctgtgcgctatgcctatattggttaaagtatttagt
2355.75	aattaaaattttattgacttaggtcactaaatactttaaccaatataggc
1262.81	catcagtggcaaatgcagaacgttttctgcgtgttgccgatattctggaa
203.37	gcaccaatgagcgtacctggtgcttgaggatttccggtatttttaatcag
647.24	gtggtcgcctcggagaaactcatgccttcgtctaacttgccgaagatata
321.78	gacccgcgagatgatctttctggtatggatgtggcgcgtaaactattgat
4936.67	gcgtggcgaaggcccgtgatgaaggaaaagttttgcgctatgttggcaat
89.16	caaagctgacctgctcgttgtgatctttcagattgtagagtttcatttag
139.7	ggcgggcgcacgagtactggaaaactaaatgaaactctacaatctgaaag
58.95	ccacgcaacagacaatgcgtgagttaaaagaactgggctacacttcggag
58.95	ggcctgattgagataatgaatagattttactgatgattcatcatcaattt
20.13	ttattgagaatttctcctttttccctgtcatttttctccataatttcttc
148.93	aatgacagggaaaaaggagaaattctcaataaatgcggtaacttagagat
108.24	ttaattctgcaatatattgaatctgcatgcttttgtaggcaggataaggc
47.16	tcgatgagaagaacggcaaatttaagatcatcagcttctacgctaagaaa
191.58	aaggcgataatgtggtgattaatctggcgtcagatgagtattttaaatcg
53.05	gataatctcggcattcaatttcttcggcttcaccgatttaaaatactcat
67.1	aaatggcggtcaaattggtaatagccatgcaggccattatgatatctgcc
63.83	accccaggaacccattagcacccgcatcgccttctggataagctgaatac
24.15	gaagaccgcgagtgattgccagcagagtaaagacagcgagaataatgcct
48.04	gcgttctgttcgccgtctttttgctcatcgcctatggcataattttcagc
301.05	cgttgatatcgcccgccatttttatacaaaacctcatgtatgctacgcag
298.58	ggtggtgtactgacgaagggaggtcaatttgtccgtcatgatagtatttc
296.63	agagtttgatcaggcgttttgctttcgcaattgacgcttcggtgtcatag
296.63	tgatcagaatacgatcgttgctaataccagcatcgttgtagagtttgatc
27.86	cgcccataaccacggtttcataaccgtgctctttgtagtactggtagatt
1289.44	cctcttctgaagcctgtctgtcactcccttcgcagtgtatcattctgttt
35.9	gccgatgtcagccattcttccagcgcagggatgcctttatcctgataaac
902.01	accattcattcgatgatgatttttgaggaattatgggcaacactaagttg
194.53	tttccctgaataactgtagtgttttcagggcgcggcataataatcagcca
123.79	agagatgtctacgtttgaaattgagcaacagttactggaacaatttctgc
42.09	attttgctcgatgtttcaaagcgattgaagctgaaagccgacaaagagat
144.32	ttgtcggctttcagcttcaatcgctttgaaacatcgagcaaaatggcccg
119.67	tttttgtggcttctatattctggcgttagtcgtcgccgataattttcagc
282.95	gatccagtcagtggtttgcccttcttttatttctgaaggaatattcaggc
192.43	tttgcgcagaaatttcgcgatatggcaggacaagacgtaaaattgacagc
1403.45	tttttgcatctcccccttgatgacgtggtttacgaccccatttagtagtc
281.81	tcgataccaattattttacccatctaaacgtctccactatatattcggtc
1136.51	accggtccgaaacacatgaacatcaaagtgactcgtgcgaaactggaaag
204.34	tgcacgggcggagaggaaattccccttcgcccgtgtcagtataattaccc
945.77	tggtcgtcaacgtgcggcgcgcggtgctgatttacgctataacatggagc
236.68	gcgtcaaactgaaagtgcctggcgaaacccagaccggtaagctattccgt
417.52	ccccgagtgatattttaccatcaacccgaggcctcctatatgctgaacac
6189.46	attgctctcttctccttgaccttacggtcagtaagaggcactctacatgt
43.88	attagaatcgataaaacaaaatgggttaaagagagcgatataatagcggc
479.74	tccagcttgtcgtcaataattgcgatgaagagataaattaaagttaaata
75.48	tttatctcttcatcgcaattattgacgacaagctggattatttttgaaat
72.13	tcatcgcaattattgacgacaagctggattatttttgaaatattggccta
525.7	tttcctaattaatccctcaggaatcctcaccttaagctatgattatctag
296.9	agatcgtttttactattttaccccgcacgaatcatcgttaaaatcagatt
591.44	aattcttcaatagctcgtaaaaaacgaattattcctacactataatctga
594.1	tcctacactataatctgattttaacgatgattcgtgcggggtaaaatagt
189.48	caacccggagctgaaccggcgtctccagaaagtcgtgataccatccactg
756.59	ttccgttagcgctgaagatctttttgatggctctggctattatcgacgat
4341.21	gacgatcttggggccatcattatcatcgcattgttctacactaatgactt
185.76	tcacgctggatggcttgacctccattctgccattggggatcatcgctggc
1616.11	tttactatgtctatctttattgccagcctggcctttggtagcgtagatcc
50.32	agagtctatcggacagtcagaaatgatcatatccagtttatgctgactta
111.24	tccacccacgaaatgctgctggagcaattaagtcagcataaactggatat
107.36	tcagcataaactggatatgatcatttctgactgtccgatagactctacgc
291.02	tcgttgccccaacgctttatgcatatgacttttatgccgataaaactgtc
63.37	ccgggtgctgaatcatccgctcagcaaaaatagcatggtactcttccatc
288.64	ctcaagcgggcaaataatgagccgagtcaaaatcgtggtaatgtacaact
34.8	gctcccccaaagttaaggtgggggagatagattagttgtacattaccacg
61.92	gacattgtttccatatgtacgcgggcgaataaatagaggaatctgattac
30.34	acactatcaataagttggagtcattaccagcaattactactcttttcagc
997.65	agagtagtaattgctggtaatgactccaacttattgatagtgttttatgt
469.29	acacattgaggtaggtgatgctgccaacttactgatttagtgtatgatgg
457.77	tccagactcccccacaaagaatatggatattgtgatacacattgaggtag
685.53	ctgccggttgccagatagtcaaaagagacatgccgttgtactatctgaac
67.1	tggcgattaagccagtttgttgatctgtgcagtcaggttagccttatgac
483.1	tctgtgcagcagctttgtcgccagcttcgatagctgcgtatactttcttg
35.29	atttgatattagccaaggtccaactcccaaatgtgttctatatggacaat
2086.64	atcgcggaaaagctgtattcacaccccgcaagctggtagaatcctgcgcc
553.23	ggtactcaatcgccggttaaccttgaccgctgtacaaggtatactcggac
1040.44	ttccgctttggcgctggtcgtgaaggcgatttcttgttattacagaaagc
469.04	tgcatttgttagatgttgcaatggacctttacggtcgccatatacaagta
627.8	tttgccgtaagcaacgttaacggcccaatctcgctggtaatctggaccac
138.29	atctggttgaaagcgtaatgcagcgtatcggcgtgaccgattacaccatt
1813.69	attacgatttgtcctgttgacctccggcgctaccgttgcagactataacg
156.21	tcggcaaggaaactaaacgccgcgccatagttacgcgcataatgcagatt
53.28	aaccgctatgtggtcgatagcttgcgtgagcgtggggctatctttattga
107.7	agctggcccagcgtatgggcaaacgcgcgtttttgattgacgatgcgaaa
538.52	gcgtgactgcgggcgcatcggctccggatattctggtgcagaatgtggtg
1166.57	cgtgaagtcgattaagtcattagcagcctaagttatgcgaaaatgccggt
1090.33	tcatcgactcatgcctttcactgatatccctccctgtttatcattaattt
60.5	cctggcaccattggttttgccaccgtgcgtgcaggtgacatcgttggtga
990.4	aaggcgtccagccgtatgacatttgctaacggcgcggtaagatcggcttt
48.3	atgggcgctaaaagtcaacttaatggcgggattttttatattattttgtg
3980.86	aatcccgccattaagttgacttttagcgcccatatctccagaatgccgcc
73.81	gtaagagtaacgatttgacgagaataggaaggatcagtgaggatttcttg
76.63	cacgcagcaccgccatcgaggcgttacgcatgatttgatattctttgtcg
81.35	tcggaagtgtcgtagtcggtggagacggtttccgggttacagttaaccat
96.21	tcaaattagcggatgaaaaatatctgccatgacacgctattatttgatct
129.16	aaaaagtaatttcggtgcaggaaatgcacgcacagatcaaataatagcgt
1301.68	gcaggatttagctcacacttatcgacggtgaagttgcatactatcgatat
194.13	ttctgtcggaagtcacagaaataagctgcgaagttaagatgatccctaat
109.23	ttgataccgggcgtcctgcttgccagatgcgatgttgtagcatcttatcc
70.59	tcatgtaacgatacatgacagcgcccgacaagatcctgatactctttggt
216.48	ccagcccgcgctgtacgcaatgttagtgacgacgagttacactggaaacg
89.16	gggtaatttccagaattgatccattgcgggtcagatgtaatgattcactc
142.95	tagccaggcgtgcctgctggtgaccagtgcgcaattctatcctatgtatc
686.75	tgggtagcctgaaaacgacttatacccgtagaaatggtaagatttatctt
164.39	gtgtaggcgctgctggtaataaaacacttactaccattaagataaatctt
203.81	ggaccgtgttctactgggcatggtgggtgatttatgctatccagatgagt
203.81	agggctggaccgtgttctactgggcatggtgggtgatttatgctatccag
94.32	cgcataccctgcaactggacgctatcatcattacctgctggattatcctc
90.58	gttacgtcaccaatgtatggggatgggcatttgaatggtatatggtggtg
126.32	aatgctgatggttcattagacttcagcaaagccgatgccaaaataagcca
132.52	gcaaaccattttcgccatcaataaagataaaaatgcgccgatcttccagt
119.67	caaccgtccagaaactttgacgatctcaaattctcctctattcaccgccg
87.23	agcgagatacccgcccccattagcatcgtgttactgataccgtaattatt
89.16	tggggtaaattgttcagatttctctcttttctgaatcaatattattgact
78.02	ctgaatcaatattattgactataagccgcgtgaatatatgactacacttt
173.17	ctttgtgggaaaacaaaggcgtaatcacgcgggctacctatgattcttat
37.15	caagtaccgatcccagaccaagacgtaccgcaatgggtacaatcagcgct
31.91	gcagcttccacagcctttgtggatcgagttcgaggccgataataaacagc
77.57	atcacgatccggaccatatcgaaaccttgcgtaaatttggtatgaaagtg
101.76	cgcaaacgaatgtagtggtcgacatcgcgggcgcgggcaataatctgcaa
650.05	tttcctcaacatcatcctcgcaccagtcgacgacggtttacgctttacgt
79.35	aggtatatacgcgctggataccggctgctgctggggtggtacattaacct
62.5	cactgaaaccgtggtttgcgattcctggccctgtcgctgaagaatacagc
80.52	ggggtaaattctactttatgcagcaatgcgatcagttcatcgtaacaacc
1263.17	ataacatctccacgccgttgatgttccatctgtttagctatactgatgcc
977.38	cgtgctggcgatgtaccacgatcagggtcttcccgtgctaaaataccagg
145.84	aatgggcattatgtggtggaaacgctggcgcgagcgtgcgatggttgtct
48.3	tcagacaaccatcgcacgctcgcgccagcgtttccaccacataatgccca
241.69	aaaccgtcgccgatcatgactgacgaacaggcccgtgtgaaactggaaca
213.98	agcaaaaatatctcggtgaccgaagttcatgctcgccatattctgctgaa
100.65	gtcaccgagatatttttgctttcgccgcgcaggtcgttaactttcagaat
48.3	ctgtattgcacacctaacatagagtcggcttgcttgttagcattggtgtc
48.63	cacaccagtgaacccgttttgtcgtcattctcccatgttatgttgtcatc
290.95	ccgctaaccaggtgacgaccggtgtcacatctcgcatatatgatgatgct
136.92	cgtgatggtggcatccatatttggcgcgatgttccagtaatatggcaggt
111.89	aagcggacctgatgaaacaacgtggcgaaaaccgctataccattctggat
82.44	tgatggagctgcacttcgtcggcctgcagacggctgttaccctgcatgat
19.29	gttttttcatacgttgattttattgttccatcatcggtaacgttgcgcgt
31.2	cgtgacaaacggtcagagactaacgtactcgtcatctctacgctagtgtt
30.54	aaacggtcagagactaacgtactcgtcatctctacgctagtgttaatcct
937.49	ctgcggtcaattgtgggacatcgcctataatttgcattatcatacctgtc
948.51	accgttttccggctgcggtcaattgtgggacatcgcctataatttgcatt
417.86	atagcgtcagtggtgttaggcacggcattgaatgacaggtatgataatgc
15.03	attccccaaatcgacacacggatatcagggctatctcccacaatataaag
66.87	ctgttaattggccatatgtttgataaagcccgtagccgtaaaatggcgtg
43.61	tcgctcattcaggtatgtgttttttatttttaagacgtaaaaatataatt
127.88	aacgcgcatcatgagtttttaactcaatgcgaggctattaccatgaaagt
142.42	gcatgttttaagtttattgaataattccaggctattgataaacttttctc
138.7	ctcatccggattttttgcgcatgttttaagtttattgaataattccaggc
148.61	gagagagaaaagtttatcaatagcctggaattattcaataaacttaaaac
40.87	gatatcgagttaagtgtcacttttttcattgaaaagaataagatatgtac
234.52	tatgtactcagacgttgcagctgcataagggccaaggtaacttgggcgtt
166.37	tgttaccttggtaaaaaaacaatgaaaggtagcaatgatatcctttatga
83.31	actcctttagtatcaatttttttgggggggattttattaataataattac
81.5	caggaaaggttaaaaatccgctggcgctttaaacgtcatactattgccat
91.37	aggaaccctggttggttatcctgtatcaggatgaccatattatggtggtc
85.55	acgataccaacctgatcgccttcgccatgaacctgttcgatattatcggt
55.73	tttcagcgcttcatgttgctcgcggcagtttttgatcagatcgtcaaagc
53.28	ctaccgacgcagtatcagacggctattaaagtctccggcattatgggcgc
47.92	ttcccccgtgacccgcgtgatgttcaaccctggtgataccattaccagcc
38.32	tttacttcttcgacttgcatctgccagccgtcatggctggtaatggtatc
24.15	cgtgcgtacagacggttttcaccagtagatgggaaaagtaaagtgacagt
147.37	cctgcaattaaagatatagagccgaacacatatgccttttacacttggtc
318.71	ataccattttgatgcgtgacgaatgctttgccatccagtaccatagcgcc
152.32	gcggagggaatactcccttttattgaggataattttgctacacttatgac
851.81	aagcgtggtcgccccttgcaatatcagaatcgcggcaccattaagtacgt
115.17	gagtcggtatcgccgtagataacgtcgtagccctgtgcttcaatcaacgc
130.31	attcacggccagggctttatgattcagtgctggtgctggactataaaagc
74.6	gctggtgacgcagatcttccacaaaactgaaatcatgccatttttactcg
132.63	cggcaggccgttcaccgttgcccgttcgagtaaaaatggcatgatttcag
553.57	gactgtataaaaccacagccaatcaaacgaaaccaggctatactcaagcc
96.21	taacgccatcgtgctggaagaggtcgcttatatggggatattctgccgtc
37.23	atttgcgctgcatcgataccctgtttttcaaaggtttctacgatgacgtt
253.97	gccaggttggcttctaatacctggcgtttgagatcttctaacatgttgac
283.34	gatcttctaacatgttgactccttcgtgccggatgcgctttgcttatccg
38.32	cataccggatgcggctacttagcgacgaaacccgtaatacacttcgttcc
70.74	caggatacccgtcatctgaaagtctgccgatttggcgataacatgcgtga
44.58	atttgcagcgggcgattcagcacgtcgcagcaggcctgcataatgacctg
269.08	ttagcggatcctacctgacgctttttatcgcaactctctactgtttctcc
12217.08	tgcaaataatcaatgtggacttttctgccgtgattatagacacttttgtt
144.42	tgcaatatggacaattggtttcttctctgaatggtgggagtatgaaaagt
212.22	tcgatttttttatcgaccgaccgctgggaatgaaaggttatattctcaat
52.01	tgtgacagacgcgacggcgacaagcaaacatgctgtgcgacgctggcgat
60.13	acggtggattgggtaataaagtgttccagcaatgcttgcataatgtgcct
212.75	gttgagcggtaaggcgagtgcttcggcactattggggattacgggttagt
79.58	gaccactatcgagctggcaatctatcaggcgctgagttacgactacgatc
130.03	tttcagtttgttcttgtcataaacgaaggcgaagtagccataatcaaacg
17851.54	ccaccggatccatgattgctggttgataacaaaatcactacactaacgcc
61.89	ctggtgccagcaactggtcgccagcaaagcgatggtgccattattgcacc
52.01	gcatactgcgttgcccctgaatgatcagccagtggtgcaataatggcacc
204.46	aagtcaccaggtcacgctgaaaatcaaagagatcgactacgatcagtggc
141.31	atggggcacccccttgcttcatcgttaggaattattgacttaatataggg
7208.67	gcaaaagacagcaattttattttccctatattaagtcaataattcctaac
17.05	gcttaaccaacgcaaccagcacaacttcgctgtcgcggtaaaatagtgct
1407.13	gatgaccgcaattctgaaagttgacttgcctgcatcatgtgtgactgagt
36.08	ccctttttagcgcggcgagaataaaaaaaaccagcaggtataatctgctg
134.99	cagattatacctgctggttttttttattctcgccgcgctaaaaagggaac
685.53	aaaactgattatattttgctgtttgatggctatcggcaatgcgctattgt
691.54	tgattatattttgctgtttgatggctatcggcaatgcgctattgtttgca
75.16	ccgggatattcacactcagtctggtattgattgcatttatgcttccgtct
132.29	tgccgtcggaaaatgctttatcaatgcaaggtggctggcaggatagtaac
433.48	ttgtcgcctcgacgttaatgtggacctgcaacaccatgtacattattgat
112.08	caacgccatacggctattaaagaaaatcaatccggtgtaaaacagtactc
165.18	cgctgtatttatcggcattgttgcgggtattgggatgctatggtttcagg
70.59	gctcttcgcgtgagcacgcgccctgggcattgaccgactacggttttaaa
57.91	gcccggtaaaagcccaggcggaagcggaaggtctggataaaatctttatt
58.51	cctgcgctaccggttttaccgataattgccagcacgatatcttttgcggt
53.19	cctttggcggtcaggctgtatttcaccagttcgacgttatattcagtgat
156.35	aacatcgcatggatgagatggggtataaagaaagtgaatataatttagac
170.95	tcgtagttttcgcggtttttcagcacgccatcctggtgtataccggagga
2403.75	ttattgcgtcagggttgacatccgtttttgtatccagtaactctaaaagc
37.15	gtgctgcggtggttaaagtaagcgatattaatttctgcttaactaccgac
177.81	cccctttttcctcgttgattagatgcaaaaatttatgctgaaatatgtca
84.19	cattttgtagatgattgagtattcgcggtagttatgattagattgttttc
86.11	cgaattttactcattttgctttttcttattttatatgcatgataaatcat
86.11	ttttactcattttgctttttcttattttatatgcatgataaatcatattc
104.0	tttgcagcccgttagacagcattctgacctcgcagatttataatcacatt
100.09	tataatcacattgagcagattgcgccaaatatacatgttatgttcaagtc
118.26	ttggatgatttttgctggctaccagcaccatttcatctttaaataatggt
52.94	gcgccgcgttggctggctgaagagttcgctgaatccttagaattacaggt
65.02	ggaggattttatcgtttcttttcacctttcctcctgtttattcttattac
674.33	ccggaggcgcagtccttgatatttatgatgcattgcataccgtgggtggt
34.31	gcgaaatccccaccatgtcgcactcctgaaaggcatcgtaacctatcaac
222.91	gatcaccgcctgcggtttaatcttttcactgtgagtgtcatatttcaggc
55.73	gggataacgcgcctgattcattttcgagtaagactgataatatccggcgc
81.05	tgggcaaattatcgatgtcacaccctcgctttataccgttcaattagcag
1578.96	tgctcgctctggtgtggtcggactttcgcgcggcgataaaataatgcgtt
523.16	aaaatgtaaaaaccatagccattgtactggtatgggttaaattcattaac
130.07	acatcaatatgcttaaagtaaataagactattcctgactattattgataa
210.47	agacgtaacaaggactgttaaccggggaagatatgtcctaaaatgccgct
2686.98	ccttgtgactggcttgacaagcttttcctcagctccgtaaactcctttca
85.45	ggatattgaggccattaacggcttcatccagcagcaccgtagtatgttta
106.38	acttgcggaccgcggctgttttcacgcataaaacgtttcacaatacggtc
72.16	tgctttcatgcgtcgcgtttatccttatttttgcactacgatattttctt
40.87	gagaatacagccgcataacaacgcaaaacgccaactgataaagttggcat
38.6	acgcatgtcgccctctttcaccagcatatccggggagataacttgtaacc
97.29	gttacgcatcgcctctttcggcgtgccgctcagattgttagggttgtatg
409.69	cgtagctgccgatagttgcgtagactcgcgctaactgtaatggtgttacc
78.02	ggctgactcgcaggcgcaacgcctgcggtataagcaatatatttattgat
43.61	atcagcaaaatgttcgccaacgccgctggcggtgctgatagcatggcttt
115.74	gcaaactttcgcgttttcgtaaatgcgcagttttgctgcacgatactgtt
111.89	cgtgactgaagatcatatggatcgctatccgtttggtttacaacagtatc
159.85	tgcgtttatctctccctcgcctgaaaatgccgcgcctgccaggattcagt
293.56	ttactgtggctgaccttcggcctcgcggcgattggctttatcatggtgac
120.84	acctcgtacaaacgcctgcgctttctccagacgcgtttcataatcaatac
64.84	tgaccggatttggcgctaaatcggaaccactgatctgataaccttcattg
205.14	gtgtttatcgcgctacacggtcgcggcggtgaagatggtacgctgcaggg
80.52	atgccaatcttaatgcatcttgtagagcattttctgctactacttttgac
2837.74	tgtcaaaagtagtagcagaaaatgctctacaagatgcattaagattggca
1040.32	ttttaccgtcaatacgtattcaaccgtccggaaccttctatgattatgag
397.91	gaagattcatctggttgaatatgtgccgattgcgcggtggaatgatcaac
100.21	caaacgtttcatcgtatcgccccggccaagattgagcttaatatcgttat
618.52	aaaacatcgtcaaagcggttgaacgttgtgggctgaaagttgaccaactg
2261.17	gtgaactgggtgtctgcgtcgtcgatatcggtggtggtacaatggatatc
479.54	cgcagatcgaaggtcttgcagcctgtgctcagcgcgtgtttcatacgcaa
52.01	tgatgctgtaacacgtttttctacttcagcttcaccgttaagatgtgact
360.76	gaaaggcgctgtgcaaggtatcgctgaactgattactcgtccgggtttga
3284.24	attaagaattgactggaatttgggtttcgaggctctttgtgctaaactgg
34.57	agagcagcattgaggtgctctacggttgaaatccgtacatcatgctcgtt
44.58	gagagagtgccagatttgccagtcgaattttatacgacagtataaatgtc
70.45	atcccgatcatattcaaacgtatttagcgcacaaatcttatcattaaagc
9429.18	ttatcttcattcgtgctgtggactgcaggctttaatgataagatttgtgc
245.1	cattgcgaaagaaagatgacggattaccgtgcgaatggcatgttgatgcc
571.27	gcttatccagacgggcgtgctgaattttgcttgtggggtaaaatgcgcat
122.32	gccccgcgttgcggagttaataaaatgaagtaaaggtttattgttgttag
25.05	ctaccgaaaactttagttaacaatttgattagcataataaaatctcaaac
186.49	acaacatggcgttcagccctgaagaacgtgtacagcgtaaactgcactat
127.88	ccggcagaagacagctcggaaatgtataaacgcgtgaataaaattattcc
88.42	gcgctgatgcgtatttttgcttccgaccgagtatccggcatgatgcgtaa
123.79	ttgaaagccgtaacttcgacattcgtaagcaactgctggaatatgatgac
73.81	agccccggaatatcccacatttcttccagcgactgtggtggaatgtaggc
287.52	aatcgttctccatgtttgcagcgatgctggagtcgttgaaatatgaagtt
168.37	cgcgacgcgttataaagatttcattgttctcgttgcgaataatacctacc
71.8	tttataacgcgtcgcgcagcagatgcgcacatggcgaataaactggagtt
78.02	tatttgaaaaactggaatatgaattcccggacaggcatataacactgtgg
464.4	atttcgaactggcctgttgctaaggagtaaaaatgtcagaaactattacg
486.69	cgcgcgaagcccgccttgccgtggcagatgacgtcattgataataacggc
2056.58	caatgcggcgcaagactgcgaaattgtctttttttacgctacaatcccat
2735.63	agacaatttcgcagtcttgcgccgcattgattagtgcgtatgatagcgtc
547.83	ctggtgaaatgtgtgaggagcttatcctctcaggtgccgatatcgttaaa
228.13	gaaccggcgttgctgatcataacgggaggaattattggtacgctggtggt
47.16	ggtacgtttacagcaaatgggggtcgcccgctggatgctatcatcggcgc
268.6	atggggatctcaactggatcttcgacgctacaaatattaatgtcagcggt
107.36	attgcgaccttaccatgtcggggtggtgaaaaggtggtattaaggttgtt
87.23	aacaaccttaataccaccttttcaccaccccgacatggtaaggtcgcaat
1624.03	caatgaatattccacagctcactgccctgtgtctgcgttatcatggagtc
69.27	ttgccgaaacgggcgtggactttatctccgtcggtgcgctaactaaacac
42.55	tgagagcgagaattttccggtaaaagttttgccgtaatatcattgttggc
484.54	ggatctccttatatgtggtgctaatacccggttcagagtagcatgtttct
474.71	ctccagatagctaacgaatcataaggtagaaacatgctactctgaaccgg
255.3	ttgcgcgtctccgctcactgtttgattcgccgtgatggtgaaatagtcca
86.95	tggatctgcctgctgtttatggcggcggtactggtgattatgctgatgac
50.11	cgccaaaagcgctggcgtctgtcgataaacgtggtgtaccagtaaatacc
98.4	acgttaaagtgtttggcgagatggagttctggtttgccattatcaaagtt
177.99	agtagttccagccagaggcgaaaccggcaaaactgccccagtatttataa
92.21	ccatgcataaagcgggtgcattcgctgccgcataccattattcttgatct
38.08	ttgttacaaaaagacttccgtcagatcaagaataatggtatgcggcagcg
145.89	ttgacatatataacgtttcaaagttgtaactatgcacaaatgtagacttt
150.59	gcacattttaacaacttgacatatataacgtttcaaagttgtaactatgc
150.59	ctgtgcacattttaacaacttgacatatataacgtttcaaagttgtaact
6458.38	tcatgatttcaatcaaaacctgtatggacataaggtgaatactttgttac
6398.24	caatcaaaacctgtatggacataaggtgaatactttgttactttagcgtc
164.39	gcgataccttccagggcgtgtcgtgtttcgagcaagtcatactgtgactc
490.41	caccgaagcggcccacaatgtggttctgcttcatctgctaaggtgtatgg
77.81	agccgttgggatgaactgctgcgtaaggataccagcggtaaactgatcca
72.45	agccattattcttttacctcttacgccagacgcgggttaactttatctgc
489.27	ctccgctgatccgccgtctggcacgcgagtttggtgttaaccttgcgaaa
47.16	tcggtgatatcggttttgtcgaagtgagtaacatgcgggatcattaccca
111.69	cccacttcgcgccgattgtgaacgcgccggaagtggctatcctcggcgtt
614.14	agtaaaagagccggcccaacggccggcttttttctggtaatctcatgaat
126.65	ttcgaacacttctgccgccaggcccacagactcgtgcagagtcgggtgcg
780.19	catactgctgaccgttgctcgttattcagcctgacagtatggttactgtc
145.9	ttactgataagaatatggcatggcggcacaatccaaactaccgtaatggt
110.53	aacaatttcaaccgtatcaccggtgagcatcttactgataagaatatggc
281.81	gcacaccattacggtagtttggattgtgccgccatgccatattcttatca
91.37	cgtcatttccattgagcccgccaatcctgatgtggtctatattcccaact
72.16	ctatccgacaaacgttgctcaagcagtgcaatggtcgcacgataatccac
333.06	gaatagcagcatcgccttgtttaagtggattatcgtgcgaccattgcact
6811.5	tttttgtaaacagattaacacctcgtcaaaatcctgctattctgcccgtt
220.73	gtaaccttccgcgatcatccacttcagcaggacgatgttagagttcaggt
780.03	cctacgtggcgcaggtagataaaacagccgttgatacttaccgttatctg
5766.51	accatcgccgttccgctgtttttctccggtaaggctgcgataattacatc
47.95	cagacataaagttctgaatcgaattaatctcatggtcgataaagtgcttc
258.58	ggagaagataagaaattgaaaaaactgaaactgcatggctttaataatct
47.92	atggcgtagtacaaaccaccgagcgcgacgagtttatctatcatgagatg
100.65	accagtttgggcagtactttgcggtagataacgttctgtatcatgaaaag
160.14	tgttagctattatgttgcgccctttttttacgggtgttaacaaaggaggt
163.09	tgtagaaatattgaccgtgcatccgcggtcaatgttagctattatgttgc
3562.88	aatcgacaataatggtcgtcgcctcgctcgcagtgtgctaacgtttatct
237.77	attgtgtctgcggcttgaccttcccgtaaggggaaggactatgctcaacg
73.69	gtacgcaagctgcaactctctatggacccgatgctcgatatgatggggat
78.02	ttaaggtagaaggtaatgtcagcgaagtgctggtgaagtttaatcacgat
305.83	ccgcaggcggtcacggttcatttggtacgaagatgggcgactatattgtg
42.55	tcgagcacaaaaatgttgccggttttcgccggagcgtaaataactggcac
60.13	cggtaactgaaccggccatcacgatggttttatcggtgataatcggtggc
143.24	gcttttcgccgctgaaacaaattaacgccgataacgtccataatctgaaa
468.12	aaaacctataattaattgctactaaaatattaatgaattgaaatggtgtc
531.27	aaagctcgaattgtgatgacgatcacacatgttaaaacctataattaatt
1173.07	ttcgagctttattaacagattccgcgaatgaatagttttactggtatact
1173.07	ctttattaacagattccgcgaatgaatagttttactggtatactgcgtgt
398.91	aggtatctcatgaagtcgactttatgaccgcctccagctacggtagcggc
251.11	gctggataaaccgtcccgtcgtgaagtgaacgtcccggtagaatttatcg
384.86	cagacggcgctcttgcggcatttcgccgagcaatgagctatgtttgaacc
192.43	cagataataatgtgttcaacttcgagtacatccactgcatactgaaccac
196.0	gcatttttgaccatagtgcattgttgctgatgagtgtatctatgtctttc
52.01	gtttttttaagctgttgaagttccagtgcaatggtcataaatttttactt
157.9	gccttcatcgaggtattttccaccagctcaccgtgttgaataatgccgat
39.89	gccgcaatatcggcattattcaacacggtgagctggtggaaaatacctcg
98.65	cgctggtgccgccagtcatcaccatgaccctttactttattatcttcggt
273.92	aacgttgcgtcatcattttttggtgccaagttccagcgtaatattgaaga
350.74	ttctggcaagggctgtcgcacctgaacccaatcgtttatatgatcagtgg
61.3	acctaacatcgccttcctccttagccgaaaatcagtctaccctgaccatt
3971.55	tttgacggctatcaccctttatcaacaatggtcagggtagactgattttc
84.0	caccagaaatcacttcgcaacgggagtgtttgtggcttaataatgaagcc
496.52	gtatgagtattaacccgcgattctgatggcgcttttgctacaataaaagc
56.0	gaaaacgggtgttttcttcgtcgcgcagaatatggtgataggttagcacc
143.04	cgcactggatgcccaacccgataatggcctgtcggtgctaacctatcacc
42.89	cacgccgcgctctggcgcaatttaatccgcatgtctggtatctttcgtat
202.11	ttgaggaaattctcacgcagtattgcccgatttttgtttagtgtctactc
29.72	ggaattacgcgaactttgtgacctcaacacgcttcatttagagtcgggga
63.83	tctggaggctgaccacgataagctgccgctggtggtgccgatactgtttt
765.33	actactgcaaaaacatattcgccagcgcgacttaatgttattgcttgagc
765.33	tattgcttgagcaactggtcacgctgatcgacgaagggtacactagcgga
980.81	tggcaaatttacctcttgctgagattgataaggtaattaaccttatttaa
973.38	tacctcttgctgagattgataaggtaattaaccttatttaagttacctgt
37.15	acgttaagcccttcatcagcaaagagtttggcgaagctatagtcataagc
210.09	agtaaggagatggtggtcggtttcataacgtatcctgataaattgatgtt
159.85	gctacggataaatcattgcccccaccaatgtgactgataaaatgccagac
66.15	taaaccccatcggaggtgtcatcttcggtttcataatctatataaacaga
322.72	aagcagacgactacgataagttttgggctattggtggtatagtacacaac
334.75	tacaaactaagggttgcaacaaagcagacgactacgataagttttgggct
102.23	tccgatatagattcctggcgattgaatgtcagttattgtatcgtatgcag
215.48	tgtactggtcatacctggatacaggtaccggtggtggtattctttactgc
114.07	gagattgttacctcttgtgatgctggtgttacacagctaaattgtgttgc
71.8	caaagactgtgcgggtatccccaataaaaaagcgcaaataaaattaacca
74.3	gcaacagacagtattggactgaccgttattactactgtagaaatgggtac
246.55	atattacttgtcgtcgaagatgaatcaccagactgcggtataataagctt
108.24	gggcaatcagccattatgaacatcacacgaagtgatggtaaaaatattcc
156.04	tcgatggggttatggtgtcaccagcgctctttctccttatcatgaaaacc
89.16	gaaccgtaatcttttttctcaaatttcaacggttggttaatactgaccgt
81.05	gatctgagtccgtcagggtacggcagcgatcttattgttaccatcgaaga
53.68	ccaataccaacgccaaagtcactattacgcaaggtggctataagatttat
234.03	gcattaatgcggccatgttgtcatacaacctcaacggatatcatagtgaa
194.58	cattaaagaatttattgcagtttcatattaattctcccgatataaataac
64.4	gcctgggcgttcttttttccttcaattgcgacaaatgtaatactttggtt
173.75	aatatgaccataccttcctgatggggcagaatgcatctaatattgatctc
173.75	ctgaactcgttgaatatgaccataccttcctgatggggcagaatgcatct
233.16	gatataattccgcaggaagcatagcgtgactatagaatatactaaaaatt
1003.1	cagcgcgcaaaacgtggcgatacgggtcagatgatgataatttttagtat
90.2	tttccagacgtacgttgacacttttttgatcgcttttatatattacgcga
42.72	cagggaataataatttctattttatattattccctgttttaattaactct
348.9	ctatcaaacaggttcaaattaacaaccctggcgatgtgtatactaaagcc
55.73	tgctgtggccgctgtttgaaatcgcgccggagttggtgtttcctgatggg
164.39	ttcaaacagcggccacagcataaatccacgattcttcatatcgtagtgcg
238.74	cggccccagcggtggggtgcggtaaaacgaagaaacggtaagaatgtggc
460.68	tcatgccgccaacgtaatcacggacggtaaaatccgctacgctgtaatac
100.31	attgagcctgtacattaccttcagggcattttcactgatatctttgcggg
1491.32	aattgtaaattcaacattctcaaatgcgtcatgctgagctatgattagcc
70.59	tcatagctcagcatgacgcatttgagaatgttgaatttacaattgccgac
420.94	tacattcatctgccgctggcgcttaatccacaaggcgctaaactttccaa
565.91	caggttgtaggcgaacaacccatcacggcgatgaatgataaaatcttccc
2495.38	ttacgtttagataattgctatccggaaaagcatctgctatttatagcggc
1390.64	tgcgcaaatacgcttttcctcacacagttgtcaagtgttacgtttagata
104.03	gtgaggaaaagcgtatttgcgcacgcgaccagaatgtaaattaaccagtt
1418.87	gattcgcgtccagactgctatattgaagtgaaatcggttacgttagcgga
417.96	tcagaactgtcaggctatagctcgctgaaaagcgaagtaaaatacggcgc
343.66	gtcaacacgctttgggctaacaggttgacgaaagaggctatccttaatga
11273.9	agccgatgtgatcacacccgatggtcgcgaattaacgctacactgcccga
247.58	cgggattgtcaccgcctcgctggcgtcgcgcaataaggtaatatgtggat
372.83	aaacgctccagagggttaacattcttcgcgccacattgtagcatcgcggt
148.9	cagacatgtgaggcactcggttatgaattaccgcgatgctacaatgtggc
37.15	tgggcacaatccaccaccagacgaataccttcaatggttaaactggtttc
63.16	ttaagcgtgctcaactggacggcggaagcggaacagctacgcttgcgttt
1405.92	gaatgcagcaacgtctggatagtgaattgcctgcgcattacactgtgccg
1125.6	tgcaccgacgcgacggacgaaaaagtattcgtaaggttggttttctccct
212.16	tacaagacagaagaagatatctctcaaaatttgtgctcgatcggtcccct
676.69	atggcgctggggctgcctgcggttacggagacctggattaaactgggcgt
151.58	ccggtttccggctcgttctggaagtaagaaaggaaggtaaaattggtttt
256.35	gccagataatggcctttatccgctggcgctaatgccgcacactgtttgct
41.49	ccattatcaaacaggtagttaacaccaccacgccaggtaaactgtttgtc
238.53	cagatcaagaatctcttaaccgcgttgccgggacgaccgataaacgtgat
48.63	ttcacgccgacttcatactgcttacctttagacggtgcgaaaatattacc
319.51	gctatagcgaatcgtttgaaccttcttcgcaagttgggaaggatggtaat
319.51	gaatcgtttgaaccttcttcgcaagttgggaaggatggtaatattttcgc
302.11	gtccgctttcaggtctgacgctgggcaccggtggtcgttatactggctcc
411.17	tactggctccagttatggtgatccggctaactcctttaaagtgggaagtt
385.81	gcggatgcaaaagcgtgcgcccgggcacacgaaaggagatattacgcagt
76.63	gcacccgccggatgcggcaaaatacccatcgggatgccataaatcatttc
60.39	aagcatggtgaacgcggtgcttaacgccatccccgccagtaacatacggt
51.86	accgcgacgatgactattggaccgttgagttttgttggtttaatggcacc
48.65	gcgcgccgataaaggttgacagcagccccgccgggatctggaatggaaac
175.52	cgtttgaagcgggctttatgtccgtggcgcacagcatggaagatatcaat
95.91	ttccggcagatttcgccaaatataccttaacctgtacttataatgatctg
90.58	ctcgccgggcgttccggcagatttcgccaaatataccttaacctgtactt
32.52	cgtacagaagccagatcattataagtacaggttaaggtatatttggcgaa
101.24	cgcctggcccgtggttttaccggtcgcgacaaaattattaaatttgaagg
3577.96	ggagggttcctgattcgtagaaaaagtgaatggctgctattctatgttat
347.79	tcctttgcaaagcgtaatgtttcaaatgcacaaaacttttatactctaag
1840.1	caggctgcttgtactggtgcaatcctgatttcttagagtataaaagtttt
60.13	cgtcaatcaacgcaacttcatgattaaaaatccggtacataatggtcgac
421.51	gccgcttaatacgctgtggctttatctgatcctcggtattatttttggca
2570.94	tcagccagcgagaatacttgaacgaaataccagggtattagataatggcg
124.99	gttggtcacgatgaaacgagaaccttccagaccttcggtataatcaacgg
300.64	ccatgattttacgtacagaaatctacgcaactgcctgtattatcggcggt
41.26	tgttagccggaaaattgcgtatggacccttttggtgttctggtactgggc
380.29	ctctcacgagtgactggtttgaacgtgcaagcccacgtattatcctcgct
40.26	ggactgtttagcggcaacagccaggaactcatcgaagctaagatgagact
145.89	ctgtagagatggaagcgacggcaatcgcccatgtctgccacaatttcaac
144.32	ggtgccactttgctgttggaacactgcaagccagatgtgattattaacac
156.9	tttcatagatttactcgcgataagcccgatttgaaggcatagtttaccat
60.39	caatgctttcaaagggaccggtcagttcatccaggccgtatgcttccagt
117.03	taatctgcctgcgattttcgccggaacgtttaatcatgcattattggaag
712.97	tgcagaaactttagttcggaacttcaggctataaaacgaatctgaagaac
297.22	aaattacgcggcatacgcggcgtattaacggttgtgctaccttctacgtt
208.0	gtgaaaaacctgacctcgcagatggtggaatacggccaggtgaaacgcgg
132.29	cgaaccagcaggcagtgaaaaacatcgctgaactgcgtaaagttctcgac
429.72	taggcatttgcacaatgccgtacgttacgtacttccttatgctaagccgt
581.52	gacttatggctggctggcatcttgataccaaaatggcgcaggatatcgtg
16.21	tcgtgcaattcaccaatacgctcacgatcgccgctgccgataattcgccc
127.33	tgagcgtattggtgaattgcacgaaggtgcattgctggtactttcacagg
1143.53	gttataaagaagtccaggaaatcagcccgaatctacggtatatcattgat
23.53	gcgaaaaactcgcctttgtctttctggaaatagattttcagaatatcgtt
4685.32	tcaccagaataaagcaggtaattttttgatttttacgccatgatagaagt
205.89	cgtaaaaatcaaaaaattacctgctttattctggtgataaaattcacgat
60.13	cagcaccattcaaaattctttttctggccgatctccattactctcgtttt
53.28	tactgccgcgacgatagccacgagctcaggtttcggttatatgcattact
102.23	aaagcggtttcaataatgttctgtaactgctgcattgttaaactcttttc
575.86	agtgcatcagcggttgacagaggccctcaatccaaacgataaagggtgat
53.68	attcgatcgccagcttagcgtcgcccagcgtctgaattacagtggtgaag
382.45	actttttgcgcctgatcgtccgggagctttttacggcttaaaatcagtaa
129.69	aataagatgaagccggcgaatgccggcttttttaatgcgataatttaatc
50.16	tgttctggaagggtattcattgtgcgccacccataagattaaattatcgc
1146.55	ccaaagatcgcagcttgtctgcacaatatgagcatactattgtggtgact
171.53	cgtcagaatttcgcagccgttatcagtcaccacaatagtatgctcatatt
69.27	tattggtcgcggcttccatgaagaaccgcaggtgctgcactatgactccc
86.14	gatagccattaattctgtccatcagcgtcggtgataccgacaatatatat
1796.0	cgaaattcagaatgattctcaatttgcccgggtgtgataccattgacggc
22.29	tgttggcgctgtgtacagcatcagacgtcgaattttctattatagaaaac
450.78	cattctgaatttcgccaaacgtgccactgaaggttttctataatagaaaa
129.16	cgcatggaaacagttgccatgattaaaacctctatataaaagttggggtt
33.44	gggaattctcgagcttgccgcctttctgcaactcgaactattttggggga
401.24	tcgaagaagaacgtgttgcgctggtagcgaaaattggtgaaaacatcaac
170.2	gcttaccagactgcatcgcgatatccagctgtacctggtattctttttct
185.64	gcagcagaagttgctgcgatgtccaagcagtcttaattatcaaaaaggag
34.57	ccatgtttctttcctgagactgtcaacgattgaaatgaattaatactagc
120.77	agttcaaccagttctttgatttcctgagccatacgatccagtatgcttgc
73.69	acgccgtcaactttggttgctttcagcaccacatcggcttcaatttcgat
61.9	agcgcacccggtttgttcatattgaaaacacgaatcggtaatttatggtc
3072.47	taatcacggaataattcccgtgatggataaataagggtaagattccgcgt
228.51	cagtcagaccagacagtcacacacagtggaagtgtgctaagtatagccct
990.2	caaataaaatagcctaataatccagacgattacccgtaatatgtttaatc
990.2	taatccagacgattacccgtaatatgtttaatcagggctatacttagcac
114.95	tgcccacttaagacttcggtgcggctaccctgttgctgtagcatcgtttt
156.04	ttatgctggataggttgcggtaaactctgaaaaatggcgttatgttcgct
179.15	ggtcagcgtatcccagattatgctggataggttgcggtaaactctgaaaa
445.06	aatcgcgtgaactctggcgtgaagccgctcgatttttgcaaactaagtgc
445.06	tttgcaaactaagtgcgttgacatttgccgcaccggattatgatcgttat
692.72	atggatatgcgcgaaccacaatgtgtggacgatgtgttatctgttgatgc
9544.66	ctgaggataatccggctacagagagtcgcgctatttgttagcgtagggct
9520.51	gagagtcgcgctatttgttagcgtagggcttcagtgatatagtctgcgcc
116.41	cacggcttttttttgtataggcttcagtattcctgagtaccgtaaaccct
114.56	atcttcccttgcttttttgcccagcggccattgccgtccataatgatcgc
166.23	gcaagggaagattcgtgcctttgggcataaagccggggcaaaatccgtcc
150.12	aagtaaaaagtctgcaccgacataacgtgcgtctgcgtattattggcgat
89.16	cgccaaccatactcgctgcgaacgagtggtaaaaccgctaagctgtcccc
2511.21	gagaatcattacagtggcgcaatatggctgctctatgtcatgatcctggt
58.95	cctgcggcaataatcgccgctcgttggccgacagatttattattgaaggc
157.45	aacttcatttttgctatctttgcctactggctggtttttattattggtgt
47.39	cttgcaaacctgccttgcttgccgccgagtttggctgcacattttccagt
1473.71	caagcaaggcaggtttgcaagcaggcgacaggatcgttaaagtcgatggt
178.33	tacctgccgtttcttgcgcttattagcgtgaacttagggataattaacct
70.59	cgcggcagcggggtcacgacagcttttacgctggcgctatatttaccgac
36.08	ctgacgcatttcgcgacgcaggacggcatctttcgaggtatcgttacctt
212.21	aggctggtgtgcagcaggataactggttaggtacaggttatgctgttggt
87.93	caccgtagatggcgtaagcctcggtggtcgtctcttctataatgacttcc
66.87	gtacccatatcccagaagaaggaagtacgaaccgagttagcatacttatc
73.69	ttcctttgtggagaacacttaccaggttttaccgatgttaaactggaact
1357.29	aaaacctggtaagtgttctccacaaaggaatgtagtggtagtgtagcgat
838.55	gccagcgaactgcagcgtatggaaaccgatctgcaggctaaaatgaaaaa
216.48	ctcgtatccagactgctgtgaaatccgttgccaacagccaggatatcgat
44.58	tgggtgcaatgttctgcgcgggctgcggcgtggtatctaaaatttgcgcc
263.56	gcgctaacgcggtgattgagtccggcgttgaactgggcgataacgtgatt
3454.38	gggcgaacgtaaccatttaccatgagatccagatcggtcagaattgcctg
3328.82	ataaccagtgccagattgcacataacgtcgtgattggcgacaatacggcg
1508.01	tacggcctgtctcattcttacgattgcggcaggccgtgttattattgtcg
185.76	tccaccagtaagaacgggaaacggtgcggcagaagttctaaaatctcttc
85.55	attttagtatgaccattcacgacaacgtgagatttcagtacggtaccctc
102.39	tcacgttgtcgtgaatggtcatactaaaattggccgcgataatgagattt
38.58	tcagcccttcgatattgacaccgaacggcgttgcgtggttaccctgcgca
91.37	agcaatttccggtttcacttcatcgagcgttttaccgctacgataaatca
81.73	acgtaatgaatggttttgataccctgctttttgaggttaccttcaagagt
47.87	atgtttttgttggtattgatgcgcctgacttcaatattactcttgaaggt
60.13	gcggcatttttatctggatctaatggcatggcatcagccatggtatgacc
130.84	tcgcccgccgcttgttgatcatctccagcgcccagttgatgatggtgagc
64.34	atggcgagccgccgctggatatcgctgcgatcccgctggatgataagaaa
147.37	ttcgctggttacggatttaacaaatcgcactctgcggcctatgctttggt
128.17	tttaccatttccacgtcaacgacgacggcgaaatcgtgtatggtattggc
204.77	ccctggataaataccagcaattgctggaaaaagaccgcatacttatcgtc
3615.51	agcggacaggtcagctttgatgacttcagcggtgggcttaaaatgaccgc
50.11	taggtaaacaaggctttcgtgaacggcggtgtaatgttatcaagatattc
44.58	gccattcgtatgcgtcagtacaccgacgaatatcttgataacattacacc
533.42	ttgcggtagaaatcgggatcttctgcatagagatcgggtagcatattttt
94.32	acgctcttacgatctcaacctgcggatcaaaaatatgctacccgatctct
85.25	cgaagtagaaaccattgcgctggaacaactggtcggtagagtatcggcaa
78.17	tcgcagtagaaagctttgctcaccgcataatccgtcgcaataatcgcaat
1173.23	cgacggattatgcggtgagcaaagctttctactgcgatattcttggtttc
31.58	cgccaaatcccctttccatgagtcgcgcgcttcgcgatagacttcgcttt
231.62	gtgacgcaagaaggtgtggctgaaggtgagaatggcgtaagttttgtctg
63.16	gtcagcattaaatgatgctggcaggcgagctcaagattatcgtaatcatc
9447.27	gtgcagttgcggcgctgatattgcagaaatgagtgtggtatagtcacctt
378.23	tttctgcaatatcagcgccgcaactgcacgtattccgttacaatggcctc
124.13	gctctgattttgctgccaccagatttgcgccgcccgactattataggtaa
154.24	aagcctgcacccaggccgcagaagtggcgctgtttacctataatagtcgg
280.13	ctattcatctgcgttttgacattcgggcgtccagcctgccagagtattac
81.35	gaactgaaccgcgaagcagctctggcccggctggtggctatgattaaaga
38.6	acaagctggtattaaccgacagcaaaggtgaaaagtcatattatcgggcg
38.58	cggcgtcataggtaaactggattgtgccgcttccagcgtatagttgaact
52.54	gtgaaaaaccggtgttactgtcagtagaaggtcactttacgcttgagggt
27.86	cgggttactgccccaaactactgcaatcctggttggggtaaaatttccct
371.38	atatcaaggcgggtcgctttgttggtttgacccggtgataaagtaaatgc
4244.37	tttgtcacggatgcctttgccaaagccgggcatccacttacactggcgca
48.3	tattggcaaacgcggtgatatctgtggcttgttgcggggtaagatccggg
35.29	gcacttcctctgtgagtcacgttgcaatctttctgggtgataataacgtt
216.61	gtcctgaatttcagggccctttttttacatggattgtataaaatggataa
360.8	gctgggcgaccgtaacctcgacaacgacgatatcgaatataaatatcgtc
53.19	ccagcagcacttcgataccttgtgcacgcagttcgctgtacagtttctca
279.41	aattcacgcccttctcttttgacatttcttttgcactggtaaactaaatc
264.59	ttatccgcgaagtactggcgcaggacccgcgcccggcctatcgtaaaggt
108.24	ttccaaccgcacgtaagcggatgcaaatcaacgcctctaaaatgaaagcc
1759.15	gggcgcttgcccgtcttgtcatttttacaagctcctgattcaatattgac
105.05	aaggctggtaatttttaggctgtttccacaatttgtaatatcattcagga
197.65	atgccagccagattggcctgactccggcgaaagacggtatctttgttgaa
115.17	tagccacgatctttcagttgctgatcaaggtacggtttatgctggaaggc
396.88	gatgaatacggtactggtattgctggtcattctggtttatttaattcagt
147.61	attatcttgcttgtatggatgattccgtttacccgcgttattgtcggtac
284.55	acgcaagccgccattgcctggctgcaggaacaccatgtaaaagtagaggt
88.42	ggtttcagaaagcagtggggcatcgaccgattgaccggtaaactccagac
141.18	accgccgtctggggttgacgattctgttgatcacccacgaaatggacgtt
68.73	tttggtgatattcgaaagttttatcattgattatttattatcgtcattaa
308.01	tcgcataaacctgattgatttagacgtctggatgccttaacatccatttc
100.31	cgaaactcttcaacactaccctgcggatgatgcgggcaataatagatacc
127.06	tttgcatattgatatggccgcttcttatatggtgggcgataaattagaag
72.45	tgtgtgaagtgattcacatccgccgtgtcgatggaggcgcattataggga
8531.95	atgcatttttccgcttgtcttcctgagccgactccctataatgcgcctcc
152.53	tcttcaatttaaaagtttgatgctcaaagaattaaactttgtaatgaatt
152.53	caaactcttcaatttaaaagtttgatgctcaaagaattaaactttgtaat
167.18	aacccgaagatgtttcttgcgatccatcatcgtgttgcgaaaatttgaga
8709.23	ggtatgctggaggtatcagaagtgcgaatgctgacataagtaacgataaa
161.61	ggtgattatgggcttcagactgttgaggaaaaagagcgtaaaatgcagag
48.3	caaatgcagggatagccataatatgcctcttttaatgctattttcgttaa
72.16	ataatcacctcagttaacgaaaatagcattaaaagaggcatattatggct
87.76	gccactttctgcaatcgcctgacctactgcggcttcgttatcatagattt
61.3	ccaggtttttacgtttagtagaagaaggaattactgagtaaccttccccc
212.75	actcagtaattccttcttctactaaacgtaaaaacctggaaagtaatctt
210.09	aaagtaatcttaaggcacaaaatttacagcttgatgccgaagataaaaaa
12653.31	atatacaattgctcgttgaaagagtgagctaaaatccctataacagtaga
143.61	tatagacatccacgcccagactgaagttgacggcgtgtatattaaccacc
50.11	aacgcacctggcgcagcgacatttcccgcgcaaagcgatataacgcgttc
123.79	acaatccgctactcgttgaattcagtcccggcaagcctgataaataaggt
114.25	ccacccgccagggatatgccgaaagtctgccatttgccgataacgcattt
102.17	cactggcatgatgttggtgcagcactgcgagaagtgaataggatattgaa
776.09	tggttgacgttaatcaatgaagccaatctgatagttgataatttaattac
1865.72	acagataagttaccgctggaattttcttcatgggtcgcgagaatgcgtac
60.13	aatcggtgcctttttattatctggtttgtcaggaatctggcatgttgttg
90.42	ggcgtttagcaatgcttgaaagcgaatcgcctttgcgcacacgatacgta
129.69	gctgcaaatctttggtgcttacgccgagacgtgaagcgatacttgaaagc
130.84	cgaagcagtacgtgcctaaaatgctggcattgagtgatattctcaaaaac
174.61	tccactatgggtagtagtaccagttccataggcatgttacgttttttaac
1883.61	ttctgataaaactttcttgtcatcggctccgttcgccgttatgatcggtc
36.9	cgctcttcaggttgttgcaataatgtttcttcattaattacattaattaa
144.32	attcttccgcacgatttgtccataaatgattattatcgtaaagttaagga
151.77	tacgggtagtgttatttgattttttgcccgtaactccttaactttacgat
451.79	tcgtgcggaagaatactcaaagcaaacttcatatttgataaggtatattc
90.2	acttaaaaagttaagtgcgttacctgacgatacattggtatgttgtgctc
1887.11	tcattcaaaacccagatgtaattgtcatcaaaggcgggaatactgttaag
1887.11	aacccagatgtaattgtcatcaaaggcgggaatactgttaagattcatag
57.72	ttatcgcaaggcgctggagcgccagctcaacccgtggttcactaaaatgt
98.97	gcgcacgcttcgcaattgatttctgcgcttaaattgccaatcttaagcag
98.97	tgagaaaccgcgcacgcttcgcaattgatttctgcgcttaaattgccaat
156.0	aaatgacttcgcaatgttcttttaacgcctccagcgcgacaatagcggcc
146.75	tagccagcgctaaaggttttctcgcgtccgcgatagcgtaaaatagcgcc
983.56	ccatcggtgaaaatttctacctgtttaagcatctctggtagacttcctgt
334.99	gatctggcgtgtaattgcagtgctcatagcggtcatttatgtcagacttg
12972.58	gatgagaaaaaccgttgacgaaggtcgaggcaatccgtaatattcgcctc
132.52	tttgcctgtccgggataccagagaatgtggaaacagtataatattttcgc
244.9	tttgtattattgccgccagaaattcctggcggcagatataatttattatt
247.76	gccctgtacgtcgccaactggcctgctccgcgctctctgcactggcaggc
122.55	gtggaatggcgcggctggcgtattttgccgctggtgtgctacgacttacg
87.92	gataagcgtcatctgttccgcatggcagatgagcatctacattataaagc
1043.36	aatttattctgcgctaaggcaactgcctgataaggtgttaaagttataaa
1040.0	ttgttatcaatttattctgcgctaaggcaactgcctgataaggtgttaaa
481.07	taacaaatgctgatattggaaatatctgatttgcaaattatcgtgttatc
137.46	acctggctgaatgtgaacgatgcgctttcgattgatggtaaaacggtgtt
952.22	gcgctggtgaaggggctgattgataaagatgaagccgctattctggtgaa
66.87	atggaagcggcgaagaacaatgacgtcaacgcgttcgataaactgttgtt
108.24	ccagggcgcaccgattgccatcaccgttgaaggggctaacattctgaccc
134.12	tatgctcacattcgccgtcagttcaaaatctctattggtaagatggaagg
45.21	agcaggtgctggggatgcgtctgacctggaacaaacgctacattacgctg
162.85	tatattgtaaacatattgctaaatgtttttacatccactacaaccatatc
164.71	tgtgagctttgttgtaattatattgtaaacatattgctaaatgtttttac
120.27	atggttgtagtggatgtaaaaacatttagcaatatgtttacaatataatt
2381.3	gcacctgcccgtacttctcgcttttggcggtatccggtacactgcatttt
90.42	aaacgcccttctgccgcagttcatccgccagtgaggcgatatatttaaat
68.77	accaatattaatcgctttgtagtaacggctgtctggttttaactgattac
1125.71	ccctgcgccgacaggcttgcgtaaaactcttttggtgataatgtgagcct
88.42	ggactggatcctgatttacaaacttaccgataaacttttacgatttgaga
2237.72	aaattactcatggattgtcgctgttgctcatttgagctacaattcaagct
91.77	tcgacggcaaggacatactcaataatggctggtcatgctttaatgttgca
56.0	gcggaaaacaaccactttttaagcagcgaccatctgcataacattaccga
218.83	gatataaaacaacctcattgccaacctttccttttcttcttaccgttgag
430.82	tttactggatttatataaatataatcaacatgatgcctataatctttggt
430.82	ttgctttacccaaccatgctttactggatttatataaatataatcaacat
43.61	catgataagacgcgctagcgtcgcatcaggcatctgcgcacaattatgaa
162.36	tgggcgggggacgtaacggattttagtgccggggagcgtatcatttcata
79.78	gttatgcaaggttgtttgcgccggggctgcatgtgctgtcgtataacgaa
80.52	tctttccccgccgctttcatctgctctttcacctgtggcatcgtactctg
215.48	ataagattgtgcgcagctatattcctgatttgtttaactatgatgatatt
204.34	gtgatcgctacccatgtaaataagattgtgcgcagctatattcctgattt
63.74	caccagcgccaccagtttgtaaccgaggcttaaactgataggctcgatca
42.55	aggcgcaaacccggcgtaaagatgttgccagcgaggccgatttctacggc
121.0	atattgtttttgtaggccatcgcatcggtatgcccggtaataataatttt
87.31	cgctgctggtggagctcgcgccagtgttcgactcgctcgataataaaatt
644.59	ctgaatctttacgcatttctcaaaccctgaaatcactgtatactttacca
40.87	tcaatgcgcgaggtgtagcgcgagaagatttcacggatatgatttgaggc
115.17	aaaggtaaaacctgatttactgattgctcgccagggggtgaaattaaagt
182.42	cgcaaatggaaagacaactggtgctgggattatgatgtatactattatgt
182.42	aatggaaagacaactggtgctgggattatgatgtatactattatgtatat
35.9	tccttattccttaaagtcattgaaatcatcatccgtcatatcattaagat
92.98	ccctggattcgtctgccatttcctgatttttatatttatatactctaaat
173.52	ataagggacgaatatatttgcccatgtaccattccatttatactcgtcat
29.72	tctttcagcagttcagtcagcagtgtccagtaatgacctacgctttcgat
282.95	gttgtgcggggggtatcgacttcacctccaacctgcatttagatcgtgaa
1034.79	tttttacgcactgcctctccctgacgcgggataaagtggtattctcaaac
1002.62	ccgcgtctttttacgcactgcctctccctgacgcgggataaagtggtatt
326.26	aaatgttgtcaacacaagacaggcttgcgagatatgtttgagaataccac
112.0	ctcgcaagccgactgatgccttctgaacaatggaaaggcattattgccgt
104.34	tcttcgcaaaaccggctggtcgtccgctggttgatgactatgttgttgat
98.74	gtcgtccgctggttgatgactatgttgttgatatcccgcaagatacctgg
276.62	cactgccgggcgttgttctttttaacttcaggcgggttacaatagtttcc
197.15	ttgtgatgagcgatgccgaacgtaccgacgatgatttatacgatacggtg
40.56	ggcatatcaatagtcagcatcgcaatgccgcgcggcgcaaaataacgttc
72.92	aacgtcaagatacatttccggcacctgttgctggcacttaaaatcactca
72.16	tttcctgaagacctttgtcaaaattccgatacaccgggttaaatgggatc
10543.74	cgcttgtgttaaaaatttgctaaattttgccaatttggtaaaacagttgc
152.32	ataaaatcaaccaactggatagcgataacaaattgaatattaataatgat
104.0	aatattcaatttgttatcgctatccagttggttgattttataatcaacaa
104.03	ttgaaatataaagatttgggttctttcgattatggtcgtaacctgggggc
3217.31	agatatattacagattaataatattcttaaaatgtggtaatttattaaat
2236.55	ctttgctcgcagatggttggcaaccgacgacagtcctgctaaaacgttcg
117.22	aacctttctgcgctggcggcgattcttgcgggtgccgataaactgttgct
171.72	acgccgtattgccggacaccactcgcaagaaattgatgcaatactgggat
96.21	ctgtgccgtgaacagtcgacaatcccggtgatcacaggtggtataggcgt
111.89	cgacaatcccggtgatcacaggtggtataggcgtatgccatatttacgtt
14296.63	gattcacaaggccattgacgcatcgcccggttagttttaaccttgtccac
18.04	ttgttacgtaagatcttatcattctcccaccaaaaaattatcttaatgta
857.44	ggcctttttggtcagtagataagattgatcttcgttgatagaatttactt
99.07	ttaggagtggtgtacaactaaacctgcagccaaggatgtatagtgagcga
106.5	tgaacacattgccaacacattaaatttaggagtggtgtacaactaaacct
134.98	atacatccttggctgcaggtttagttgtacaccactcctaaatttaatgt
89.16	gcaactggcttgttgcggcaaagccgtaacaacgtagtacgatgaacatt
57.03	tgccggtatcaccctagccgatgccgtgaattttctggtagaaaaatacg
257.9	atacgcagaatggcgtgagcctctggatgttgcatggcatactcccgcag
96.21	agacggaagtgactgccctggtcgtcttcgagtgtgatattgctgtacgt
114.25	aggagacaagaatgacaatactttcactaagtcggtttatgctggcgggt
114.25	atcaggaataaaacaacgacaaaggagacaagaatgacaatactttcact
21.45	tgccccatcagtttgccgtcatgggcgtactcaaagtatttttctttggt
252.56	aaccgtccagccactgatgaatgcgctgtgtattgccgataacatcaaac
161.03	gatgtatctggacctggagtatcagtccggatattgccattatcgccatt
78.02	acatctgatacgaactggttccatcgtgagagttgagtagaataatttcc
170.9	ctaccgttttttattatttttcagaggagtagtgatgaataattctgaag
84.83	gatcagcaagcgattgctgaaacgacttcaaaccttcagaattattcatc
242.73	tattcatcactactcctctgaaaaataataaaaaacggtagaatcgtgag
372.83	ctcatactctcaataaatccctgttagtaaatgctgctattataactcat
690.01	ggcagctgcgcgactgctggctcaggcaatgaatgagttataatagcagc
557.28	aatcggggctctgaattcaaagtaactttattactaagcattattttgtg
48.11	gaaaaccaaataatgaccgatgtaatgtatttcgctggtactgtttacaa
39.01	gtgcagttgtaccagtggaaaggatggtttgaggcgaataagatgacgcc
48.11	acgttttgaacaggatgattttgatctcgatatagtctacggtgaacccc
141.18	ctatatcgagatcaaaatcatcctgttcaaaacgtgcatattctgtgctg
129.42	tactgtagattcaattggtcaacgcaacagttatgtgaaaacatggggtt
95.3	aggtacaaaaaactctcatatagccacacttgtagaccgaaaatcacgtt
68.97	ctgacatgggacagaggaatggaactggccagacatctagaatttactgt
226.63	ctttcatgagtctgccagcaagccagcgccccatctggtatcctctctgg
129.69	ccgagatgatcctcaaggttaagtactgaaaggttgaagaacatgaaccc
206.32	acgaggtgaagacctttgataatcagcgaaatgcaacgcaagcttgccac
34.31	ttgcccgccagacgggtttacatccctaaaagcaacggcaaactgcgacc
1862.1	attaataatcagatacaaaaagggccgccagctcataacgcctccggaag
38.58	ccgccgctccagtggtggaaatgatgtacccggtattgaagaataatcct
77.16	tgcatcgggatcagcgctgccagcacaaacacggtgccgataaagaaaat
167.54	tacgccgctgatatttttaacttcgtgatcctgacggctattctttctgc
601.34	agaattgcgttgtggtgcgggttaccgtttgttgcgttgtgctatggtgc
515.92	tcaacgctacgcgtctgcaaccggacgtcggcgagcagtattatcttgaa
52.01	gtcacccacgatcagagcgaagcctttgcggtttctgatactgtgctggt
424.09	catttgtgttctcggtgatgctgccaacttactgatttagtgtatgatgg
424.34	gacatgtctttttaggaaagtactgccgaattagcccatttgtgttctcg
70.59	aaaggggtgttgcattgacagattgaatctacagcagctttttttaatat
50.11	tctcctgtgagctgaatcccaggtacgcgcactgtgtcacactgtaccgt
53.68	gcccagcgtatcggcttcaccagtcagcccgttacggtacagtgtgacac
178.18	acacggtgtgatatctcgtttaagcccccaagtttgagtagagtctttat
182.17	gtttgagtagagtctttattcataattttattcctgttaaagaagaccat
52.12	acctgaagaaaaagtcgatcaccatgggtaaaggatgttaaaaagtgttc
67.2	gacatagtgaacacttgttcggggacatggtagacacttacaactaaggc
336.75	ccctcttcccttccgatttacctctccttgttctgcgtcatagtatgatc
60.39	cgcaggtgggcgacggagtcgatggtgtctttgatgccgataatattgct
126.32	aagcctggcgcgacggggacgtggcgaaagcggccgggtatcatcagacc
157.68	ccgtctgcgggaaatattccgcagacggttttatctcttaaaataattaa
45.21	cgctcatttttgccctcaacatcctgttcctgttcgtctttaataccacc
34.57	atgccgaggcgatacttgccgttctccgggttctgatcgatatagccgtg
649.45	accggctccatttcattgatttttcatcccgaaaaaggtacgttttcgcc
238.01	gtacctttttcgggatgaaaaatcaatgaaatggagccggtgttctccct
63.16	gagtctttttcgaagatgagcgcgatgtttttaccggtaagcttctgtac
28.6	caatgtctttctgcttctgcagagaatcggaggcagatacgattattttc
505.12	tctttcttacaaaggtggaggcaaacccgtccgtgtgtgaaaataatcgt
337.48	aaatgagaatgattggccttctttatgattttaaggattatgcttctaaa
419.89	gggctgaaaattcggtgatgctgccaacttactgatttagtgtatgatgg
408.31	tcggccagatattcgacataggtacgtgaaacatccgggctgaaaattcg
43.14	aaccttatcggccagatattcgacataggtacgtgaaacatccgggctga
94.32	cagaggaatatctggaagcaatcatggaggctcgtgttaccgttgctggc
1150.71	tgagatcgaaaccaaacgtgaaggatttgctttctggtatcgtaatccac
54.12	gttcgtcccgatttcctgttctttgccgaacaggatggcaaaatggttgt
86.43	tgcacatcctgccgtttcaaatctaacactcgtaatttaccctttacttc
206.19	gcttacaggcgaatcgaatctgtcgccgaagtaaagggtaaattacgagt
216.39	agtgagaaggccttatttgtattgtttcaaaaaattactaaaatgcagtt
300.67	acgatcaccctggtctggtccattttcctgaaaactgtaagtatgtgcta
110.36	cgggttaacagcgcctggtagttctgctggaagtcagtactattggtgtc
102.39	gtactattggtgtctagcacatacttacagttttcaggaaaatggaccag
305.29	gatagtggcatttacctgattcagaatactctttcgcccatataataaat
270.6	caaggtactcatggagtacatatcctcgaatatcagagtaagattaataa
451.0	ccctgtacggtctgctatagaccgtaggaccaaatacaggtatatattat
416.93	catacaggcagggctattcctggtcactgttgtcggtatatactggtatc
60.39	ctaccttcgtctcaaatttagatgttggataggtattatataatggcatt
657.55	ctggtgaatacaggtagtaagagtacacaatgccattatataatacctat
288.52	accaaaaatagagagtgattgccagcgatactttaactggtaaagtagta
456.26	gttacctcttaggttctgctctcttgtgagtatgggtttataatgatgtc
77.16	ctattacggaagagtgagatttatttgttagtctggcataatgatcaatt
114.25	caaaatgctactaactttctcgcgcgtctgatgtcatgtaaaaatcaggc
186.75	gcgccaaactgaaaattttacatcttaaacaaagaatgcaaaatgctact
113.31	acgcgcgagaaagttagtagcattttgcattctttgtttaagatgtaaaa
113.31	agaaagttagtagcattttgcattctttgtttaagatgtaaaattttcag
3774.25	aaatatcatcaactattgatcaagatagattttcatgtatcgtaatacac
740.65	attggcttatctcctgtgtagttgctgtatcattgactaaactgtgtatt
126.55	agaaaattgagacatggatcttaaatgaagcaggtattaccataaaaaac
79.92	caacgcatatcaacgttgttttttatggtaatacctgcttcatttaagat
348.38	aaggagggttgggttttcagaagtaacagtaaaagtggcaaaattattga
66.15	attgttaaatgtactagcgcaatccccaaattctgacgtaaataaggagg
312.7	gtgagcaaaagtacttggagataggccgatgcaataggattattgaggct
252.56	cctctttttttactttcgcctccacgactggacaagttaatgtgatcggc
67.79	tgagaaccggtatcagtgcaaaaactaaacgcccatattctactcgatac
405.89	tttcaatcaacgggtttattgctataacttggtgttttataatataaagt
65.42	gcctgatgtcagaacagtattttgatgaattgccaaggttacaatggcac
122.33	gcggaggaataacaattgccactcaggaaactttcaggccatatattgaa
38.32	cgataaggcgcaacctccggggactgacgccagccgatacacttatgggt
120.84	gcacccgtcgggatattccccaaagcccgggatgcgcatactctggcact
103.16	ccgcctgcggtggcttcatgtagcgtggcgcttcgggtaccgttggtaat
147.37	cggcaccagtcaatcatctgatttgaggtccagagggtaagcttatttcc
19.16	ggctgattgacggcctgtttttcgtccgccagggagtaagctcctttatt
19.16	acaccgccaggctgttaggcggccccactattgagcactatcatcaggcc
167.18	ttttaaacgttaagcatagtcggcgacagcaggaggattattcttaaaac
43.61	tgttgatgatgatgggagctggtttattgctttagttgtacgatgcaaaa
382.67	aacaatacagttctttacatttgccttgttttatgaatactcctgaagag
390.1	tacatttgccttgttttatgaatactcctgaagaggtgtataacataatg
169.42	gtttctgaaatttttggacatttagtctggttctggtctattgaaattat
252.63	cgttcttcggatctacatcatcctgaagtagcgcgatatactcactgact
59.44	aaacccccgatgtattgcccttgcaggaaccccgggcaaaaatgcctgct
52.84	gccccaaaaatcgtttaaatgatgtggaagcgatcgtcaatatcacctgt
176.85	tgacaggaacggtaagtaacactggcaacacatggtttaagctactgatt
633.7	gttacttaccgttcctgtcaccttgtcgaaggaccatttaaactgaacct
79.78	gctggcgttgcaggctggtgagagcgagtattttaaattttactatcatg
33.55	gtagtagcgctcgcggttatcccgtggaccatgatagtaaaatttaaaat
227.38	tgtatgctggcggcacctttgacacaggcgatttcggtcggcaatctgac
34.88	cagcgcttcaggagagattcatgttcaggcgacgtggcgtaacattaact
82.53	atctctcctgaagcgctgacttcgccaaaccagccgttatcatctaccgt
82.44	gctgaaatcacggggtttgataatcagcgtgttggaggtagaaaattcat
134.19	gacgcaaaccatcggcagccgttcaggattaagttgtaagatggttaact
339.94	tatggattgaggtgttgctgagtccgtttgtttgcagggtatagttaacc
167.18	ggtcattgtaaagctgctgccgacgggcatttgttgcatatactggtaaa
63.74	tttcatctcctttaactggcttgcgctgcatcaactggtacgctgggtgt
109.05	atgacaaactcgccgttttcatcggttcgggttcggccgatatggttgtt
751.59	aaccagttgcccagtggtagcgagagatcgagagcgatatattttcctgt
472.48	aagcgaaccaaaggtaccgctgtagacattttgatagtaatctgccgtgt
74.3	ctgtacgggatcggtagcggtcaacaggacagtgaattatataaagcgat
212.75	aactgtacgctaacgtcgccgctccagatgccttccggtagagtgctgta
213.64	taacgtcgccgctccagatgccttccggtagagtgctgtaatctgttact
212.31	ccttccggtagagtgctgtaatctgttactgcggtggtaccattggtggt
579.91	ctgatgatggagaaggtgaaaccatcctgtgcggtggtacgattgctggc
140.9	cggccagaaagtcagaggccttagcaaattattggtattacaatagcaat
25.54	tggactagtaaaaaaacaagttttaagggtaagggatagaatataaaact
90.58	ctatgatgagctgtcattgaagatgatttgccaatcagtaagatatttta
19.65	ttttgtcagggcactgcattcagttatctgtgcgcgttactctaactggc
34.67	tgcattttcactcaaactgttaagatgataaatgtggtaaatctgttggt
44.73	cggcgcagcctgcattttcactcaaactgttaagatgataaatgtggtaa
147.37	aacagatttaccacatttatcatcttaacagtttgagtgaaaatgcaggc
90.42	tccacgacaccagtgttgatgagtactttaaaatcggctcgactatcaaa
380.29	ttgtgatacatgtcaaaaaattggttgaccaaactcgttatttatataag
67.1	catgtatcacaaatttgaatagatgtattacatcaactatcttttattgc
117.42	agtttatccggaatggttaattcatgaacaagttgtgttatcgttcatga
95.61	aaatcggtcgatttgctcacggttgaaacttttgctggtacggtatgtga
100.65	tatgtggattttgatatcacttatgcaaaaaattcattaataatgtagga
133.75	tcaaaatccacatactactttgaggttacgttttaacgtagactcattgt
66.87	aagaacgacattagtggactgtttgcgacgaatggtgtaatgctgtctgc
420.94	catcactgctgtgtgttgactcccacgagatgatcaatatagtgaaaatg
84.19	tcagtactacgtttgccttcacccagtaactcatcacgtacaatgcggta
226.63	caagcgttgtgaagaaatgttatttgctcttttgcgtctatagtcatgat
42.09	ttcttcacaacgcttgatattttgtcttatcgtctgatattttctttttc
475.06	tgattaactatttgatggtattagattagttatttactaagattgttggt
85.45	tgccgggagtggatgcactgtgtagccagatctgcgctacattctttacc
143.61	cgcggacaaacgccttgtgaaaagatgattcactggcatagcctactgac
1593.56	ataaaattagttattgcatttgacgtttggatgaaagattatcatttgtc
44.58	atcgactacccctaatttattaacaataaaagaggtgagatcctgcatac
45.29	tacaccgctctcccttgcaaactggcacctacatcgactacccctaattt
103.16	tcaccaccttccgggcatttttgcgttgggcaacctgtaaaatgtagcgg
36.51	acgtctattttgcaagaaccaaagaagacgctacccgctacattttacag
402.42	ttacaggttgcccaacgcaaaaatgcccggaaggtggtgaaatctaaatc
144.89	gcgctgtgacgcgtttattcagtttgccagcgatgttatgttgacgcgct
42.55	tggtgagcttatagttacacagccatcaccgttcggatacaatgaccagt
382.45	ttgagattttattttatctgaagaaaaagattcgtgttatcctttttatt
91.37	ccataataaaaaggataacacgaatctttttcttcagataaaataaaatc
74.3	aacgccacgacaattatgattggcgagaaaatagcggatatgattcgtgg
2076.97	aagacacattttatattgaacgtccaatcaataaccgctttaatagataa
63.83	tcgacctgatgttcttctccgtagccgaaccggtaacgcagtatatgcag
170.95	tcgatgtatgcgctgatgggcatggcgctcggatactttagctatcgtta
79.92	cgataggtcactcagtggatattgcagcggtgatcggcactatcttcggt
1001.42	aacgtctctcgcgcctgatgaattatccgggcacgcgttacactaaacag
33.44	ctatggcccggcgcttcacgatggagatgaataaagttaaggtgccgctc
315.36	cgcgtccgggaacatcacgctatggcccggcgcttcacgatggagatgaa
234.06	tgatcaccgatattcttgaccagtacgagcggcaccttaactttattcat
216.48	catttcaaatgatcagcaatatttacattaaataagactaaacttattga
2766.16	gggagaggtattttcagttgatctggattgttaaattcatataatgcgcc
84.19	gaggtaaagataatcttcttgatagtgatgtgggatgttatacgtatggc
367.8	tcttttgatgtgaaattgtctttgcactgcgatttctgtactgtgatatt
134.35	tgatcggtaaaggcgttcactttttgcagggctatttgtactctccgcca
122.6	cccacttttttattaatcgtatgcgcggtgtcctccaccataatattagg
63.74	taccgtcaccaccgaagtgtataacggcgtctgggatgcgattattaata
1207.1	ttattcaaaaatgattatctatctttaaccgatacctctacagtcatagc
108.24	cccgataccctttcactcaatcaggttttatttctctatagtctgcacat
87.76	gcgcatacggagattaacgttaaccagaccaaccatgtaggctggacgcc
24.05	atacgcaaaatcttcgccatctgctcgctcatgttggtataagcgatgtt
138.43	acgccgcatccggcagtggtggcaaatgcctgatgcgctacgcttatcag
101.14	tgatggggttatgaccaacgccagactgcctgatgcgctacgcttatcag
276.62	accgcctccgcctgatgctcaatcgactggctggcgttatctttgataat
83.87	attcacggcggctattgctttctttcatcttacgtccttacgttttaata
60.39	cgatggaaaaatccctcgacaccatgttccagattgcgctggactacgac
16.77	atatgagtgtgtcggcagaaatggacattatctttgaggaatatgccctt
44.1	agtgtgatatttgctatctgtaaaagactaaaatcggcaaaactgatgat
148.61	gataactatttgtctacgtgaaaagatcatcagttttgccgattttagtc
876.79	ggcatgttggggctggatcgggtggtttaaatattggctatattcaatgg
939.95	cggcacctataactcgccgacgccggacgaaccgggccatactctgggcg
147.37	aaccagcgtcatggtgccatcacgcttcagcaaggtggtaaaatcgtcga
152.32	aaactcaggagatgctcgatttttgcgccgaacatggcatcgtggctgat
289.87	aatttaaatttacgttataggttttactgctactttgatattatttcgct
60.13	ctgtgtcgatatattcaaggttttgattaaacaatattatgattatcctt
48.11	cagtttaatgatttccctggattttatgactggatggattaccctgatca
230.34	gattcagtgcgaacagattgcaaatgtattcttcttgaataccatatgcc
4000.91	cagatattatcctgtaaataagcacgttaaaatccgctacactctttagt
20814.42	tttgtgaatgtgttggttgacattcatatgaaaaaaatcataattccatc
2111.48	cgtaatcaacctgatttgccgaatcacggccatcggcgatgatagccccc
171.57	gggcgtatgcaacgcgttgccagtcgggttattggtgcaattattggtgt
128.68	cgcaaaccgttttattttttatcagtattttctcagtaacattaaatgcc
724.65	ttgtgatctctctcgcacccgattatttttggtagaaatatgatgcagtt
25665.13	cttatttccggttactggcgtttatgccctgactgaactaattattaatc
308.49	gcgcagtggtggcaattgcagacgcaaaatactcagccgataaaacagat
47.16	gacgggcaaagagctggcggcccaggcgattcatcgggaatattttgccc
241.49	tttcaccgcgtttcattgcaacaattatgaaacaagactaaacccaatat
157.9	aggatcgttgtgtcgctcatgttgtcctcgtcattgttatcatttgtagg
161.61	gattttttcggtttaatgacatgggtactgttttgcaggatcgttgtgtc
36.9	gtaaaagtggcaatgacctgcattaccgcggctacgatattcttgatctg
37.15	atgcgttcgccgttgtggctgtagtgataccaataaaggagaatcgagct
37.23	tcgcggtctgccgggttattgagcggcccttttttgtcgatgatgcgaat
119.67	gacataatgctctcctgttgaacttacgccttaccgccgtttacttaaat
147.37	tcatcgacaactactggcagaccgaatccggctggccgattatggcgatt
215.41	ctgacggttatcactttattctcgggcgcactgacgatgtaattaacgtt
527.56	ttatggcgctggtggacagccagattggcaactttggccgcccggcgcac
275.1	tgaaccgtcgccgctatgagcactttgcgaccacgcgtatgatgagtgtc
109.03	acgtaggccggataaggcgttcacgccgcatccggcataaactacagctg
49.41	tccagctacaggaaatgtcgcaggagaaaatcgaggatatgctttgccgc
186.49	gactactcgccgattgtcataaggtaaaagtctcatttatgatgagttcc
91.37	aatttgtgactgaatcatggtggaactcctgatggtttaaaaataaggtt
45.21	acgttcacgatgctgctggtactggtgctgattggtcttaatatgcgacc
320.39	aagttgaatcgtcagtttaaattataaaaattgcctgatacgctgcgctt
137.65	gtcgggttattcgcgaaataaacgaccgggataagcactattatttcaaa
61.23	caggcaatttttataatttaaactgacgattcaactttataatctttgaa
52.84	ataatttaaactgacgattcaactttataatctttgaaataatagtgctt
49.76	gaagtcatgtggttattaatccaggcgtcaccatcggggataattctgtt
44.58	taaccattgtcgatgactacacggtaacaatcggtgataacgtactgatt
274.51	cggtcattggcatgttcaatgcgatcactccgttatgatatgttggtcgg
129.69	atgatttttatgtctgtactggcgggcaatatgtatgaaagcatcggttt
180.4	tgtttgcgccgttctttatttttatcttcgggccactgttacaatacaac
77.16	acacaaacttttggatgttcggtttattctttttcttttacttttttatc
45.64	aaaccgaacatccaaaagtttgtgttttttaaatagtacataatggattt
196.0	ccttacgcgaaatacgggcagacatggcctgcccggttattattattttt
170.2	aaggcgcggtgccgctggcgacctgcgtttcaccctgccataaagaaact
107.23	taggcaccccaggctttacactttatgcttccggctcgtatgttgtgtgg
278.64	aggcgaaaatcctgtttgatggtggttaacggcgggatataacatgagct
164.88	tctggtgtatatggcgagcgcaatgaccattgaacaggcagcggaaaagc
41.26	cccgtgccagttgatagtcatcaccggggcgggaggctaacatttcgatt
50.49	agaaacggcaagatcgatcccgctcttcatgacggcatgcgcacaggcct
60.42	gtgcgcatgccgtcatgaagagcgggatcgatcttgccgtttcttactgt
53.05	acgaccgaatcgctcttgccccaacccggacaatccagcaggatcacccg
74.3	aatcagggtttgcgctttgatttccgccagacgtgggccaaaatccggga
200.78	ggaggatatgatcgttgacgtggcgctggatctgcgcaacaacaaataat
513.26	aggcgggatgaagatgatgaaggggtacgagtcgacataagatgaacctc
37.15	gcaccacaccacctacccaaaacaccgtttgccatgctaagtttgccccc
97.29	agtagcggtagccagttgatcaacatgtagaccaccagcagagtgaagaa
172.86	gaaacggcaaccgcgacgctgctgctgtggttgtgttatttcttcactct
138.53	gtgggcaaagcgttttgtatgccctggcaccgttgttttacagttcgcag
101.39	tgattaatggtcgtctggcgattgcccgcttgttggtcgataacaatagc
19.95	tcatcctgctcttcggcgctgagcgcgctgtgcaacactatactgctggc
784.96	gcgttgccgataaaattgctcagcgcgatgccagcagtatagtgttgcac
336.75	cacgactgccggatgcggcgtgaacgccttatccggtctacacttcgccc
311.44	gccggataaggcgttcacgccgcatccggcagtcgtgctattatcaacgc
1582.33	agacgttaatccgttatcacgagggttatgatcacagctattattttgtc
1582.33	gatgaatatcaagacgttaatccgttatcacgagggttatgatcacagct
102.23	ctgcggactccaaatcttgaaaagatctgccaggagatgaatatcaagac
82.88	cgacgcaagcgccgtggaatgaacattacaaaatgtatgactatatccgc
248.65	atccggcagctcgttgcggatatagtcatacattttgtaatgttcattcc
910.75	gacattcatttcacatttcagtgattgggaataatgccgatacatatttt
103.16	ttgatatccaacaggacatcttttatcggtttgtcgtagtcattcgggtt
156.35	taggggggtatgcattgacatatagaatacccccctatagtatattgcat
63.37	cttacacctatgactggacgccagaaacacgctacggcagcatgaagagc
274.92	cctgttaccaaaaacgcttttcacgaccggttatcgctacactaaatatt
104.0	tacgccgccttgccaggcatcgacttcgacatcatcgtaatatttagtgt
58.51	aacatttcaatgccactcgcggtcagggtgcggtctggtataaatggaat
696.76	ccgattattctggcgatcatggcaaccgtaatttagcgtatgctgaactg
696.76	ttttaccgattattctggcgatcatggcaaccgtaatttagcgtatgctg
139.32	gttgcgttttcaactttcgccaccagttcagcatacgctaaattacggtt
176.13	cttattcactccgacaagaacttatccgtacaggagattaaaatgataaa
60.39	cgtttattcgtcctggcacaataatcagcaatggcgtaaaaattggtttt
228.51	agaaaaatattcagattgcagaccaggtaattattgatgaaactgcaggt
57.03	gttgttggtgcctttagcgccgctttccgttgtgtatgtattattagctt
127.88	taaaaaaggcaataagtccataaataatccagatggcataagctaataat
85.45	ttgtgctttatggcgttgggatttatctcactacctggtttaatgaattc
237.77	atcccaacgccataaagcacaaccaacagcataggaaatatactgaagat
50.11	gtctggcgcagtcactggataatctactgcgtaacccttatttttgccgg
78.84	agtgactgcgccagacacgggccttcgttatacgcaggtataatggcgtc
52.01	aacctggatatttatctgtatgtccatagcaatgttgctatggtttttaa
57.03	aatttgatttttaatgatgtcttccagggcggaaatcatatcattgagct
246.58	cagagattacgtctctgagtgcatcgttgtgcttgtagtataataaataa
83.87	aaaaccttatccacttaatgacactccattttatttattatactacaagc
265.94	actttgcgctggatttggctgagaagaagattctgcgttaattttgtttc
2422.78	ttgccgattggcgcgtatcaggtgagcggtgagtatgcgatgattaagtt
527.58	gcgacaactttcgtaaaacatccctaccctgcttcaggtatactatgccc
276.62	gaaatcaccattggtgttgttgtaatagacaaaaccactatagtttacat
60.13	gtgattcacggttcgattacttctatgctgcctggcggttattatgatcg
55.36	gattcggtagtgtaggtttcgttgtaagtattaccttgagataatgcaat
83.71	cccgcgttgcaggtattgcattatctcaaggtaatacttacaacgaaacc
425.35	agtgaccagttttgccataagtattgctatccaggatataatttgaaccc
46.1	acggggtgaaagataccaacgggggttggactgatgatagcctcaacgtt
205.83	gtcaggcaatttataacgttgctgaaacgtcagcaatgtatgatgttgct
204.85	aatgtatgatgttgctacaaacagccttactcctgatgcaacatatgaaa
168.37	tctcaggttaatgtttcggaatctaaattaacttcagatactatcgattt
639.82	aacgttcacatccaatacaccgccgttagttacggtgatagtattggcgt
24.05	actaacggcggtgtattggatgtgaacgttgatcagttcgatactgaagc
75.79	acgtaatcgctgctatggatatcgaacacaccagatactacgttaccgtt
162.71	ccatcagagttcatagcaacaataccgtaaccgtagttagacttggaagt
197.94	cgtacctgggatacttccaagtctaactacggttacggtattgttgctat
1906.24	gcagagaaggtcgcgttgctgttgacgtcgtttacgtagataatttcttt
66.15	ccgtcaattttggtatcaacaccgaccatgatgccgttaacatcctgatc
459.8	tcggtggtaacttcaacggcgacaacggcaccatcaactatgatcaggat
69.14	cgacagcatgcgttatgaactgggtgtagatgcaggttataccttcacct
46266.98	tggtgacgtagatcaagactggtccgcgaacgtgggtgttaaatatacct
90.42	cgtcccattgtaggttggcacgcgtgcgcctggcggagcatatttactta
176.28	ggtgtccatagattgaatgaaggtaactgagcgtatttatactactcatt
210.84	aaaaagatcgtgtttacgcgccgttacgtttttaacactattattgcact
186.93	tactactcattgatagattgcaaagggcgaattagtgcaataatagtgtt
23.48	aaaccaaagattgtttacataagcggattaacacgcgcaggatcacaaat
152.08	ttatggtcaggctggcgaactaagcgccttgctatgggtcacaatgggcg
154.52	ggcgaactaagcgccttgctatgggtcacaatgggcggtttcatttggct
90.58	gacctgcaaatagagaatgcgggcgatgttgaaatacatatagtgaaaat
1773.8	ggtgacaaaattcaggaagtaacccataccttgagctaaaaaggagaagt
69.27	atcgcctggcaagagattgaccgtcgtgctgaacggatgcacattcctgc
42.35	cggtgcgctataactggcgggataattcagtaaatggtaagtaccaaacc
138.53	ggggagtgatttacccgttttcgtttcggcaagttgataaactttcttgt
54.12	ttaccatgattctgatattgacaatctaaatgacctgtcagacttgccat
347.8	ctgacaggtcatttagattgtcaatatcagaatcatggtaaattgatgtt
15109.72	aaatgttgtctacaccacagacggttgttgcagaatatgcaaggatgttg
89.16	taacgcattgaaaaccacaatgtaatattttaacgcccgataatattctt
60.13	gccaatcgtcacaacattagttttgccgaagtggagtctaaactggggtt
47.87	cttcggcgaccagccttgcgcaggtgccaggtaaacatgagcatcagctt
44.58	tccatcttaaaaacctatcccgtctaacacaaagtgcatacattaccacg
90.2	gttaacattatgtttcacaacttcatagtgtctggaagtattatttttat
956.13	aaacaaaaaatatttgcgcaaagtatttcctttgtcataaaaataatact
16144.08	aatacttccagacactatgaagttgtgaaacataatgttaacttctccat
35.37	gcgcgaggtcacatgtgccaccagcgcagcgggcgtggcatcctgcaact
327.16	aattcaatggctttgtcggtcatctgcgccagggttggtacactgtcatt
180.4	attttcgctgccgggtggtttttttgctgttagcaaccagacttaatggc
180.4	tcgctgccgggtggtttttttgctgttagcaaccagacttaatggcagat
51.86	cagagattgttgtgttgcttgattattgcattcgcgcatcttttgctgct
648.89	gggtaatcctctattgtgtcgcgcttttgccttccggcatagttctgttt
884.22	aagcataaacagaactatgccggaaggcaaaagcgcgacacaatagagga
74.46	ttcgtacgctgcgcgtcgcggcaggtttcgacgttgccgataacgaaatt
335.49	atttattatttacacttcattcttgaatatttattggtatagtaaggggt
33.44	atcccgttattttgcatgaagtgacgattaaattccgtcagaataatgcc
74.3	gcggcattattctgacggaatttaatcgtcacttcatgcaaaataacggg
445.82	ctgagcggtcggatgttcactgatcaacgagtctggtttaggatgatcgg
184.84	ttttcataattcatgtttttctaataattagaatattaaacaataacaat
711.23	ccgccatcacttcttcacgacttaacttccccagcaggctatgatgggaa
51.44	agtggagcgtgacctgcaaggtgtggttgaagtgctcgataatcagggtt
274.11	tatgacgtcattttattaatgagtacagcaaacattagtagtatgactgc
165.35	gaatatatcggaaattgaaaaaatcgcagcaaaggaaatattattatggg
63.14	acgggagggcatttttctgaaatatcctttctttagcccataataatatt
404.96	taatatttcctttgctgcgattttttcaatttccgatatattcataattt
52.01	tgacacaacgtccatggagcaagttacagcgtaaaacgcataatattgct
68.73	agccacaccaggcatataattattcgctacggcgagcaataatttttagc
36.9	agcgtatcttccgcttttttggcactggcgcagtccaccataatcaaacc
205.37	acaaccggattggcaatgcaaggccgccgacaattcgttatcatgcccgc
192.43	tttgaaccacagcatgataatttccacggccttgtcgttaaatttagcgg
591.44	gtcggcggccttgcattgccaatccggttgtccgtctctacgctattgat
46.56	atgcctgatgcgacgcttgccgcgtcttatcaggcctgcaaaatgtgcca
126.32	gcggatactccggtgctggcgaaaccactggggtaggttatagtctcggt
82.53	catattgcggaggtatgatgctgacgctggggctggcatataattacgtg
88.42	tttaacctcggtagcgccgtcggcgcatattgcggaggtatgatgctgac
271.21	atgtttatttccggtttttcggaaacggcgatgacctttattatgatgtt
188.82	tttagctggcgttacacctttttattgatcgctgtttttaatattgcggt
57.59	gctctgggcacgtttggtttggggatggccgaatttggcattatgggcgt
1307.75	aggggcgaattatctcttggccttgctggtcgttatcctgcaagctatca
68.89	gtctggcgctggcgctggcgctttcggatctggtcagccataaaacacgt
36.08	agctcaagcagaatctggaaaaccagcgccgtcaggcgcaaactctggtc
257.59	agtagttgctggcgttgttcaatttgctgttgatactggataatttgctg
108.24	cagttaattaccgcgcagcagcaagaacaacaatcgctaaactggttaac
96.6	ctctctaatttgccgtttgaaaatgtcaccagatggacatatttactctt
704.43	ggtggaaagttttgtgccggaaacgcgtccagcgtgccaatataaatgtc
487.76	gtggcgcagaaaaaagcaaatggcacatctgtttgggtataatcgcgccc
37.15	gatgtgccatttgcttttttctgcgccacggaaatcaataacctgaagat
590.72	tgcgacgagcttttcataaatctgtcataaatctgacgcataatgacgtc
144.32	ccagcaccagccttttccacgacagccgttccagcacgtaagatactcca
70.59	cgcgttttcagatattgcgtaaactccgggtaacgcagtaggttaaggat
70.74	attcttggtttgcgctggccggaagataacgggcagaacatccttaacct
70.59	gagcgggcgagaaaaatcacgcgttttcagatattgcgtaaactccgggt
95.74	cgggataacaaaactgaaacgtgttccttttcctactgtactctcaatat
2947.43	tttttagatccctccttgctttaaaacgttataagcgtttaaattgcgct
1767.94	ctattcttcgccgcgcctggttgggagtatttcccgctaaaattgtttaa
933.44	ctgggctttatgacatttgcgttgttcgtcggcgcaggtaacattatttt
197.15	atctgaccatggatacgctgggcgcaatggtgtttggtatcgttattgtt
182.29	cgcactggttgtattaagttttacacgctcatggtggcataattcgtccc
938.09	gtgattgctccgccgatgtttatcagcctgctttttggtattctcgacgg
87.76	cccagcgcacgcataatgatatacgccgcgataccaccgataatataggc
132.97	atgcgtattctggtgttctacgtcggtacgctgttcgtcattatgtctat
88.42	attttcagcaaaacgtcgcgtcgcggtattccgtgggttacggtgctggt
152.27	ataattcccctgtgatgaaaatctgatcaccttgccatagcctaatgcag
33.44	tgtttaacaaatgggggcaccggcaggtgccatgcatttaacatcataat
29.47	tgtaaaccaacgctggcgatcgtgccacagcagtttgaaactgtaacgcc
39.89	atctgataaaaaatctgatccgcagcccattgtgggccgatatccggtac
147.37	accgccaaactgcggatcgacatggcgataatcctcggtatcgtatttat
151.58	ttaaccacagtggcgattcccatgcctggtttgacaggcataatcgtggc
40.87	cgcagcaaattgatgcccaaacctgtatggcctggatggataattaccgc
92.88	tggatggataattaccgcgcagggctttctcatcaacaacaattacgtat
74.6	tggctttgcctgccatttcggctacggtatggatgaactaacgttttata
29.31	gccgccgcccacgtctggatgccctgcgtgactcctggtacgatttagac
235.92	aggagaaatcggtaacgcgcatgacactgactcagactaaaataagaggc
201.86	aaaagggggtaaaggttgcagggagagcgccccggcactagactacccgc
81.73	gaagatcgccggggttgagcttatcaagtaaatcggtgaaagtaccgtgc
130.03	tcaaacagtgcgccgtggcgcgcggtcattgttgcgttaatactttcgtc
70.59	acctgcggtcggggctgcaaccgcgcccggtttttcgctataaacggttt
39.89	tctaccacatcctgcggtacttcagcgtattccgagtgcatgatgtgatc
50.32	agcgcatcgaccactttgtactggaagcccggatagataaagatttgggt
156.9	acgtgataaacatcgcatcaccgtaactaaaaaagcgatatttctcttct
287.93	gtagaagagaaatatcgcttttttagttacggtgatgcgatgtttatcac
287.93	atcgcttttttagttacggtgatgcgatgtttatcacgtacaatccgcag
33.44	agatcgtactgaatctccattgatttttcaggatcgaggaaaatcggatc
60.0	gttttgacagtctcggaaacaaaaatgcgctgtttggtatcatccagggc
100.21	tcgtgaccgatggcgtggtgaaaatccgcaatgcgaagtataagagcgat
2306.52	attcacgcgcttacttgcatcatcttgaccgttgcaacgaaatattaggc
30.19	accgcatcagaaataaaaaagctcattaaatttccctcattattaatatt
57.03	atggtgcctttcggcaggacggcagctacgaagtcacgtttaataactac
415.59	aaccgcaggttaacatctcgctcgatagcgctggtggtaacatcatgtct
231.37	ttcggcatctctggtctgctgttaatcgctgctatcgttattatgggcgt
154.24	aagagccgatgctgcaaaactttggtagcagccatgacatcatggtccgt
85.48	atcttgcggaagttttcacgaatacggtccgataccacgatactgtcgtt
438.69	tttgatgtatggagattgcgaaaatccccgcatcttgggaaactgcgcgt
88.42	aacaattcccagttactgccatcttccgggttattggtatggtcgtgatc
45.21	ccctgcgataacggtcgtaccatactgatccgcttcggtatatttcgaat
149.81	atgcggcgtaaacgctttgtccggccaacaaaagcacgtaaattcaatat
99.92	taactctatcgcttccagccatattctggctctgaactacgatcactggc
82.53	tgatcgtagttcagagccagaatatggctggaagcgatagagttattagt
74.6	gcttcggtccgttcaaagagtggtacttcgcgaacaactacatttacgac
2345.22	actgtgaaacgaaacatatttttgtgagcaatgatttttataataggctc
47.16	ttttgtgcgtcccgcaacatctttccccgtcattttgttactctgcttac
156.35	tgagataaaggatcgatgctttcgctgcttttaccctctaccattaggct
1187.62	caaaagcgttgcgcctttgttgtatcgtcagttcagggtaaaatagattt
84.19	tcctccaggcgcgcgatctcttcgccaaattctttgatatcttcgaaact
58.51	aaggcaggatcatccgccagcaccgtggcgctgctggttaaaatggcatg
50.53	cgggtttagtcgatgagctgattgtctatatcgcacctaaactattaggc
404.95	cccggctcgaaagggaagcagcgcacgaaatattatgctaaaatccgccc
278.45	tccagcaggctgtcattgataaagttgttgaaacgcgcgatggtgatggc
31.91	tggctgaatttgccagatcgcgcagtgcctgcccctgtaaaatacgcggc
53.87	atcttcaggcgacttttcgcgacatctttatggcgtggcaaaatggtcat
73.81	acaactacgacagaatacccagcggccagtgatgaccgataaaatacagg
60.13	tcttcgatcggcgtgttgtaatcccagcgatgaatttgcaggatatcgac
194.13	atcacgcatggacactgccggaagaaagcagccgtcccataattaaacgt
12636.69	ttttcctaaggggttgtattgcatgctgccactcctgctatactcgtcat
1353.47	tcaaggcctggctggcataatccctactccactcctgctatgcttaagaa
746.46	tgccgctggtatggaagccaaaatcaaggcctggctggcataatccctac
91.37	atagagcatctggcgacattcgttttcatcgctcggggtcataatgacca
44.21	tgatcataggcgcgttgcaggaaagtggagtaaatcgcgacaatgggttt
116.47	ggcgcgctcaacaaccatctggcacagctgctttccggtaagctttactc
58.95	tttgaagcgatgaatcacgcgggcgatatccgtcctgatatgctggtgat
82.53	tgtcgcggtccgacacttccggcatatcggcatcgcttaaaatcgagaac
149.19	tcagaacactcccgtggtcgaaaccatgcagtatggcgcattattaggtg
76.63	caggaaaggtcgcaggcgcttaccacctaataatgcgccatactgcatgg
625.39	taccattgcgcgttatttgctatttgccctgagtccgttaccatgacggg
109.1	tggtaaggtgatgtgcacagcaaagcgatgttagtggtatacttccgcgc
270.6	tggcttttgatggtgatttccgggaacaatttaatgataaacttcatggc
103.16	cactatgatgagacgctcgctgtcgtccgccactgggataacatcgaagt
374.32	aaaccgccgccgacgtaacgttccacatcaatcgagctaaaatcatgttt
114.07	ttagctcgattgatgtggaacgttacgtcggcggcggtttaaatcagcat
56.59	aaattctcgagaaaatcgacgacggtcagatgggcgttatcctcaaacgt
68.46	tgaaagtcgaagggattgatgtggtttctctgccgttctataaactgagc
193.96	tgataccgtttgccacatgaataatgacattgccgtcgcggcgggctgca
141.48	gttaaatatcgaaccatctgtctcaaccagattcacgctacaataaggtt
606.93	ggacgtatcccttaattgtgcatagtcgcaacagcatgcacaattaaggg
116.47	aaggctatcccttaattgtgcatgctgttgcgactatgcacaattaaggg
963.53	tcctggtgcaggactgtcggttatttaactttgcgggtattatgcttcgc
52.01	tatccagcaactgattgacctggaaatcggactcgctcaacactttgatg
1320.62	cgcgactatgtgcgttttgttcatgtcagatgcggcatgaacgcctgatt
45.04	aaactgctgacatacggcggttctttcatggtactggcgactgtcagcca
127.06	gtgctggcggaaccgcggctgctgaaactcaactttggcattatgtgtct
165.89	tcgcatacgctgctggctgctgtgtggtaacaaaacctctctattaaaaa
452.09	cggttagcgtctggtggttaggtatggctctgcgcggttataaagttgct
609.08	cagcattgattatcccctgtttatctacacgctggttggggtgtcactgg
44.58	accgtcagaatgatcgacaggataaagcctgtcatgtaggtttttacgct
303.71	tgggcacccatttctttaccaacgatatgggtggcaacatgatgatgtac
453.9	cggcgcgcgtgacgttgcgttcccgttcctcaacaacttaagcttctggt
604.22	cgcccattaaaggggttgaggaagaataaagatgttcggaaaattatcac
126.32	tgacgataggttcatggaacgggactgcatcaagtgataattttccgaac
15529.94	aggaatttaatcatgtttacagtaatgtaaccttcccgtaaaatgcccac
269.35	aagtgtgtgggcattttacgggaaggttacattactgtaaacatgattaa
85.79	ggcatgtactggttaatggcggcactgttgatcccctgtattatcgcgac
150.12	tggcagtggtgatcgctttttgctctgcttcccaggatatagtcttcgat
60.39	ttttgagatcgatattctcgaccgtcatccaggcctgtaaggtaccggat
684.58	tacatgccttacccacttcccctcgccgttggcaatgttatgatggcggg
165.95	acactgatgcgaggcctgtgtttcaatctttaaatcagtaaacttcatac
3004.69	tttgttgttaagctgcaatggaaacggtaaaagcggctagtatttaaagg
319.7	ttacgggtgaacgttttctgaatcgtcatcgaatgatttacagtacttta
532.51	cggaggaactctctactaccgttcatgcgctggctctgcatacttacact
62.14	tccagacaaaacaaaacggcccgcaggccgtttttcataaaatctttagc
643.43	gcgtaaaaacgcatttgcaactgtcggcgcttttccagtatgttgctaaa
74.17	agtcgagaacggttattgcgcgctgtcgcgtattttttcacaattcccgg
2303.13	cgcgcaataaccgttctcgactcataaaagtgatgccgctataatgccgc
39.01	agcacaggttgttggcttcgcggaaccgggatgttcttataatcaatcac
53.19	ggtgcgccagccggattgattttttctttaatgatggcgtcaatgaagtt
154.32	cgaatttcgctgctttacctttcaggttttctgcgtggtattcttccggg
502.63	attttgcatggaaccgtgcgaaaagcctctttcggtgttagcgtaacaac
1215.02	aagcctctttcggtgttagcgtaacaacaaaagattgttatgcttgaaat
1520.31	aaaagattgttatgcttgaaatatggtgatgccgtacccataacacaggg
50.32	accgcgaccgccagcacttttttcgcctgttcctggccgataacgtaatc
141.47	ggtgcgtttgccggtctggataaagtgatttcccaccgtgtagaaaccgg
119.1	agttcattcaacgttgcgacaaccggcagacgaccaataaactcagggat
66.54	ggaaaaattaaaggggagataaaatcccccctttttggttaactaattgt
1448.46	aaaaggggggattttatctcccctttaatttttcctctattctcggcgtt
1449.7	ttttcctctattctcggcgttgaatgtgggggaaacatccccatatactg
1449.7	cctctattctcggcgttgaatgtgggggaaacatccccatatactgacgt
246.55	agatactcaaggattcgatctttcacgcgctccagaccataatggtcggt
246.55	tcggtcccttgattttgttgacacggctttgaaccgcaagatactcaagg
140.9	agatagtcatgcaggttatcgccgttaatttcgatatgttttaatgactt
187.62	cctgtgaagcgcattgaggaagttctgactctggcgctgcaaaatgaacc
2022.31	aggctaattcgggcttgccagcctttttttgtctcgctaagttagatggc
61.17	cgatcaattgagatttattcactcttctcttcctctttataatttatatc
14909.54	gtaccgagcttccgtgcaggtaaagcactgaaagacgcggtaaactaagc
2696.62	tgactttctgcgtcttgtgggctgacaattgcccccgtttcttgtcacaa
2698.47	tctgcgtcttgtgggctgacaattgcccccgtttcttgtcacaataggcc
32.42	ttgagcacgagactgtttgcagccgtgcgtaagctgtccatcatggtgta
196.91	aggttgacggcaaatttgataacagccgctataacggtatcctcaaccag
847.09	gtctttgaagctctgatgagtaacctgcgtaaagaggcgaaaatcaaaat
430.32	tgccttcttcgtcactggctttcgccggtactgctgctttactttgtgct
214.71	taaacgtcgagatgatatccacgaactttgatttgtgtttgcatagcgca
64.84	gttaacaggtcacttaataccgctgggcgacgatagttaatattgatatt
384.86	gccatcgcaatgaatagctggtccgggttaatcgcaggcgttaccataac
127.65	agctattcattgcgatggcgcgggaagccaggcttcggtaaattcaaacc
178.18	ccgctttcagggcattaaatcggttttcttcatcaggcattatttgcacg
526.56	cttccgctgccagtgtcgcctgtaggcgttctgccatggtatgaagttct
94.36	tctccgacttctaacgtttgtaataaaccggattgatgaataatggagat
186.16	cacgctaataaataattgatccagtgctggcagttgtaacagcatcaata
90.58	ggccgggcaaaaagcctggttgtagcggttcgagcgggcgatagtaggga
137.46	tttaactattcactattacttccgtatatatcaggtgatactcaatcacc
72.5	ttcgtatagctggatctgcaagcgtgtaagatcgtcgtgatcgccacaga
48.3	aataaaggcgctgcattgacggtgctgacccaacatttaggtttatcgtt
1928.81	acgatcgcgaaatgttagtcagcgtcggtagcggatttattatgggcaat
194.48	aaaccgcacagaataaattgtcgtgatttcacctttaaaataaaattaaa
313.81	aagagaaaaaaattctctgtggaagggctatgttagataaaattgaccgt
716.7	attgcaccctctctttgcaggcactggctgaagccgttaatctgacaacc
168.37	ctggtggattcactggtgatgggctgcgctgtgttgattatgatgtctac
94.36	ctgatgatttggccaatgctggcgctggcatggatgtttaacattgtgga
85.79	ccagcgtacatgacgatattttgcgtctaccgcaaggttacgatacagag
69.14	tcatgattgccacgctgggcgatatgtccgtgctgcatcacaataatttc
77.12	acgctaacaggcgcttgagagtcggccacagttggctaaaactacgcatc
148.45	agccctgcaaccactttcaacggcaggttatttttcgctaccatattgtc
112.0	cttatcgaccattgttgatgccgacaccattctggtgcttcatcgtgggc
93.08	ctgcacctgcggtggccgataaagccgacaatgcgtttatgatgatttgt
260.14	acggtgacatttgcactggtctgtattctctgggtggtttacggttactc
202.11	gcttctcagctgtgttgattttcgtggtggtatggctgacgctctcttac
138.29	atcggcgtggtagctggtctggcgggcttgtggggcgttaccatgctcaa
90.58	ccgatgccgtgcggctgtagagctaccggcaggaagttaagatcagaagc
419.82	agaccattgcacccatcggaccagtagcaaatttgcgttatactcaactc
643.43	tacgggctaattacaggcagaaatgcgtgatgtgtgccacacttgttgac
2160.46	tcttgcgcaatgcgacttcactcgggcgtttttccagattatgctgaaaa
95.74	ctttttccatcttttcttcctgaggtaatttttcagcataatctggaaaa
4109.94	ctggcacgcgatgggttgcaattagccggggcagcagtgataatgcgcct
104.03	cccggcacacgcgtcatctgccttggctgcttccttccggacctgacctg
718.03	ctgcctcccaccgtttcgtcaaaaaatcccaacatggctaaactttaacc
72.16	aaccactcttcttgtttactggtttcgattccctccgctaccattttcag
130.31	gatcttcagaatgtcgacatccagatcctgtaaataacttaaacttgaat
127.65	aaataacttaaacttgaataccccgtaccaaaatcatcaagataaatttc
51.28	cccggtgagcatatcgaaaataatggaatcatttacgatatcctgccctt
87.31	gttatcgtgtctggttaacatcgcataacgatttaggcattatccgttac
48.63	acgacataatgtgccgttcccatggcgaccatgtaacggataatgcctaa
786.71	acctccttatctccagccagcctttttccacaatcagatatactttccct
2630.79	tgtggtagatctgttacttcccctctactattcccacgttaaaatagggt
2641.43	tgtaatcggtttttcgcaactgttatgcaaaattgtggtagatctgttac
330.74	tctaccacaattttgcataacagttgcgaaaaaccgattacaatttttta
40.87	atcacgcaatcgaagttggcgaaaaaattattaccgagaaaaatgttata
18.83	ctcgcgatcgcctgcgcgctcgtcagcttattcaccgatacaatcattcc
549.85	gatgtaatgggaacgttctcttcactgacttttcgtcttactgtgttgcc
92.88	caccgcctcgccgaattgaccatgaataaactgtacgacaagatcccttc
67.1	agcgaataaatttccatactgaggaagggatcttgtcgtacagtttattc
2988.9	atctggatgacacctttatgttgttcagtagttatggtattaatatgcag
69.15	agtcgattacctgacttccgccatttctgaagatcctgcatattaatacc
2945.28	agcatattgcgaccttcgcacttaattacaaaattaagtataatgaagac
41.1	tattcgtcgatctgctcaatgagcttattgtcttcattatacttaatttt
81.12	atgatatcgcacagcttaagtttctctgtgaaaccctgtatcatgactgc
5277.65	tttcgtaataatgcgatgaaaacctgcaaagagtggcttatagttaagct
1449.3	gttcgagcaaactgcttttacctgctgcgggttagtgctagtatgaaaaa
89.16	gttaatttatattaagtagcgctaatagatttaataatccataatcattt
96.6	taacaatcagtattttttatgaattttatccgtggttaatactggttttc
24.15	ttaccttctttatccatcaagtctttggcgaattcgacgataaggatcgc
44.21	gcggcgctgtacgagagctggtcgattccgttctccgttatgctggtcgt
230.34	tgaagaaagtttatgtcatgtcagaagcgaaataccgtatgctgccggat
70.59	catccggcagcatacggtatttcgcttctgacatgacataaactttcttc
103.16	cccagcgcctgcgctttttcctggtcgatatcaatcttaaactgcggggt
104.03	ttgccgaactcttcagtagaggtcagacgcgtctgagcaataatagaggc
77.12	tgcgccaccggcagtttgaggatcgccagcccccctgccaacatgatgat
232.85	agcgcgtagggtgatagacccagtggtctgatcaacggtaacgtcagaga
468.12	taacgccagctgcttttgcaatctcgcccagcgaggtggatgataccccc
87.57	ctcgatgtggctctacgtcttttctcacagcagggggtatcatccacctc
518.32	tcttaatactgagagtggatcgccagggaattttgcctgatactcaagct
261.68	caacagccatttctccgacaaattcgcatttgtggaatataatctccatc
265.03	ttacgttgtgcctgttgcacaacagccatttctccgacaaattcgcattt
63.16	ggattacgaagcgtggggcacaggagatacatctccagtaagatggcaac
2044.55	acattttcgtcgttgctattctggttcactgcgtcgtgatattcttgcgg
205.89	ccagctggtttcgttacagacgcagcccgaacgcgtgcaaaatgcgatgt
124.99	gcgtctcgaacagtttgaagttaaccagcagcgtgatgcactcttccaga
64.34	agcgaactgctatggtcgttcagcaaaaaactggcgatattctggctggt
85.57	ttgcgctgttcggtgtcatgttctgggcaatttggtccgatttgatcacc
63.16	gcgatgacggtgttcggatcgctgggcgtctcttgggataaactccagtg
111.52	ctcggcgtggcctatggctccgatctggaaaaagtgcgtaaagtgttact
120.25	ctgcgtgaccgtagtcgtactgtcgatgagctgaaccgtactatcgatca
296.9	cgcgactacaaaggcgatgacccgacgccagcggtagggtaaaaacgaaa
397.9	cctaaggttgcgggcaaacgcaaaactgcctgatgcgctacgcttatcag
198.12	gagagaatatgtcactggaaaatgcccctgacgatgtcaaactggctgtc
52.01	tcacgataagacctcaatgaaaatgataattgttatgctaaagtagccac
482.05	cagcgtacccagcactaccgccagccagccaatgatgattaaaatgattc
399.07	gcacaacaatcgcagttgcaattattgcgtacagccagtacattctggcg
364.81	aatgccgggttttgggtagtcctgaatgcttttgatgctatttttgagat
105.88	aagtcgatgctgagagcgtaagctttcgggtcttccagtaagctggtgac
109.03	atcttgtgctgtccgtagcgtgggcagcacaagactggcgataattaatg
1121.99	gatgtgcattcagcctcgccgttctgacggggctgtgttagcattacccc
87.76	gctgtggcgcgacagcatatgcacttcgtcgatcagataaactttgaaac
30.19	cccaggtgccgccgcaaccgcaatcagcgccgcagcaggcaccgactgta
1151.71	taaaaggttcaacggttgaactgactatcgttgaagatgataatcccgcg
67.91	tttcatgtaggtctacctcaataatgccattttaaggttaaaaacaggat
2210.85	atcacctgctctcgcttgaaattattctcccttgtccccatctctcccac
74.46	agataagctcacgcaggaagatttctttattggaatagagagaatggatc
77.21	aagagcagcccgcacctggaactgctgcgtaagaaaggcatcgaagttct
119.37	tccccttaaaatgtgtcgaattttttgaaaaagcgataaacgataccacc
2212.93	gccccaggtgcctttcttgaggcaatcgcctgttggtggtatcgtttatc
101.55	actgccgtaatggtttcctgttggacggcttcccgcgtaccattccgcag
40.28	taacgtcgtctttgccttctactttcggcggattgaatttaacgtgataa
689.82	tggaaaaaatcctcggctaattcgaaagcgcgcacggacagtcccctcgc
66.48	gtagaacaggagaattgcggataaagcggcagcaccacaatatgatctac
71.8	tgtcccgcattggctttgccggtgattccgcaggtgccatgctggcgctc
218.11	aatcctccgcctgctggtggaaataacaacaagcagccacaatttcctct
232.95	atcagcaggcgggatcgcattttcatggcagtggttccttacaatgacgt
288.64	aactggctgcgtctcgcgcgctcccgtcagattgtgttaacattcgccgc
157.18	gtatcgatcaaacgctggtcgatattgaagcgaaagtggatgatgaattt
73.69	aacagaaaaacctgattacccatcagtttgcgggtggcaccattggtaac
86.69	tgagaaccagtgccgaggctccggcaatcacatcttccggaatgctttca
53.68	tgattttttccggcccgcccatgtacggcgcaatgtgcgaatatacacgc
268.03	caggtgaatttatgtttgctggagtttggtacgttgctacgatggtagct
168.37	cacctggttaacttattcatcgttagcgcaggtgtgtaaatatgctaacc
202.47	gcgctggcgttaggggttgcctttggtgcggtagagctgtttgatgtctc
868.91	caataattattcatgaacatcatcaatgaaattgtcataaactattacct
90.58	aatagctgctgatgctcgccatatagaaatatttcgagaaaatgaggatt
936.56	gcgttgagacttccttcagacgacgcatacaggtatgttagtctggtaat
936.56	attcggcgttgagacttccttcagacgacgcatacaggtatgttagtctg
50.53	gatgtaaagaatgatcttatttgtgattattaccagactaacatacctgt
90.58	agccagacattattatcgcggcgacccatatggggcattacgataatggt
108.24	aagtgacctgggaagacgggaaaagcgagcgcgtgctttacactcctgaa
96.21	tcggccatctcaactttcttggcacccagcgcttttgctacttttttaag
61.14	ttgtttttttcgagtaatttaactgcgggtgtcatggtaattttcctgcc
147.37	ttaaacaaaaaaacgaagcaagcatacgcctgatggcggtccaaaaaaaa
307832.17	gtcatcttgcctaagagtattggcaggatggtgagattgagcgacaatcg
307972.49	tcttgcctaagagtattggcaggatggtgagattgagcgacaatcgagtt
2022.93	agtctccaactccatttgcgccatccctcaccgcgcgctagcatgatatt
90.2	aatggagttggagacttgtttaatgtgtttgtatgattcagtatgttctt
141.18	atcgtaatagcgtcagtgcactgatcaataacaatcgtaaactcactact
91.96	tttatctacaacagtatcggtattccggtcgccgccggtattttgtggcc
91.37	atggaagcctcgacctgggtcgcctttgcttttggcggtattgtggcgat
1131.81	ttattgtggcaatggtcatgaagcgcaataaaaccgtataacatctctct
63.83	ctcatttttgtcgcgctggtcattgtcggcgcgggtgtcaaaatcgtacc
1382.2	tcgcaggaataagggggaactctctttcagtaatcaggtataatttgttt
442.25	attactgaaagagagttcccccttattcctgcgaaggataaactgttttt
78.17	tctccggcatgcggttgcagtgtaatcactttatccgcatgattaatttc
129.69	gcttgtcgaccattattgcctgctatttaacctatcgtaagttttataat
131.96	caatcagcgtttctgccagcagcaggccgatctccccgttctgattcgac
73.69	gaataaattgcccgttgtactgcgccgcgaggctttccagaattggggtt
93.94	gttcaagaacctgttgcaggttagattcgttaatgttgacaatattttct
465.34	aaatattgcaggggtgagttgaagcgcgcgcttaagcccccatgtcaaag
130.31	tgttgatcgcgcagccgacgaggtgatcgccctgaccgataattgtctgt
538.7	tttacctgtcaggatctccgttgctttatgagtcatgatttactaaaggc
855.49	ttaatgcaaatacgtctgcctgcaaactatggtcgccgttataatgaagc
620.44	aacggcgaccatagtttgcaggcagacgtatttgcattaacaatggttca
372.83	tggtctcgccacgtttgacaaccagctcaactccggtgaggatggagagt
90.58	tacggggcgggtggtggagcaactgaacccggcagggttaagctaccgct
74.3	tccctcatcctcactctgtgtgagttttccggtcaggtcataatgataac
56.75	tgaggaatcagggctgtactataaccgtcaccggtactacgatccgttgc
53.56	ataaccgtcaccggtactacgatccgttgcaggggcggtatattactcag
348.78	aagaaacgcagaatagatctctatgtaatgatatggaatactctggtatt
691.54	actaatggaaaatattttgcatctaaggcagaaactgataatttaagaaa
111.46	taaggagtcggggctgtactacaaccggaaccggtactacgatccgttgc
811.15	ctaaatttaatctcttcatatcttcataagtatcagataatatatcccat
96.6	ttgtaaagcctttatcgtttttttatgctctggattaatataatcactac
369.03	caccaacaaaaaaaaggtttacaccatccccttgccctggtatcttacca
1341.83	aatgatccagatacaaaaaaagtgtggtgtaaatatggtaagataccagg
177.81	atctggctgaagaactcagcaacgtatcaaaagcctgtaaaatcatgggc
117.42	ttgagcaaaccggctttgtgtttgatgacgggattggcagtatgaagcat
60.13	atactcctgccagccctgttcgtcgccgtacgcgtgggtaaaatcatgat
74.27	ctgctgcgcccgtggcggtcagcgctcacatattgtgcaaagctggttgc
99.26	cgcagttaaaaatcaagtttccttgcgcgttggcgcgtaaaatagcgcgc
214.71	ccacggcgacgatcagttatcgcattaaacttctggaagagaataccgga
98.83	tttccaaaactagatttagtccacaaattgaacagggttatcatgtaaaa
2517.82	ttccaacttttgtattgatgttgttctcttaaggttttagattgcctgtt
163.47	acgatttggcgctggttgagattcttgagcaagactgtacgcttatcagc
64.84	ccgacctacaagtgagcataaacaatgaacaattagtttatcttatgcaa
1105.62	ggaactctgttttgcgtgacgcctgcaaccgacttgcataagataaacta
1188.2	acgcctgcaaccgacttgcataagataaactaattgttcattgtttatgc
18316.77	ccttgctgaaggacctggaacaagcgcgtgaactgggctataccgtagat
59.44	gctcggtagagaaatacaccgaagggcgcaaaatcgttcatattgatatt
175.37	cgacgcaaattggtcgcgtgctgtgtccggatctcggtattgtctctgat
84.19	aaccaggaatatcaaaatggttaataggttcaatcagtaataaaatatct
79.78	gtgttgaaactgctcgccaggtaacggaagcatcggacatcatttttatt
92.88	ataattgggaacgttatgaaccgaacccatccataaggtaaaatagttaa
211.36	atgtgatggtcggcggcttttttattctcggcttgtctacctttagtatt
60.13	ccgaccactctccatgcccgccggaaatgaaagccggtaacatcatgaaa
3003.43	aagatgccgacttcgtcttcattcagccgaatagcagctatgttcttacc
31.87	ggaagccctgttcaatgtcgtaaatcacatcaccacgtaagatggttttc
36.9	accgtgccaggcgatggcctaatccgctaaaaccaatcaacatcgtcagc
74.46	ccgtgggaacgcatcgaataatttgttgaaaaaggattgataatgaagat
40.87	gcaacatcgtgacgcttgaagtctgcgggccgatgggcgaaaaagtgaat
78.17	tccttcctgaaaatcgcgcaaattctatatattgcagagatcatgtaggc
26.99	gttggattttgccacggtttataccgtggctttttttgtaacattgcctg
158.23	tcccggtgaaaaaaggcgattacatctttatgggcgcttattctttacag
159.16	ataacctcgacaataactggatcccggtgaaaaaaggcgattacatcttt
123.22	catgagtgccaacgttttgaccccttcggcaaggtcggtaatattggtgc
215.48	aaaccatgcaggcaccacgccgatgggttatcgtcgtgatacagtttacg
215.48	acggcgaatcaaaccatgcaggcaccacgccgatgggttatcgtcgtgat
114.35	attttcgccgcgacctgtccggcggcattgtcggcatgtaaaattgccga
33.55	gcgggcgattaacctgatgacggaaagcggcgaactgttaacgttgcatc
114.35	ttatccggcctaccgatccggtacccattgtaggcctgataagatgcgtc
43.61	attattgctgaccgtctgactcagaagcagcttttcgataagctccacct
533.97	cagccacgcaaccgttttccttgctctctttccgtgctattctctgtgcc
1541.81	tgtttgctgaagtggttgacggcatggacgtggtagacaaaatcaaaggt
173.9	aactgtttcaggtgctttatcgtcaaaagttttgatgacaatatcgccgt
1265.93	catacattgcgtgatgatccgatcgtgcggttatgctataacaccaccct
1116.05	aagattccgtttagacatgtgtgggtaattgagttgcgtataatacccat
252.56	tcacgcaatgtatgctgattcgcgcgggaaatatgggtattatacgcaac
17.11	ccggcgtgaataggcttaaattcctctttttggcgtgtcagagtattgaa
79.35	cggggaagtcggcatgtacgtgtgtggaatcaccgtttacgatctctgtc
92.26	ttttgacgtggttgcgcgctatctgcgtttcctcggctataaactgaagt
78.02	caaatcgctgggtaacttctttaccgtgcgcgatgtgctgaaatactacg
53.68	tctcttttcagacttttgccctctacgccccgttcatccatgctgatagc
477.48	tgaaactggaaggctggagcgaaagcggcgcgcaggcgaaaatcgcgatt
146.27	cggttgccacgctgattgaaaacacgctacaggcgtgcgttgaatatcat
41.38	tacctaaagaaaatgtcgccatgttactcatcctgtggatcatgatattc
662.68	aaggcgcaattgtgattgatgtcggcatcaaccgtctggaaaatggcaaa
95.74	gcttcactaaaaatctgcgtcatcacgtagaaaatgccgatctattgatc
2610.08	aatctgaaacgaaacctgacagcgcgccccgcttctgacaaaataggcgc
52.01	aaaagaattttcagcctggtaatttaccgcttcaggtctatatttgtgtt
476.39	aataaaaatgccgggttgaaataactttccgcatagcttaaaaaggaggg
192.43	ataaatgcatcaatttactgaaagctgtacctgatgccacaattaacttt
999.75	gcgttggatttcgtggtgtacggctttattcttctgataatatgtatcct
129.16	ccgccgtcaggtcaaatttgaaacgcccttcgcgttgtaaaattggcact
117.42	tacccttgatgatgttgcgtatcgtcgaatggaggggtacgaatatgatt
57.18	cgaaccaacgcgccttgcgtcggcacaacgctgctaatatttttttcaac
262.23	cactgaaccagtaattcaccagacaatggcgcaccacttaaataaacttg
126.32	ttttgcggtacttcaacccggccaccaaaactaatggtataaacaggtgt
120.27	aggtgtggcgaaagcggatgcgatatttatgatcaattataattaatatt
78.17	atcaacaggacgggttcggagataatcgatggttatgcgataatcatccg
3435.55	accagatcaaaagccattgactcagcaagggttgaccgtataattcacgc
33.44	ctcgtcgctgcatgtcgatttgttgccattccagatttatgatgttcgac
772.76	cacggcaagcctgcattgcggcgcttcagtctccgctgcatactgtccag
260.06	gccgcaatgcaggcttgccgtgttgtgaggtacccggatattatcgtgag
96.21	agcatattctttcctgttcaaactggagagaattgtactacagtttgaac
240.54	acaatgatgaaacaggtgagttgagttcaaactgtagtacaattctctcc
189.48	gttttcagaaggttttacacggttatggccatctgttggtacaattattt
58.95	atagtgattattatcttgataccataacatatgaagatttaggattaagt
60.13	acggtattgatgttataactctttgcgacaatacagtctataatattgac
66.87	gctttgtgtatattgtggcaaataattgggttgggggtacaattgtgatt
396.88	atctacaggaatcttttcagtttttagagcccatactttaaactggtaat
138.29	ttaaagtatgggctctaaaaactgaaaagattcctgtagattctaactcc
25.05	tacctcttgccagcatactctcaccctactttatctcataaactggtgtt
224.77	tgggagacgcatactttaactgttgataataatcaaataatattatttcc
192.43	tcgttaggagtgaatcatgttaatcatttacttttatcatatagtaaaca
50.32	atcgccgtctagcaagcgagggggtaagtttccaaagtatactggacgat
318.71	ttttactctctggaagcttttcttatctctcttggtgttatattaaaacg
100.65	tgtccttctcgttttactgaaagatttcataatcgttttaatataacacc
77.16	tcggatggcttcagctcaggtttacgcttacgacgatttggtactctgta
70.59	ctgaaaaagaacaacagcgatttgcacgatttattagtagattattatgt
1902.51	cgttgattacaaaatcaacctgcttgacaaaaatgacttcactaaggaag
84.19	tgtaatcaacgaaagtagacatatttttgttgaagtaataggttgcacct
47.87	ccatcaccgttaccttcagtgtagttatcgaaatcgctacgatcgttttt
56.0	tctggcaggacgtcagtccacgcaccgatgtcgtatgctacaccgtagtt
2700.31	cactgttaattttttcatcgtgagccctttttttgaactattattaaaaa
10174.65	caaaacttacatcttgaaataatcacattgattagatgaatatttatcgc
488.55	aaatatcatttagtggtttacgtacgtaaaaaattggttatgctgttaag
60.95	tcggagtcagtgaataactcaggtattgggttatcagctaatatcgagac
57.59	atggatttcataaccccacctcgcagacaaagcgggtgtaaattgaggga
332.13	gccgttgctgctgctattggtggcggagcaattgctatagcatcagtgtt
916.65	tcgccctggtttattttgcgaagaagcgtcgatgttctaaaattgccagc
264.59	ttatcacggtaatgattgaccgcccatgacaggctgacgatgatgcagat
253.07	atgcagctaaaatttgtggcggcgcagaaaatgttgttaaaacagaaacc
761.55	ctggtctgacctctttgtgttttgttgatgatttatgtcaaatattagga
85.45	ccaacgtgctcaaaccttcatacagaaagatttgaagtaatattttaacc
182.04	gtgtaaaaaatatgcttaatagcaccatttctatgagttaccctgatgtt
198.44	aagcattcagggcaattgaggcagcgttggtgaagcacgataataatatg
446.2	aacatcccgcgttcttccctccgaacaggacgatattgtaaattcactta
196.91	gatgactcatcactgttgaaaacagccacgaagccagctggaataagggt
10.15	cagcacgtcttaagcaagaacatgctgcggttggatgctatttttttcct
175.39	ttttcaaacacaaaagattccgaagaaggcttaacacatatactctcaga
33.55	tgtgcacaatagcttcggtcaaaaactgatgcgcatttacaatcagaaag
302.79	acatggtgaaattaataaaaaaacacagatgatggggctagaatttacac
102.23	gcagcatttaaccccttgtaattcattgccataattgatttaattcacaa
134.19	ccccatcatctgtgtttttttattaatttcaccatgttatagttttattt
85.45	tgcgatttccagatctacagcatcctgcagtggcgcaatatactcactga
132.29	aacacaccgaaaaaactcacaattaataacctatgatatacatactgttt
132.29	aacaaataacacaccgaaaaaactcacaattaataacctatgatatacat
267.6	atttaatcttaaatgaaatttattaaaatttgcaaactataattttgtgt
267.6	gaaatttattaaaatttgcaaactataattttgtgtataaaaatataaat
156.35	attaatggttccagaatatcacatcaaaaaaaacgctgtataatattata
63.16	tctatacctgctccatttttgctgtagtctgaagtgttattattgtgatc
26.59	gtagccgattgctctttctccattcgggaaggagccgatatcatctctga
1378.28	aacagtggagcaatatgtaattgactcattaagttagatataaaaaatac
84.21	gagtcaattacatattgctccactgtttatattttgtttagtattgaatg
81.08	aagcataaaaaaaccacacagtaaaaccgaaatatgaaacaataacagat
81.08	acaaaagcataaaaaaaccacacagtaaaaccgaaatatgaaacaataac
7534.16	cgcagagatggcgcggtaagttgttgacttaaaatgtcgttctaggaact
133.75	gtaacgcatacgacactctgtgacaatctggctatagctggtattttcgt
974.17	agccgcgaccagggctttacacaggttaagttcttatttaaaaacaacag
70.74	cgcactcctcagatatcagaaactccgctcaaaggatctatgcttcctgc
115.17	cgacctggcttacctctttcgctctcatcagaattccatcaagattaatt
85.1	cctgaactggcgcagcgaagccgcccgtcagcctttgctaacatggttaa
47.87	atcccacaaggcgtaaccaagcgctgcctgggtgttgctattattcggtt
159.16	gaacaacgacaaccgagcgcctggcaacatcgtgcggtagcctatcaggc
310.95	gcagtcacgcgaagctgccgatttattgctgcaacgctatcctttccagg
60.13	gccaacaacatactggcggttgtcggcaaactgtaccgtataattcgcca
159.75	gcaatctacctgaaacaatggtcccaggcagatacgctatacaatgaagc
82.44	attgtatagcgtatctgcctgggaccattgtttcaggtagattgcccgtt
26.53	cacagaacaggttgcgcaactggagtccgaaaatgaaggagaataacctt
85.48	ttgagtaatagtgattgcatcgaaacttgtaattcgcgttgaattgtcag
238.19	atgcacgccgacgcggtcacgatccgcgggcaatgttgtacaatgcggtt
516.65	ttcagcggcagcgcatggttaatgaccctgctgtggctaaactttggttt
106.11	ccgttcgaacgcgaatggacgcacttcaccagcatgacttacattgatga
67.79	cgctcgaccagatagttgaacagacgcaattccatcggtgaaatcacatc
48.65	ccgctgatgaacatgatgaccgctaacgttatcgcgattacttttaagcc
82.53	ttaatggtaaaaagctgtcacaattcataaaaaaccttaatatacgccac
106.5	ataacttgcaccaggtgatcgaccgtctgacagcgcactacaattgtctc
77.26	aagtcggcaaagtgttcgattttttcgaggcgttagcggaagatcgcggc
36.9	aaattggactggcgggtaaagacatcctcaatacgctcgatcatatggtt
280.12	ctgcggatcggcgcgtgacctttatgtaccgccaacagtacgataaagac
44.73	atcgattttcatcttcattacataaatgatttgatgaataaacttattat
355.47	acgataaagacgatcaggatgctgattaccgatgcggtcataataagttt
160.63	atcctcgatattatgctgccggacgtgaacggctgggatatcgtgcgcat
70.59	acgggctgaatggctaccatctggcgatgaccggtgattatgatctgata
215.41	tttgccaataagcgattgccatctgatcccgctactctagaattgcccgg
215.41	tgtcattttgccaataagcgattgccatctgatcccgctactctagaatt
173.9	gctgattgaaatagctttgcgcgacattagaaaccagcagaatatgcacc
233.16	gcgggattgtcgtcgcaaatcttattgcagcgcccggatattatggaagc
83.59	ttttgggtataaaattccacatcccgctgctggcgttaaataatgacgat
47.31	tttctttgtataccgcacttggtggcggttgacagcaatatactcgtcat
552.44	agtgcttttttcatttattctctcctggagttaaaagtcatactctaaat
557.47	acagactgaacattgcgacttgcagtgcttttttcatttattctctcctg
36.34	gcggaaccgcctgcagaaaaaacgtcgaccgcagaacgtaaaatcttatt
611.7	cggcgatttacctggtttatcgaaccgcgtattgggatacattgggtcgt
36.34	gcctgcagaaaaaacgtcgaccgcagaacgtaaaatcttattctggtacg
237.77	ttgtcgataaacccggcagcgcgagcctgcacaatggcatactgatactc
53.19	ttttcaacgatttgtggtgcctgaccgggatagctggttttaataataac
266.99	agtcgtcgagcgtttgcagatagccgctggcgcgcaccatatattccgct
144.42	gtggcgattatttcgttgccgctggggttgtgtattgcttttattgtcat
117.9	attgcttttattgtcatgcacttccagggactgaatgccaatattatgtc
138.53	cacgaagataatcatcaacgtcatcggcaccatgagtttaagcttatggt
96.6	gggcagttcgagctactggagcgcgccaaccataagcttaaactcatggt
82.44	gcacctttgctgtcgctgtttattatcccggcggcgtataagctgatgtg
50.77	cgtgtggattgtgtcttgcgacgatgggcactaaatgttaaaaggtgccc
186.19	agaccagtaccaattgcgccacccaacgcaatcagttgaatatgacggtt
300.64	cggatgttccaacgtggatttgggctgccgccttctttattatcatcaac
57.03	caaacagcatgcggctgttagagtaaaccccgctgttatacactgacagc
99.02	gatattcgctctctggcgggtgcatttaagcagtaattaaaaaaaccgct
180.27	ccgtggtgtggctggaatatgaaagcattcaggctgatatattcgatcac
92.88	cgcagaccaaactcttcgacaatcgcaaatatgtgatcgaatatatcagc
103.72	cgagcggtaaaccgttatcacctggagccagttggcgtaccattaaggtc
50.53	catctcagttaccgctgaaagggatatttcaggggattaaactgatcggc
90.2	aataccgcctgaatattgacgataatcccctgcagggtaaaagctaaacg
187.0	gagatcgatcacaccacctcgatggtgatgattttcggtattatttttct
357.9	ctcagattctcctgatttgcataaccctgtttcagccgtcatcataggct
296.48	gcgcatttttctcgcttaccatttctcgttgaaccttgtaatctgctggc
441.8	ctggcggattaaacgtcgattatcgccgtacttcgcggcatactttgctt
2200.9	ccggtgactaagccgggaattgccttacagaagaatatccctgacaatgg
159.16	accttgcgattgctggaaaaaatcgccccttccgcacataaaattggtgc
35.37	ttgcctcctcacgaccgaatattttttccgcctttcctgataatggcccg
37253.11	tcagcatgtttatattgcctccatgcgaagaagggactaccatccaaatt
1167.18	tcggagactcgctgtgtgagtttacggtgaaggaacgtaatattgagttt
80.52	tgtctgtcaattctcttgcggtttgtacagaaaaaatttcttctatatca
198.44	gcgcatcaggcagttttgcgtttgtcatcagtctcgaatatggtcgatat
50.34	ccggcctacaaaaatcttgccaattcaatatattgcaggaccatgtaggc
165.43	gtacgtggtatatgagcgtaaacacccacttctgatgctaacgtcagatt
53.19	ccgacaatactgtgatgatcgaaacgcagccccggcgttacgatggtgct
36.08	gcccgtattcaaaagcagaaattttctcgctgtttgccgaaaacaacatg
26.01	ggagcgttttacatattgcgcaatgcgcaggggcaattcagtctgtggcc
204.65	catcacgctgccaggcttcgctttcgcggtattgctggtactcttccact
40.87	ctaccgcgctcggtctttttgaccctggcactccatgcgatagttgaagc
178.18	gggcagacggctatcgtcaaccgcctgctttggatgcaaaatcattatcc
146.27	atgccgcgaatggcaacagttaactggcgcgccgttgcataatctatatg
93.08	ttaacaaaagcacatgtcaacgatgtgaattttacgccgtttaaatatca
42.55	accatcaggtatttctacagtcagattttccgcaacggtatatttgccat
131.89	ttcattacaatgccttgccatcaaatattttaaatacctattcttaggct
182.74	agcgtcaccgaaagccccacctgccaggtggaatgtgtcatcatctggat
236.75	ggtcaacatggtgatcgccccggcctgcattaagttttcacgccctacca
2327.0	cagcccgtagttccaggctacgccaccggtcgccagcaataaaccgccaa
52.01	aaatcaaattaccgccgcagccggtcactgccattgtctatactgccgct
75.6	ggtagagcggggcgagtctcacaaatcagcttcctgttattaataaggtt
193.19	tctgcaactcggggttgcatctggttgtggttacaatgaaaatgagaagc
218.07	caccggcgcaacgcccagtttcagcagcgcgaaaaaggtaatatacaatt
69.26	ctactctcccgcgaggtgaaataatggatttcagcggtaaaaatgtctgg
51.58	cgaaagttacaggttttgatcaagcgttcactcaggagcaatatcccttt
208.76	agcgttgagccgccatcgaccacaatatcctgtagggtaatatggctggc
50.53	cgggtatacacaattcccagatgcgccaccattgtgttatcgctggtggc
49.2	tcatcgcccagacgggtatacacaattcccagatgcgccaccattgtgtt
256.43	aacgccatttaacgctcgacgaactgaacgccaccagcgataacacaatg
252.56	gagattgcaggaaaactcggttaacggagtgatcgagttaacattgttaa
13620.32	acatggttgctgtgttgttaaattgtacaaagatgttatagaaacaaaat
357.88	ggccaaccgccggggtgattgcgctggtggcctgctttatgatcatggtc
809.9	accaaatttgtcgatggcactggcccggtatggaccggtaacctgttccc
73.69	tccctgccggagccagcaccgccatcgggctgttcatggcaaaatacacg
547.62	ttccaggcaatgatcgacagcggcaatattccgtcgcagtatactgagtc
6387.07	atgtcgaggagatcgtggcgcaggcaaaaggcgcacactaaagtcagagt
76.63	ccagctccgccagtgtagtcggcagatgaaaacgctgatacgctccagtt
198.53	aacagttaacgcaatcattttgcgatgtggtggatgctattattgctggt
226.05	ccgccacctgcgccgcctggacaccgctctccgtctggtataatgatgcc
95.91	tgacgaagttgcgtgttgaaggcactataacacgatgctagtatttggca
31.03	atcgcctggtgttgctgcgccagcgcgctcatctgggtgaaaatagtggt
35.29	atcttgcgttaccggacttttatcgccagaagcgcgatattctggtgaat
91.75	aaatgaaagccggctggagattttaccgtgtgaaggtacatactttttgc
117.42	atcgtccgtgaacttagccagttgggatgggacgataataaaattggcaa
527.56	aatgaaaaataaaacactctgctttacagtgtttactttataattaacag
81.73	cctgctgatttagatattaattgggtgaactcttctgccataatttgttc
107.36	ctacggcaagattcctctgtcgagattgagtgccatgatatcctcatgtc
1167.49	ctcgacagaggaatcttgccgtaggcagcggatcagcatactattattag
348.9	aaagcatgaattgctcgctctgccctaagtggctgtgctattttagaaaa
40.87	gattatgtttttttgcttaactcaggattaagtttttctaaaatagcaca
114.56	atttgctctgtacttacgtttgcaggcacgtttagcttaagcttgccacc
101.24	agaatctacccacgggcgcgcctgctgccagaactgtttacaatatgggc
212.47	ttactcgacttttgcactgactgaaaaggacaaattaatgttaaaaaaga
1481.78	ttaatttgtccttttcagtcagtgcaaaagtcgagtaaaaggcataacct
1482.9	tgtccttttcagtcagtgcaaaagtcgagtaaaaggcataacctatcact
82.58	tacaacaccctcataaacaaagggcaatcacctgatctaagctcttacct
971.03	cttagatcaggtgattgccctttgtttatgagggtgttgtaatccatgtc
56.93	cctttccaggtgaccgtgtaatctgaactaccctttggtatcttcagtgc
63.65	aactttgtgaactttgcaccgccagcggcgataaaaagtaaaatggcccc
8951.93	ttgtcttacgaaggttgtaaggtaaaacttatcgatttgataatggaaac
120.27	ttttaaaaggtttaattttggtgttaatcaaggacatctatacttcctcc
52.01	catatttgattttagcgatggtttcagagctgctgtgccatgctttgtgg
3004.53	cccacaaagcatggcacagcagctctgaaaccatcgctaaaatcaaatat
58.36	acgccaacgccgctatggcgtgaaagacgaaggaaatttagattttacca
114.35	ttggtcagggccgcatgacgttgactgaaatcgttgccaaaattgatact
2717.74	gccaaagcctctctgagtgcttttgactacctgattcgcaccaaaactgc
58.13	gctttgtcgctcaattccatttcaaatacatcaactggcataatgattgt
1359.7	taaggaaaaagaaccagacaaatatcagggataaatattataatcatggc
112.25	ttctccctgttaatcatgaacaaatcattcgccatgattataatatttat
238.74	aaaatgttcccgatccgggcgttgaacaggcagatgatattattctgcgt
85.48	actgttttttctgtcgattgcaacaatatgccgcctgcgaaaataccaat
253.48	taaaaaacagataccagctccagcggcattgtttggttatagtcacctgt
132.97	ttcctgtttggcgacgcctttgataaagggttgtcgtttaaaatgggaca
111.83	ttgtgggaataaccatggcagaagcattttacatcctgataggatttctg
87.44	cgataatcgccgccataatcagaaatcctatcaggatgtaaaatgcttct
42.72	cagcaatttttcctggttctcactgttcacttttgctgcaaaattattcc
84.19	agcaccgacgacatggagtaaaaatgtccagaccaactatcatcattaac
634.26	caaaacacgctaattcgtcttccataaaccaaggcgattaagatttatac
29.72	gattaataacccgctttatcaatcacaaaggttttgccacagttacctgg
80.22	gtaaccctgcgtatttgactgaaattcagatctcgatcaaagctgacgcc
58.95	ctttgccaaaagctggggaaaagagaacgtgaaagcagttaagctaacgt
543.48	gtgcctgctttggttttgatccggacgcatacttcggtacgatggtacgc
87.31	tttccggcttcgctctctttaatttcttgattcaggcgtaccatcgtacc
64.84	ctggcatgacttcacttagtttagcggccgtttccagtgataatccggtt
3647.29	cccgccaggtaagcccacctggcgggcttttttatgatttaatagatagt
96.6	aatggaacaactgtgtatcctgctggtgctgtctatcggtatcatgggct
96.6	ggtaaaggtattccgggcgtaccaatggaacaactgtgtatcctgctggt
147.37	ggcctgactcgttctggttttattgactggttcgccggtaccatgagtac
70.74	acggtttttccggtcattaaaaacctgccgccgttgtttaaatcattccc
65.02	ctccgaaaattaatatttccaaatttatcaagtgcttaaataattaaatc
61.3	tccaaatttatcaagtgcttaaataattaaatctgtgctaaaaaccaggt
380.29	ctgttggtacaaccgttgacctgccgtcagttgtgaattattggtacgca
120.1	tgcgcctgggccgattaaagacagcgaggtcacacgccgaatttttaatc
274.11	gatgtgggcggcttcttgcagaaatccggcttcgttgttagcgtcggaat
486.45	accgcactggcggaacagcgcctcgtattcggttttggtataaataaaca
76.63	ggctggcgaccatcgctaacaaattacaaagagataccgattttgattat
529.42	gatccgcctttaccatcctaatccggagaaaattggttatcctatgcagt
65.02	aagtcatcggcgtggtgtcgattggctacctggtgagtaaaatcgatagc
92.26	acgtcgccgggataatgcgcctgcaccagttcatgcagtaaattaatccc
60.13	tcttgctcgataactatcttcctgacggtagagggattaatttactgcat
561.0	cgcacctcggtaccggtgcttgttggtttggtgattgttatcgttgctac
30.19	gtacggccaaggtttgacgcctgcagcatcgggatagtcaaatacgccgg
179.79	cgttttatgcgtttgttgagatgatcccgaaactggcgcactcttccggc
117.03	ctgcaattatcggcatggcgatcgcccacttcttctggcaacgttatctg
107.74	ggatttgccgcttacatgacccatatcggcgcgaatgatatggtggtcaa
838.71	tcaacaggctacagcgccacggatatcgttgaatacgttaaaatattact
1898.85	tcttgattttaatcagcattcatcgccaatttattgggcatattttttcc
154.32	tttagagaaaatattgcacaaacctggcaacagcctgaacattatgattt
12395.89	gtaacatcaaaaataacgcgacttttatcactttttagtaaagttacact
12584.53	tagtaaagttacactggacaaagcgtaccacaattggtgtactggtaacc
48.11	caaagcggccctcttgtaacaaaaacaccacttctgccgaaaatgttgag
613.19	tcgccacgcttcccgtaccaccgccaataaaaactgctaaaagaagttgt
616.75	aaactgctaaaagaagttgtaacactgcaaaatcctgctatttgatttgt
453.46	cagagtcgtaaaattcgccaacgacgattattcggcgttacacttatcac
453.46	cctgcggcaaccagcattgccacctcctgtcagagtcgtaaaattcgcca
55.85	tgaaggaacatgaatcgtcagaattgtcgtcatcatgttacgtttacttt
148.93	acgattcatgttccttcaacgccggggcgcgcatggaatatgctggtggc
774.97	gcccgtcttaaacaaccgtcgctttgcgccgccgcaattattatgatgtt
93.94	gcttcaaaaagcgggttttttatcagacagatgtaagtaattattacagg
127.48	cgtacctgacggtaaatacgcggtacgttttccaggttatggttgaacac
71.93	ttgtgatggaacgcggtgttaaataccgcgatgccgataagatggccctt
3187.09	gcgaccgctttggctgctttcaggtccgtttcaatgatatactgccagtc
77.65	ctggctgtaacaatactttttcaaaatgcattacggataacatctattac
412.64	gctaacatgtcactgttggcaaccagtgcagcgattgtcaaaatgttgta
201.29	ctccaattttattcatggaaaaataatatttaaaaaattacaataatctt
167.74	atatctgctaatgctttacatctccttcgcgtttgtatattttctttatc
239.34	aggctatgcatgaattcaccgatacccgcgatgatagtacccttgatgaa
178.33	ccggctcctggtcgggtaactcccctctcctcgctgtgatatacttttcc
106.38	gaaccatgcggacaatatcgattttgcccagttcttcatacagtgtttca
1804.02	gttaaaaattaaacacttgaaagtgtaatttccgtccccatatactaagc
244.64	taccgaatgaatactcgatctataaagaaaaagaatttacgtttaacggt
222.91	tcacgcggaaagtcagatgcctgccggtagtgcatttgctatagtagggc
186.41	gaactacgacatccgtgatggaattaaaaaagtgccctactatagcaaat
660.55	taccttgcagcaacgtttgcaaaccgaagcccaattacagtcatttatta
81.73	atttcaactatagggccgttacataccgcaggctgcggtacacttaccgt
2095.59	tgctgatattattcgtttatgtcttcgtaaatattggtatggtaagcggt
97.27	cagacccactcggcgcgggctatcacattattcagtctaaaattgctatt
50.32	tggtttacagcgccctggttatctggagcgccagcggtcaggatattggc
188.64	tatgtgtcgaaaatcaacgataaagacgtcgaacgcctgaataatgacgg
364.09	tttacaaaaatggcgatgcaatctgcggcgcggggtgggatgatagccca
237.77	gcgattaacagactcagtacaccctgatggctgacgactaaaatattctg
92.88	gtggggattgcatgctgccagtcattgcaccacgcgctatagttttcggc
234.44	ctttacaggctctgtttggcggcacctttgatccggtgcactatggtcat
162.22	gccaaacagagcctgtaaagatttcatatcaaccgtcgataaatacgtcc
417.52	tgatgctttgttgatgggaaaaagtaagcgcgcattgcatattcttcagc
245.82	cttagaactggatgacgcggcaaatcaggtgctctgctactgttatgaag
81.05	atcccaacactgactggaatgcgatcttttcgttatgccaggctatgagt
45.21	acggtcgtacatctcttttacgatcatgtcttgttcgttatctttcgcta
40.87	gatcaacacggtcgcattaaccgtcatgatcatctgatactctgctgttt
207.94	gatattttgctaccagatgttcctggccagcacgttcgcgaacctgttct
233.43	acgctggtcgtggtgcaggttaacggtaaagtccgtgccaaaatcaccgt
22.29	gccgcaattgcggtgttgaaggtctgacgacggccgatatcatcggtcac
188.73	aaaacggcgaacgtaactgggtttccccggttgatgctatcgttgaacgt
37.15	ttttatacagctcggtgaagaatttctgttcccaacggtagtattccggc
303.54	ctggctgccatgcaagagcaataccgcccggaagagatagaatccaaagt
89.69	ttcgcgcactcgacgttgaaatgatgcccggattattcatacattaattt
515.79	cttgttcatcgtttcatctcccgggtcgttaactgactataataatagac
13893.47	tgtgggcgtattagcaaagcaaggaacaaagaacgtctattattatagtc
215.79	cgggctgggaaatctggtctgcgagaaatgtcacttccatctcccgatct
60.72	cgctgaatgcaatgacgccactgcctggtataacctggccattatgtatc
47.87	cgctcaggggagcgtcggcgcttacgtcaacatcggttatatgtataaac
59.44	gcttgcttatagtcctggtccaccccttcgccagcgttataatcccatgc
105.88	cttgctcattatctttatgacggcttttatcctcggtatacttttgccct
58.71	ccgaccaaaggtataaccggcaaagtattgccgccagttactataataac
88.42	catggcgggaaactgaacctgataatgaagatgcgccttattatgaatac
68.53	gactactggcgcgagtatccctccacccaggcggatgctttaatgttgca
92.88	cctgcactaattgtttggcaactagatataatggccataaggtatgttct
92.88	taggttggcaggcctgcactaattgtttggcaactagatataatggccat
171.1	atatactttaggtttgatctacagaaatggctcaggtattaatgttaacc
43.61	gcatgagcatacccttgttcagctgcttccttataccagagaattgcttt
122.6	ctgttccgctgattgctcataccagtatctcgcctgtgtataatccagtg
48.11	tgcttcgattttctttttattttgaaagcgtcaagtttatactcatcaat
47.87	tcccgctgccagctcttcgaacatacgactcccggcgctatcgtatttgt
132.29	gccagcgtaattgatcgacatcctccatgttccaggtatttaattgctga
84.19	ttacgctggccgctgtgtgcaatcgccatagaagcgcgatatctttcatt
103.16	tgttgagtattacttcgcgctggaacgttgctgccgttaccatcctgact
254.65	gcattatcaaaatcagtttaacggtgctggtgataggttatgctctcggc
44.21	ggggcttatcagtcgattgatattcgctttagttatgatatcaacgggtt
42.55	gaaacttattcaaccatgcacccggaacaggattcaattacggttaacgt
300.51	gacgttaaccgtaattgaatcctgttccgggtgcatggttgaataagttt
117.9	tcgccgtgcgtctgtttggcaaattaccgtatcaaagttacgatccgagc
63.74	gagtgaactggcagccttgtacgcctgtgtggaagcggcaaaatgtagca
144.32	ggatgcgaagtacgccgtgatacagccggttttccgactaaaatatgatt
48.3	tcattgattaagatcaccacgcgttacctgggtggtcttaatctgtttat
486.45	cacaggggaaatatacccagggtatgacggttgttgattattattatctg
51.47	ctgatggcgaaaacgctgcgtgaaagtgcggaacctgtcaccattgtgtc
282.63	ccaagataggtggtgttgccgaacggggcttgttgtaaaaaaatacccca
541.2	ggtagcagttaacgctgctaccctcttttttctggagtagatttatgtct
1496.45	aaaacagcaatatctttacatttagccaaactaaatgttacctaaggaag
1109.35	aaacaaacaataaaacagcaatatctttacatttagccaaactaaatgtt
2166.82	tttgcgagatgcgccgcaccattccgaagcaaaattcttaaaatgcactc
92.22	tgtcggcaaatggtattgagcttactgcggctatttgctacgagatcatt
109.05	tcagcatcgcgacctttggcggaatgcctggcccggttaacatcttcctg
469.04	ggttaccagttcaaagtggcgatggccgacagtcggcgtattattcaggt
22.6	tggctgagtaacagggagaaaaatcccttcttgttgcttatcgtgtcact
87.79	aattgtcgtcgctcatggcgtcgtatgggttctcatgttagttaatcaaa
251.3	cgaaacagagattatgcttgctctgggctatgaggatccgtacattgccg
583.59	tctttattgcaatgcttgcgcctttttcctgtggcgtgaataatttcctt
583.59	gccgttccggtgggccttgttttttctctctttatccccatctttattgc
70.74	aaggcccaccggaacggcaggcctgagaattacggctgataataacccac
180.19	tagaaattaccgacgtctacccgaactctctgcgcggtaaagtggtgcgt
117.9	gaaaataaccgcgtggtcaacttcgaaggcacgccggatatgatcggtaa
55.85	ctgatctgaatatctggacgcgccgcacgcagtttacggatgatcgcttt
43.88	gcagatgcaggaagctcaccagctccggcgtgtcgcgatacacttcgatg
60.42	aagggccgaccgcgtttgtctccatcatggaaggctgcaataaatattgc
73.69	ggcaccacgcagtaggtgcaatatttattgcagccttccatgatggagac
21.05	ttcgatgaatcgtactcgttcatctgacagccccaggttttaatatggag
124.15	tgataacgctcatactggtcacaacggcagcaaagcattacactatgcgc
1365.43	agtatgagcgttatcagcccttaggggtaaaaatcctgtaaacttaaagc
277.06	gacgggaaatgcttcgcgatttccgcctggagctgtgccatattcatatt
126.74	gctggcgtgttgaaacgtcaggcgctgaaatatgcgttagggttgtagcc
239164.33	cgtaccccagccaatttattcaagacgcttaccttgtaagtgcacccagt
242006.66	ccaaattctgaatgtatcgaatatgttcggcaaattcaaaaccaatttgt
216.3	ccaacaaattggttttgaatttgccgaacatattcgatacattcagaatt
2384.04	cgtagctcagttggttagagcacatcactcataatgatggggtcacaggt
94127.51	ccaggtaccccagccatcttcttcgagtaagcggttcaccgcccggttat
89683.62	cgagttcaagtctcgcctcccgcaccattcaccagaaagcgttgtacgga
82.72	gaacctaaatctggtgcgtctaccaatttcgccactcccgcaaaaaaaga
10523.83	ccttgaaaaagaggttgacgctgcaaggctctatacgcataatgcgcccc
206.46	aagaatggctgtagggtgggaaaaaacacaaagtaaacaataattgacga
747.66	tttgccacatcactgtttgacaactcatcactgtaggccagtatttcata
111.83	cggaatttaacaatagtggtgggaaattaatctatgaaatactggcctac
255.21	atgcgtattaacccacaggataaaatgtgcggtaacggcaaaatggaaaa
93.94	atgtatttaatgtcgcgtaagatcaaggcgatgggcattaaaatggtgct
380.08	caccgccaaatcgcttgcgcacagtgctgctttgcggcatttttttaaac
67.1	ttatgcatcatgtcccagttgtaggaacgcgtttcgccaacaatcacgaa
1229.73	gtattttgctccagcatttgctggaaaattaatgtgcttttatagtggcg
101.24	tgccaacgctgccattgaacaacgggtgttgaatctgttaaagcagggct
1543.23	agccagcttgcccccgccagcgtaaccaaaattacgcgtcagcttatcga
258.32	cgagatcaacattacctatctgagcttgtccgcctggtgtcatactttct
873.84	tgccaacattgaacagttcatttttgcgggtaaaacaatatactaccgta
873.84	agcaggtgccaacattgaacagttcatttttgcgggtaaaacaatatact
124.13	gcttaacgtaccgttctcatccacacaaagtccgttacggtagtatattg
107.58	ggcgggcgcgatcctcgacgaagctgacatttattgcggtattattgctg
37.15	cgttaggtctgcatctggaaggtccgtggctgaatctggtaaaaaaaggc
94.81	atcaggtgccaaaatatgccctgactgtcggtgttggtacactgctggat
93.08	aaactctcgtttctttgataacgatgttaatcaggtgccaaaatatgccc
52.01	aaattcatctgtttatgggcggtgtaggtaacgacggtcatattgcattt
77.12	aaacagatgaatttttccgtaagaacggattttttcttcatactggcggc
642.37	tccggggcgttgccgttgagaaggttgatgttttctgctggaatatcaac
190.42	ctaatccgccaacggcttacattttacttattgaggtgaataatgagact
28.6	agtcagggggatcagtctcattattcacctcaataagtaaaatgtaagcc
813.77	tcactcccttttactggctaaaccagaaaacttattttatcattcaaaaa
996.39	gacacgcgtttaatttgcgatacgaattaaattttcacacactctgtagc
53.87	ggagctgtaacgccctaccgagtcgctggaaaaaacctaaaatattcatc
178.18	gttgcgtttattgcccaggcgggcggtgcgatttttgataacctcgcatt
73.69	ccatcaacccagaaattaacatgggtgtactggcgggtatcattaccggt
55.85	gcgagtggatcgtttctgcgggcgcgctgggttccggtatctttggtttc
85.48	ccagccagaacgtctggatgctgctggtgatgggcgttatcttcttcgct
53.05	ctgcgccttacagtggctgactctgcccgcgttaacgatacgatgtgtaa
56.0	agacgtttaaagcctttaccttccagcgctacggtgtcgatacccatatg
414.92	gacgatttcagtggcttgatcattaaagctcagggccatattgtggcggg
1411.78	aaaaaactaacagttgtcagcctgtcccgcttataagatcatacgccgtt
289.79	agaagatatcgagtatgttgagtcgatcaaaaacgacgtagagtggttag
43.61	gacatcacggtgtattccagattcaggcgcgagaactcatactggcgcgg
40.87	cgcgtatgccgaccatttccggtctgcgtcgtcgtggttacactgcggct
231.48	agatgaaagcggttacattttatttaattatgttttgttattttaaattt
85.48	aacatgagcaaccgcacatattttgatgatttttgttacaaggcttaagt
7920.81	ggttacagaaagagattgataattcgcgtcgcgaaaaatagtctgttcct
106.38	gttaaccaccagctaccagttctacggtacccgagataaagttgacgatc
96.21	cctgatcatttccggtttgcgttgcacgcagacactgctgataatccagt
49.23	agctctcacttatttgttattactgcgtatttcctgccagactttatcac
479.07	caaaccggaaatgatcaggcggtgaaagccgattgtgataaagtctggca
2516.43	ccagggacttgtggttttcatttaggcgtggcaattctataatgatacgc
2516.43	tatttgccagggacttgtggttttcatttaggcgtggcaattctataatg
3710.26	taattgctacaaatttgtaacttttgctgttgtacctgtacaatgtcccg
673.5	aacggcaaggccacttgaacaccgggacattgtacaggtacaacagcaaa
2508.26	gcggtgcaaccatcgttggtcactggccaactgcgggctatcatttcgaa
1052.23	acgtctttaccaagctgtttttgaatcatttttgcgatattttcggtatt
492.26	tgctcgtttgctgattccgcaagactgcctgttctgctatgattgccttt
250.78	cgcgcgtgggcgttggcgtgactcatcgcgctgatgtattatggcgcgct
234.06	gcacgggcgcatgtgattgcaggcgcgggtcactgggtccatgctgaaaa
139.79	gtaatgaattacccggcgatggcgcaggatcttgttgatactctggatgc
311.59	gcctcgacaaccttggcgtactggctcgcgatctggtaaacgatcacaat
234.06	tcggtgaaagaccgtggttacgcatatcaacctggatgatattgtgatcg
191.82	aataaaccttatttgttgcagccctgtggcacaatggtcaacataatacc
191.82	aaactcggaataaaccttatttgttgcagccctgtggcacaatggtcaac
1518.59	caatttcatggcaaagttctttttttcgcgttgtcgggttagggtattat
1520.45	atggcaaagttctttttttcgcgttgtcgggttagggtattatgttgacc
930.07	ctgcaagccaggcttgacgctatccgctgccgggatttattcatatactc
292.88	caaaagcgagcggtcaatcgctttatgctgctgttgtctacactatattc
292.88	gcgagcggtcaatcgctttatgctgctgttgtctacactatattctcttg
78.02	caattccgccgggaattgcatcgactgcatgatgtgttcgatcatgctgc
60.39	tcaccgcgtgctccgcattccctgcttctggtttcagtacataatattgc
120.4	ttttttacgtatgacaaacacagaattgcctgatgcgctacgcttatcag
73.81	ttatcaccacggcaatttgtcttacaccggaaaggtgcaatatttaccgc
63.16	ttgcacctttccggtgtaagacaaattgccgtggtgataacttacctgat
24.15	cctgaacatgtcttattgcgtgaatgtttctttcatttgatactgcattt
37.15	ccaacttccagactttcccaattcagcgtatctggcgcaaaataataaac
43.61	gattcatttcacgcatcgctacttgctccttgtgtgctacggtgtcattt
146.27	aaagttgcaaactttgttgcttttgttggcgcgatgtatagcttttatgc
171.1	gcgcaaagcaccctgttgaaaggggaaaaattatgagtcaggctaaatcg
63.16	aaccgcaatttgcgctgtttcatacgactgccagggtttaccatccacca
55.73	aatatcaacgccaaaatgcatgaaggtgtcagcggtcgtaatatgtggat
133.75	taatttatttaatgatgagctttttactcagtaatataaaatattgaatt
135.11	acgccgccactctgccaccaccgcgcccgatccgctggtaaaattttccg
409.43	gcgttcaaccgaccggaaggtggtgcctgttttcgtgttacacttcccca
58.19	ctttgaacgggtgctgattaatctgctggagaacgcggtgaaatatgcgg
201.29	gaataatctactggatatggcgcgaattcagtccggcggctttaatttga
241.69	gtaggttttctcgccgctttttagcggcaaaatctggtacggtacaccgg
92.88	caggcggagcgcgccattgaacattttttccgcaaaggtaatctgatcgc
474.54	cgtacctgaattccggtgacgccgctgaccacatcattcagactttccag
829.26	ccggttgtcaacattgttgaactcaatctggcgctggataaacttgatga
73.69	gcgtaatctcagcgttgaacagctcacgcaactgatcgcaaaatacagcc
73.69	gccacgcgtgggatttgccaggccgccgcttgcggggtgatattattgtc
460.07	attttcatggtcgcccgtcggcaacggcagaaatgccctataatccacag
37.15	taactcacgccttttaacgccaggggaatcaaaaagacgataatcaaggc
66.48	atgttgatcccgctcatccggctttgcgcagtaaacggtacaaaggtggc
68.73	aagtatggaactctacagagaatatcctgcatggcttatctttttacgcc
246.44	gggcgtccagccatagcgcaccagcggcgcggcaggtaaattctccgggt
226.95	atccgatctcaaatatagatccattaggattagaaacactaaaatgcatt
358.52	tcatcaatatctttgtgtcccagatggtaaaggggactatacttgtggtg
30.19	tctttaaacttcccttttaaacagttctccacacaactattatcggtttc
81.05	ggctgataaatcgtctggatgcgggttctgtcgttctgtatcgtggtcag
48.11	taagtgtccatattttgatgccagtcccattgaatctatatactgaaccg
188.64	gtaaattgccggacatagcgaaacaattaagactgccatatcctattgac
159.75	gtacaagtcagatttggttttacccacttcctgcaatacagtgtgtagtc
117.9	cacagacaaattggccaacaactcaattaccaccaggatatacttgtgca
728.0	tgaaaagagttttgttctttttgctgatgatatttgttagttttggtgtt
306.35	aacaggattaacttcacaaatatcatttctcaacgtctacacttactcct
20.13	caaagatacggattagggtgctgtcatcaaatcgttgtagattcattact
97.21	ttcagggcagcgttatttcgaactttggccgcgtgtgattaacttgcgcc
89.9	cgcaagcgctatttgtagcccattcagttgagcattgataagttcagcct
66.32	gcgtcaggctgaacttatcaatgctcaactgaatgggctacaaatagcgc
95.79	ctttcaacttccacatcccgcgcccgctcattcacttcatactgatagtt
103.9	acaggtgtgcgcggaaaacagcgttacccacctgttttataactatcagt
76.63	ttgcgcaatcgccgctttttcttccaccggaaaatgcgcagtatcgaaag
460.07	gtgtaaacatcgtccatttattgcctggacggatcgtgtacagtggcaga
30.95	atcatccgtagcctgttatgcatccagccagtgctgttaagctgacgcat
72.13	ctgtactcttcctgggcgtaaccacaggcgataggtgcgataatagaccc
144.89	catgcgtgccctgctgattctctatctcaccaatcaactaaaatacaacg
60.13	gagatagagaatcagcagggcacgcatgccgtaaaagctaaaatattccc
162.36	acgtcacgtaatagttgcgcggcgtgcttgtgtttccttaaagttaaaac
16.21	agacgcaaattgtttatatcatcacgcttcagctaatgtatatttatgca
504.91	tcaaaagattggctatcgacgaactggcgaggtaacgctatgttaacggt
84.0	atgaggcagtgcgtctgggcgcggatgcggtcattgtgcatcatggctac
50.53	ttctgcggtacaaagcgcacgctgtctcccggacgtaataagatgggttc
162.99	gggagacagcgtgcgctttgtaccgcagaaggagggagtatgctgaagat
247.58	cggtcagttaactgttgagttcgaaactgatgggtggtttgctctgacgg
140.34	aggtcaattttcattgtgcagccgccacgctaattgttcaaaataacgtt
72.45	tgtccagtgttcactggaagaggcactaaaagcacggcaagatcagcaac
222.04	tcagcaacgttattttgaacaattagcgtggcggctgcacaatgaaaatt
38.56	gcgacaccattttttattgcttcacgcacgcaagcctgcatgatttgcgc
164.39	atggtgatatccttttttcattctttattaatcggggttatgctgcgaca
161.61	cgctgcacggcggatctccgggccttcaggcatggtgatatccttttttc
211.77	cacatgggtaacgtgttgaccgataagttgtgattgataaggttttaact
55.85	tccggggtcaacatctcaatatccgaggcgctataaagcagaatggtttt
97.27	tcctcgattttcctacgctacgcgggggcaggtggatgagaataagcatc
539.57	ccttgattgctgttattttttcctggcccagctttctttatgctgtatcg
539.57	ttttccttgattgctgttattttttcctggcccagctttctttatgctgt
541.25	agaaaattgctgattttccccttttccttgattgctgttattttttcctg
156.0	ccctttccggcggcaaagggcatcatggtaaatcagttatagttaatctt
244.9	caacaatgctttatcttcttcaaccaacgtttcttcggtataaaaggagg
27.86	ttttccatttcaccggaaacacaggtgattgattttggtaaatttaattt
105.05	atgggatggcagaacaaaatttgctcgggcgatcccgctaatattcatat
63.94	ccaggcgtagacatgctcgctttcaaagttgccgttggtattgttgtcac
38.32	agcagggcaaccaactgacactgaaaaatcctaccgcgtattatctgacc
359.59	ttttatccggagcgggaggaatttcgcgcatattgtagaaaaatagcgtt
96.6	aataaatgtcattctcttttccttaattaatgacaaggtaaaatcaggcg
67.1	aatgcaaaactaaattattggtatcatgaatttgttgtatgatgaataaa
30.34	aggcatataaaaatcaacccgccatatgaacggcgggttaaaatatttac
17.96	attaacgcttgatatcgcttttaaagtcgcgtttttcatatcctgtatac
1887.09	gagaagaaactgtacccgaacgtcgatttctactctggtatcatcctgaa
236.97	gcctgctgtcgaaaatgccgaccatggccgcgatgtgttacaagtattcc
30.58	ctgctcgtggatcatggtatgacgggtcaccgtagttttaaattcgtcat
10849.78	gttatgaagtcggtatttcacctaagattaacttatgtaacagtgtggaa
6023.58	ctatatgtaggttaattgtaatgattttgtgaacagcctatactgccgcc
64.84	gacgtgatacgccagagcggtaaggatgccccacatgataaatttgacga
40.26	gaccctttcacggtgtcgtacatatgccattcccagttatcttcatgggt
571.27	tccgcgatttggtggtagacatgggacaattctatgcgcaatatgagaaa
547.22	ttggtggtagacatgggacaattctatgcgcaatatgagaaaattaagcc
58.51	aggactttaacctgcttcacattggtgtcagggtcggagatcgttgaaga
271.16	atccgaagggcgtgaagcgcgtagtgatgtgttctggtaaggtttattac
205.48	gcaggtcagggaccagaatatctacgctactcattgtgtatcctttattt
247.58	atgactcgcctgcgtaagcgtgtggcagagcgtctgctggaagcgaaaaa
98.97	cggtaaagccctggcagataaccttggtgtttttatcgattaaaatggac
33.44	tgatggtgataatcagtttgatgcctgcgtcgatggcttccagaatggag
80.52	tgtgcttatcgcgatgattttcgctgcgctatcagggtaaatttatagtc
37.17	agatgagccgtctgcttaatatcagccagacaaagccgattcttgaaaaa
224.78	tattgtatttgtattatttacaggatgaatttatcgggcataatggttaa
24.05	gtgactgcctcgcgtttggcgagccgatgaaaataggttatttaccagat
427.25	gctttgaagaggtatttgagaagatcgaagcgcagcgagataatctggca
129.69	aaatacggtacaggctgaccgcgatcgtcccgcaaattaaactggctggc
87.23	tgggtaattaccgcagcgaacgcgaaaccgcaatgcgatattattcatga
62.5	tgttgagcttcatcacatcccatgggattttgttgtaacactgtactgga
156.04	aggccccgatagatttgaaccttgattttcctcggtggtaatgtgttcat
277.4	atacggcatgaacgctttattcggtctacaaaagcaggcaaattcaatat
225.48	cccgccaatattaacatttagttaacttataattatattataattaactc
225.48	tccaccccgccaatattaacatttagttaacttataattatattataatt
393.81	ttaacaaaataataaccctgggtgagttaattataatataattataagtt
529.18	tcatgtttcaataaggtaactttagtgacatttatgtttaaaatgtgtga
761.7	gagataaattgttctcgatcaaattggctgaaaggcggtaatttagctat
3525.07	gcttcaacaaaaacctgtttattgtaaggattttgcggcgtaatatatac
106.24	cggcgtaaagaaaggttgcaaacatgttaataaaaactcaaattgatccc
1917.3	aacctttctttacgccgtttttgtgtgcattcacatggtatgatgaaagt
373.17	ttatggaaacggtctacgtcctctccggcaaacagatttataaagatatg
65.42	tctgaccatggagttccagttcgggactaactggtcttactattcccact
256.43	atgcgttcttcatgctgcaccatcagctctttcaggccgataaccggggt
71.8	ccaatgcggttgcggatgacactccagaaagagagcgcgatgattgccag
157.18	cgctctctttctggagtgtcatccgcaaccgcattggcgagaaaaaatgg
463.56	actcagccggcacgctaagacaggagtcgtcaaatgatcgattatgaagt
95.79	cccgtttcctcggtcgtaacgacaccgagcgtcgaattatgattaactcc
107.82	agcttcgttccgccgctggtaattggtgtagcgttcggtaacctgttgca
47.87	ccacggtacgcatttgcagataggttgcgccctgagtaatgatcatccct
122.55	ccggtaatgcaacaaaagttagagcttttaaacgctgctactatacgcgc
4105.3	cttaacttgccctcattcccaaacctcaatcgcgcgcgtatagtagcagc
5186.0	aagtgaatacaacgctgtttcgatggccggttcgcgtctactatgaagat
201.29	ccataaagatcagcaacagcaccagcagtacgtccagcaacggtacaatg
77.16	accgatttcacacccgcactatgtaacaagttcagtgctttaattatttc
311.15	atcttatttgcggcgctgatctggagttcgttcgatgagaatatagaagc
197.15	gggcgaaagggaacaatgcttcgcctgccgggagtggtaatactaaaaac
124.13	aaacctgtacgctgcgcataaaactggcacccgatggtatgttactggat
613.37	gttgcttatcaacttgttgacactggcggcgcaccgggtactgtacttgc
91.96	agccgctgatgtctccggcgtggtcaccagacggttctaaactggcttat
76.04	ttcagcacggatcccatcccctgagaagagctgtagattaccatagtgcc
221.42	agcactttgttcagttgcatttcaatgattcctttactattcaattaatt
292.53	tacaacatctccctgggtgaacgtcgtgcgaacgccgttaagatgtacct
159.85	tcaatccgatattgattccctgcgtggtcagattcaggaaaatcagtatc
120.27	agccaataattggcgtttggcaggtaagttgaatcagggtaatttttgat
93.94	tgcctgtttagcgccatcagtaccagggtatttactgataacctgctggt
1686.7	catcgaaatttttgttgcgctcaagtctgaaatcagtaatatatgccgcc
10708.26	ctgcacgacccaccactaacatagttagttgtagtatccagcgtagtatc
10874.83	gacccaccactaacatagttagttgtagtatccagcgtagtatcgggtga
2091.01	caaggagggggtcggcggttcgatcccgtcatcacccaccaccgggtcgt
9611.09	taatgacggtgggttcggtggaagtagtttgtagtatccagcgcagtatc
9753.05	cggtgggttcggtggaagtagtttgtagtatccagcgcagtatcgggtga
2145.13	aaggagggggtcggcggttcgatcccgtcatcacccaccactcgggtcgt
2204.26	aaagattggccccgagtaaaaatctttcaggtaacacccgtatgggtcgt
153.92	ataacgttgcgttagcaacggcccgaagggcgagacgaagtcgagtcatc
2102.03	cgacccaccatcctgaatgattaaggcagcataatcccgcaaggggtcgt
57.03	tagcgtaatattcgctgttatcggtgtaatttgttttatatgctaaacaa
324.72	taggcgtaattcgagtgacttttccccaccattcgactatcttgtttagc
42.74	ttgccgtcgaacttattgatcatcttgatagtttgggtgaaaaaatcatc
329.76	catctggggcgttacgtgcaaaaacagacgggtggagacattctatgctg
327.1	gcctgctgcattttgtagaaaataccccgatcggttgccacaataagcct
178.5	gcgctggtgccgctcaatcgtatgctggattttgcggctacactacgtgg
68.73	aaaaaatccatctttcccccaaagcgtaacgttacgccttattattcgtt
157.69	gctttgggggaaagatggatttttttagtgtgcagaatatcctggtacat
95.91	cacacctgccagaagataataatgctcgtcgcttgttgtatgctttcggc
282.4	agcggagtctctcccttttaatttttcacttctaaaagcagtatgatgtc
294.66	gacgagtcatcccttaattattctcacttaactttatgacatcatactgc
126.37	cggatatcaataaaaaggtacaaaccggtgatggcatcaataatgatgtc
38.08	ctggcggcacaatgctgcattcggatggttcttcaatgaacaatgacgga
186.41	aaaacgccagattgtcgcgaaaaacgagatctctcctacaatttctaact
2643.63	tagtgtaaaaccccgtttacacattctgacggaagatatagattggaagt
1020.85	cacggtaactctttacgtgcgctggtgaaatatcttgataacatgagcga
132.97	gaactggatcaggcatggctgcccgttgagaaatcctggaaactgaacga
4891.93	tattcacaacaaccttacactgcgccactattttcgctatggttatgcgt
1588.29	tttgcaactcaatattcacaacaaccttacactgcgccactattttcgct
186.41	tgcttacgcataaccatagcgaaaatagtggcgcagtgtaaggttgttgt
186.41	accatagcgaaaatagtggcgcagtgtaaggttgttgtgaatattgagtt
[truncated: 9,886 more rows]
